# Supplementary material for: Dietary supplementation with Bacillus subtilis KC1 alleviates the negative effects of Mycoplasma gallisepticum on growth performance and amino acid metabolism of broiler chickens
Source: Front Vet Sci. 2024 Oct 23;11:1477575. doi: 10.3389/fvets.2024.1477575 (PMC11538993; doi:10.3389/fvets.2024.1477575)
Supplement: SUPPLEMENTARY DATA SHEET 1: — Details of metabolites identified by metabolomics. [file Data_Sheet_1.XLSX]

## Sheet: sheet1
Metabolite.ID	Ion.Mode	RT	CalcMz	Formula	Name	Delta.Mass.Da	Delta.Mass.ppm	Match	Level	Database	KEGG.ID	HMDB.ID	Super.Class	Sub.Class	Class	Final.Class	Super.Pathway	Sub.Pathway	Pathway	X20231027_QC_06	X20231027_QC_07	X20231027_QC_08	X20231027_QC_09	X20231027_QC_10	X20231027_QC_11	X20231027_QC_12	X20231027_QC_13	X20231027_QC_14	X20231027_QC_15	Con_1	Con_2	Con_3	Con_4	Con_5	Con_6	MG_1	MG_2	MG_3	MG_4	MG_5	MG_6	KC_1	KC_2	KC_3	KC_4	KC_5	KC_6	MG_KC_1	MG_KC_2
1.85_204.98124	NEG	1.85	204.981	C6 H6 O6 S	5-sulfooxymethylfurfural	8.26538092724149e-06	0.0401254467457053	89.4637376848339	level1	Masslist	NA	NA	NA	NA	NA	NA	NA	NA	NA	2.15624e+06	2.13384e+06	2.08087e+06	2.14887e+06	2.11346e+06	2.1029e+06	2.11487e+06	2.08591e+06	2.11791e+06	2.09836e+06	502929	746632	857503	6.61994e+06	1.49986e+06	892061	1.27618e+06	837833	7.01206e+06	587949	1.09171e+06	885200	1.38727e+06	1.90133e+06	2.10014e+06	8.83469e+06	2.01101e+06	2.79276e+06	1.15297e+06	2.78471e+06
2.997_158.08150	POS	2.997	158.082	C7 H11 N O3	N-ACETYLPROLINE	0.00033089455558865	2.10661714047411	92.7910657967844	level1	BMDB	NA	NA	NA	NA	NA	NA	NA	NA	NA	1.02143e+08	1.01867e+08	1.02508e+08	1.01315e+08	1.03251e+08	1.04727e+08	1.05319e+08	1.07389e+08	1.08442e+08	1.06142e+08	8.23096e+07	9.48061e+07	1.06792e+08	9.57146e+07	1.54775e+08	1.07544e+08	5.3126e+07	6.18459e+07	1.00047e+08	6.7143e+07	7.02813e+07	1.01491e+08	6.35408e+07	1.27106e+08	1.58966e+08	1.3019e+08	1.38824e+08	1.46478e+08	8.16333e+07	1.28422e+08
4.101_187.00707	NEG	4.101	187.007	C7 H8 O4 S	p-Cresylsulfate	1.58038419897366e-05	0.0840565825233319	96.5097705695737	level1	Masslist	NA	NA	NA	NA	NA	NA	NA	NA	NA	5.10397e+06	5.16215e+06	5.12422e+06	5.14156e+06	5.1021e+06	5.1985e+06	5.14118e+06	5.12455e+06	5.1416e+06	5.05992e+06	1.31776e+06	6.54336e+06	3.06622e+07	1.65928e+06	1.25231e+07	3.00107e+07	3.53176e+06	1.49938e+06	1.66624e+06	1.41345e+06	5.5246e+06	2.19559e+06	6.86055e+06	1.22264e+06	1.54946e+06	1.37266e+07	1.5594e+06	2.59965e+06	959674	3.60835e+06
4.707_199.00708	NEG	4.707	199.007	C8 H8 O4 S	4-vinylphenol sulfate	2.41860567200547e-05	0.120921619965244	97.5517346071906	level1	Masslist	NA	NA	NA	NA	NA	NA	NA	NA	NA	1.37477e+07	1.31969e+07	1.40378e+07	1.34774e+07	1.29534e+07	1.40097e+07	1.40497e+07	1.39594e+07	1.34717e+07	1.32652e+07	1.27353e+07	1.6756e+07	1.20348e+07	1.21155e+07	1.68228e+07	1.16476e+07	7.28229e+06	8.96155e+06	1.23744e+07	8.5868e+06	1.08259e+07	9.27112e+06	1.16357e+07	1.43305e+07	1.8179e+07	2.07733e+07	2.37011e+07	2.20849e+07	1.13731e+07	1.81747e+07
4.903_247.10786	POS	4.903	247.108	C13 H14 N2 O3	N-acetyl-d-tryptophan	0.00014000377845491	0.568888772372688	95.7038233811935	level1	BMDB	NA	NA	NA	NA	NA	NA	NA	NA	NA	5.4611e+06	5.20729e+06	5.50878e+06	5.45596e+06	5.51195e+06	5.4782e+06	5.85011e+06	6.0269e+06	6.03952e+06	5.89347e+06	6.62322e+06	6.1424e+06	2.8815e+06	2.18371e+06	6.9655e+06	5.91437e+06	4.82923e+06	1.59573e+06	4.05126e+06	3.90856e+06	3.15435e+06	2.73288e+06	5.27827e+06	4.23694e+06	6.80696e+06	9.24341e+06	7.25804e+06	1.28945e+07	3.57465e+06	6.19825e+06
9.318_303.25290	POS	9.318	303.253	C17 H34 O4	rac-Glycerol 1-myristate	-7.08253440961926e-05	-0.234330354042425	98.2433043853594	level1	BMDB	NA	NA	NA	NA	NA	NA	NA	NA	NA	2.69674e+07	2.71138e+07	2.71769e+07	2.68605e+07	2.53946e+07	2.63918e+07	2.56358e+07	2.74918e+07	2.64239e+07	2.60156e+07	4.738e+07	3.46038e+07	3.38501e+07	3.16222e+07	3.70672e+07	4.15083e+07	4.23352e+07	3.27601e+07	3.65778e+07	2.8048e+07	3.13827e+07	3.40382e+07	2.58027e+07	2.5357e+07	3.02382e+07	2.32824e+07	2.82399e+07	2.1955e+07	2.46055e+07	2.50142e+07
C06468	NEG	0.888	215.033	C6 H12 O6	D-Psicose	35.9767251413267	199800.334476205	83.5459344251439	level1	BMDB	C06468	NA	Carbohydrates	Ketoses [Fig]	Monosaccharides	Carbohydrates	NA	NA	NA	1.05734e+08	1.04621e+08	1.02414e+08	1.06451e+08	1.06409e+08	1.07803e+08	1.04132e+08	1.04818e+08	1.01398e+08	1.04214e+08	1.35985e+08	1.17091e+08	1.10355e+08	9.9036e+07	1.60657e+08	1.1912e+08	1.24781e+08	1.07084e+08	9.97846e+07	1.02895e+08	1.20553e+08	1.19491e+08	1.21715e+08	1.08965e+08	1.30698e+08	1.0466e+08	1.01384e+08	9.09339e+07	1.1145e+08	1.03058e+08
HMDB0000017	NEG	2.948	182.046	C8 H9 N O4	4-Pyridoxic acid	-4.88302312930955e-05	-0.266754378425552	97.0061426898382	level1	Decode	C00847	HMDB0000017	Organoheterocyclic compounds	Pyridinecarboxylic acids and derivatives	Pyridines and derivatives	Pyridine and derivatives	Metabolism of cofactors and vitamins	Vitamin B6 metabolism	map00750 Vitamin B6 metabolism; map01100 Metabolic pathways;	8.53881e+06	8.4834e+06	8.6656e+06	8.52331e+06	8.50373e+06	8.59829e+06	8.52695e+06	8.40001e+06	8.48172e+06	8.37283e+06	6.1905e+06	7.43654e+06	8.4501e+06	8.22775e+06	1.26389e+07	9.5959e+06	5.13083e+06	4.24769e+06	7.92992e+06	7.52547e+06	6.9046e+06	5.81948e+06	6.42325e+06	1.07764e+07	1.42065e+07	1.16668e+07	1.00347e+07	1.41994e+07	8.06165e+06	1.00692e+07
HMDB0000039	POS	1.752	89.1153	C4 H8 O2	Butyric acid	0.0556336896746927	631.824584835586	84.9734147221358	level1	Decode	C00246	HMDB0000039	Lipids and lipid-like molecules	Fatty acids and conjugates	Fatty Acyls	Fatty acyls[FA]	Carbohydrate metabolism	Butanoate metabolism	map00650 Butanoate metabolism; map01100 Metabolic pathways;	2.41076e+08	2.47254e+08	2.45789e+08	2.44975e+08	2.45784e+08	2.43535e+08	2.35056e+08	2.32078e+08	2.30623e+08	2.3416e+08	3.18957e+08	2.52854e+08	2.84592e+08	2.65579e+08	2.69721e+08	3.11816e+08	3.19534e+08	2.53163e+08	2.90006e+08	2.36029e+08	2.71144e+08	3.08918e+08	2.23372e+08	2.25381e+08	2.31089e+08	2.07788e+08	1.84519e+08	2.06389e+08	2.40397e+08	2.41022e+08
HMDB0000064	POS	0.724	132.077	C4 H9 N3 O2	Creatine	0.00028491255770291	2.17375216088639	91.4015982398326	level1	BMDB	C00300	HMDB0000064	Organic acids and derivatives	Amino acids, peptides, and analogues	Carboxylic acids and derivatives	Amino acids, peptides, and analogues	Amino acid metabolism	Glycine, serine and threonine metabolism	map00260 Glycine, serine and threonine metabolism; map00330 Arginine and proline metabolism; map01100 Metabolic pathways;	5.36859e+08	5.44746e+08	5.46236e+08	5.50117e+08	5.86711e+08	5.49481e+08	5.64261e+08	2.68175e+08	2.64787e+08	5.84098e+08	2.87029e+08	2.49202e+08	1.85578e+08	3.14669e+08	1.94004e+09	2.05889e+08	8.3787e+08	3.39138e+08	3.38946e+08	4.11021e+08	2.8968e+08	5.08179e+08	5.39411e+08	4.18193e+08	1.2049e+09	2.82831e+08	1.26473e+08	1.41441e+08	1.18897e+09	6.81588e+08
HMDB0000070	POS	0.576	147.113	C6 H11 N O2	Pipecolate	0.00028130313077667	2.17931017103066	87.0058815009262	level1	BMDB	C00408	HMDB0000070	Organic acids and derivatives	Amino acids, peptides, and analogues	Carboxylic acids and derivatives	Amino acids, peptides, and analogues	Amino acid metabolism	Lysine degradation	map00310 Lysine degradation; map01100 Metabolic pathways;	1.86549e+08	1.91698e+08	1.88406e+08	1.84762e+08	1.85375e+08	1.91958e+08	1.95304e+08	1.99553e+08	1.91448e+08	2.0073e+08	1.98276e+08	2.24156e+08	2.65687e+08	1.29368e+08	1.93483e+08	2.96051e+08	1.58855e+08	8.79373e+07	1.33503e+08	7.64495e+07	1.67385e+08	6.51609e+07	1.14096e+08	2.57683e+08	2.62786e+08	2.66122e+08	2.25182e+08	3.96218e+08	1.92789e+08	2.13136e+08
HMDB0000079	POS	1.723	129.066	C5 H8 N2 O2	Dihydrothymine	0.00033855695312468	2.64376631298521	68.6378747497403	level1	Decode	C00906	HMDB0000079	Organoheterocyclic compounds	Pyrimidines and pyrimidine derivatives	Diazines	Pyrimidines and pyrimidine derivatives	NA	NA	NA	1.25157e+07	1.06203e+07	1.24804e+07	1.2337e+07	1.25298e+07	1.2722e+07	4.84298e+06	1.27748e+07	4.7815e+06	1.29056e+07	1.23658e+07	3.27262e+06	1.21394e+07	1.03931e+07	2.27331e+07	1.27049e+07	7.64341e+06	1.01727e+07	1.12207e+07	9.38491e+06	6.17446e+06	1.17741e+07	8.83159e+06	1.37425e+07	1.88231e+07	1.40957e+07	1.72637e+07	1.53387e+07	1.6716e+07	1.4006e+07
HMDB0000089	POS	0.743	266.075	C9 H13 N3 O5	Cytidine	7.37501070773305e-05	0.303391608677505	87.7626796886505	level1	BMDB	C00475	HMDB0000089	Nucleosides, nucleotides, and analogues	NA	Pyrimidine nucleosides	Nucleic acids and analogues	Nucleotide metabolism	Pyrimidine metabolism	map00240 Pyrimidine metabolism; map01100 Metabolic pathways; map02010 ABC transporters;	9.02039e+06	9.42151e+06	9.18442e+06	1.00376e+07	8.53851e+06	8.26583e+06	7.9479e+06	8.3662e+06	7.9318e+06	8.61711e+06	3.27411e+06	3.2379e+06	5.5323e+06	2.9286e+06	1.73411e+07	7.70613e+06	1.24209e+07	6.86325e+06	3.17598e+06	8.02148e+06	396127	2.52154e+06	7.14258e+06	1.8362e+07	1.45343e+07	7.57431e+06	8.02865e+06	1.32687e+07	1.10113e+07	9.88509e+06
HMDB0000094	NEG	0.637	191.02	C6 H8 O7	Citrate	7.68179316423812e-06	0.0400037133665008	97.1658976306858	level1	BMDB	C00158	HMDB0000094	Organic acids and derivatives	Tricarboxylic acids and derivatives	Carboxylic acids and derivatives	Organic acids	Carbohydrate metabolism	Citrate cycle (TCA cycle)	map00020 Citrate cycle (TCA cycle); map00250 Alanine, aspartate and glutamate metabolism; map00630 Glyoxylate and dicarboxylate metabolism; map01100 Metabolic pathways; map01200 Carbon metabolism; map01210 2-Oxocarboxylic acid metabolism; map01230 Biosynthesis of amino acids;	3.10559e+08	1.95558e+08	2.01526e+08	1.9523e+08	1.35312e+08	2.57993e+08	1.88539e+08	1.36559e+08	2.14145e+08	2.07543e+08	1.71718e+08	2.78877e+08	1.80758e+08	2.76937e+08	2.33004e+08	2.22637e+08	1.46634e+08	1.5857e+08	2.64092e+08	8.84602e+07	2.40935e+08	2.34118e+08	1.45823e+08	1.96247e+08	2.5127e+08	1.61967e+08	1.85972e+08	1.81487e+08	2.17954e+08	2.78717e+08
HMDB0000097	POS	0.675	104.107	C5 H13 N O	Choline	0.00016280749919417	1.57912658428872	91.9989808049875	level1	BMDB	C00114	HMDB0000097	Organic nitrogen compounds	Quaternary ammonium salts	Organonitrogen compounds	Quaternary ammonium salts	Amino acid metabolism	Glycine, serine and threonine metabolism	map00260 Glycine, serine and threonine metabolism; map00564 Glycerophospholipid metabolism; map01100 Metabolic pathways; map02010 ABC transporters;	5.2776e+08	5.49675e+08	5.44041e+08	5.25518e+08	5.27513e+08	5.41679e+08	5.6257e+08	5.44363e+08	5.38118e+08	5.59689e+08	3.17944e+08	4.0917e+08	5.23067e+08	4.58416e+08	8.85532e+08	5.4808e+08	6.31564e+08	4.51773e+08	4.52401e+08	5.2066e+08	7.96183e+08	6.11616e+08	4.63616e+08	6.27519e+08	6.45977e+08	4.83909e+08	4.52009e+08	5.25439e+08	5.98309e+08	6.62313e+08
HMDB0000131	POS	0.718	115.037	C3 H8 O3	glycerin	21.9822393303059	238814.487909106	85.4635402677057	level1	Decode	C00116	HMDB0000131	Organic oxygen compounds	Carbohydrates and carbohydrate conjugates	Organooxygen compounds	Carbohydrates	Carbohydrate metabolism	Pentose and glucuronate interconversions	map00040 Pentose and glucuronate interconversions; map00052 Galactose metabolism; map00561 Glycerolipid metabolism; map01100 Metabolic pathways; map02010 ABC transporters;	7.44318e+07	7.84518e+07	7.66633e+07	7.50886e+07	2.02542e+07	7.46504e+07	7.54281e+07	7.5026e+07	7.32737e+07	4.20599e+07	1.35357e+08	8.53691e+07	1.00182e+08	8.48195e+07	7.18934e+07	5.99882e+07	9.49613e+07	6.69198e+07	9.51739e+07	7.44642e+07	8.5449e+07	7.66764e+07	5.20722e+07	8.43764e+07	7.24936e+07	7.26384e+07	7.30458e+07	7.26315e+07	5.75619e+07	6.73753e+07
HMDB0000148	NEG	0.642	146.046	C5 H9 N O4	L-Glutamic acid	8.59652843132608e-06	0.0584586456185962	82.5301309969168	level1	BMDB	C00025	HMDB0000148	Organic acids and derivatives	Amino acids, peptides, and analogues	Carboxylic acids and derivatives	Amino acids	Amino acid metabolism	Arginine biosynthesis	map00220 Arginine biosynthesis; map00250 Alanine, aspartate and glutamate metabolism; map00330 Arginine and proline metabolism; map00340 Histidine metabolism; map00430 Taurine and hypotaurine metabolism; map00480 Glutathione metabolism; map00524 Neomycin, kanamycin and gentamicin biosynthesis; map00630 Glyoxylate and dicarboxylate metabolism; map00650 Butanoate metabolism; map00860 Porphyrin meta…	3.49779e+07	3.05601e+07	2.79772e+07	2.93546e+07	3.37183e+07	2.9559e+07	3.34374e+07	3.80982e+07	3.06502e+07	3.14238e+07	5.77441e+07	3.85096e+07	4.42892e+07	3.98924e+07	4.22891e+07	3.65836e+07	3.89241e+07	1.5574e+07	4.03846e+07	3.46247e+07	3.31959e+07	1.97386e+07	3.27306e+07	3.44885e+07	4.42402e+07	3.57918e+07	2.58883e+07	3.33097e+07	1.9756e+07	2.70164e+07
HMDB0000157	POS	1.05	137.046	C5 H4 N4 O	Hypoxanthine	0.0001237667255225	0.909791829294885	95.2227788443028	level1	BMDB	C00262	HMDB0000157	Organoheterocyclic compounds	Purines and purine derivatives	Imidazopyrimidines	Purines and derivatives	Nucleotide metabolism	Purine metabolism	map00230 Purine metabolism; map01100 Metabolic pathways;	1.83744e+08	1.79392e+08	1.8012e+08	1.77326e+08	1.86232e+08	1.81886e+08	1.95014e+08	1.88802e+08	1.98073e+08	1.87275e+08	9.07115e+07	1.61501e+08	1.69839e+08	1.77744e+08	2.92412e+08	1.71039e+08	2.35872e+08	1.65162e+08	1.78713e+08	1.6931e+08	8.04206e+07	1.62158e+08	1.96064e+08	2.20705e+08	2.52868e+08	1.55694e+08	2.58142e+08	1.8525e+08	1.88085e+08	2.21356e+08
HMDB0000158	POS	1.343	182.081	C9 H11 N O3	L-Tyrosine	0.00010111787716482	0.55843432433536	98.7932462073355	level1	BMDB	C01536	HMDB0000158	Organic acids and derivatives	Amino acids, peptides, and analogues	Carboxylic acids and derivatives	Amino acids	NA	NA	NA	9.20278e+08	9.00688e+08	8.54961e+08	9.2945e+08	9.18538e+08	9.20844e+08	9.21782e+08	9.39933e+08	9.67572e+08	9.13094e+08	1.20997e+09	1.0059e+09	1.07214e+09	9.49445e+08	1.41711e+09	1.04327e+09	3.08582e+08	3.53615e+08	9.6462e+08	3.11747e+08	1.79947e+07	5.6557e+08	5.15456e+08	1.02282e+09	1.13379e+09	1.11968e+09	1.3785e+09	9.53091e+08	9.7895e+08	8.02927e+08
HMDB0000159	NEG	2.566	164.072	C9 H11 N O2	L-Phenylalanine	-3.56872751865467e-05	-0.216183038593622	97.8197849387718	level1	BMDB	C02057	HMDB0000159	Organic acids and derivatives	Amino acids, peptides, and analogues	Carboxylic acids and derivatives	Amino acids	NA	NA	NA	2.48882e+08	2.47684e+08	2.41517e+08	2.4733e+08	2.51586e+08	2.49617e+08	2.42952e+08	2.38322e+08	2.43498e+08	2.48096e+08	2.76857e+08	2.9966e+08	2.80962e+08	2.34565e+08	3.91943e+08	2.98313e+08	1.61395e+08	1.70807e+08	2.40747e+08	1.49217e+08	2.50026e+08	2.82446e+08	2.68245e+08	2.60818e+08	3.38192e+08	2.45223e+08	3.79452e+08	2.85243e+08	2.90805e+08	2.63257e+08
HMDB0000162	POS	0.781	116.071	C5 H9 N O2	L-Proline	0.00025753607735623	2.23821160730094	95.6788641345095	level1	BMDB	C00148	HMDB0000162	Organic acids and derivatives	Amino acids, peptides, and analogues	Carboxylic acids and derivatives	Amino acids	Amino acid metabolism	Arginine and proline metabolism	map00330 Arginine and proline metabolism; map00970 Aminoacyl-tRNA biosynthesis; map01100 Metabolic pathways; map01230 Biosynthesis of amino acids; map02010 ABC transporters;	6.57894e+08	6.15267e+08	6.09175e+08	5.975e+08	6.27099e+08	6.94926e+08	7.45016e+08	7.46326e+08	7.79856e+08	7.95136e+08	1.17568e+09	1.15604e+09	1.34376e+09	7.41142e+08	9.63585e+08	1.25335e+09	5.13332e+08	2.12864e+08	8.04607e+08	3.20613e+08	4.45956e+08	2.75518e+08	5.12587e+08	5.7729e+08	8.01478e+08	7.77143e+08	8.09229e+08	6.87669e+08	5.64234e+08	5.58907e+08
HMDB0000167	POS	0.781	120.066	C4 H9 N O3	L-Threonine	0.00027464365425089	2.30680083267665	93.369518002372	level1	BMDB	C00188	HMDB0000167	Organic acids and derivatives	Amino acids, peptides, and analogues	Carboxylic acids and derivatives	Amino acids	Amino acid metabolism	Glycine, serine and threonine metabolism	map00260 Glycine, serine and threonine metabolism; map00290 Valine, leucine and isoleucine biosynthesis; map00860 Porphyrin metabolism; map00970 Aminoacyl-tRNA biosynthesis; map01100 Metabolic pathways; map01230 Biosynthesis of amino acids; map02010 ABC transporters;	1.86243e+08	1.68239e+08	1.69581e+08	1.73266e+08	1.71726e+08	1.51937e+08	1.60272e+08	1.64988e+08	1.71033e+08	1.64835e+08	1.85146e+08	2.47562e+08	2.64765e+08	2.06775e+08	2.52104e+08	2.89987e+08	1.69327e+08	7.63386e+07	2.47647e+08	8.81793e+07	1.14979e+08	7.59026e+07	1.1927e+08	1.26031e+08	1.31092e+08	1.76166e+08	1.15028e+08	1.66563e+08	1.28021e+08	1.2116e+08
HMDB0000177	NEG	0.716	154.062	C6 H9 N3 O2	L-Histidine	0.00010962321786678	0.706929696044929	92.0053254408145	level1	BMDB	C00135	HMDB0000177	Organic acids and derivatives	Amino acids, peptides, and analogues	Carboxylic acids and derivatives	Amino acids	Amino acid metabolism	Histidine metabolism	map00340 Histidine metabolism; map00410 beta-Alanine metabolism; map00970 Aminoacyl-tRNA biosynthesis; map01100 Metabolic pathways; map01230 Biosynthesis of amino acids; map02010 ABC transporters;	1.42937e+07	3.18298e+07	3.054e+07	2.11769e+07	3.6938e+07	2.81184e+07	2.88407e+07	2.94526e+07	2.98554e+07	2.90078e+07	4.81321e+07	5.49442e+07	5.57896e+07	3.15066e+07	2.89762e+07	5.41641e+07	1.97578e+07	8.83762e+06	3.27884e+07	9.78879e+06	1.51606e+07	1.0298e+07	2.26298e+07	2.65795e+07	3.64173e+07	3.4371e+07	3.49673e+07	2.90036e+07	2.20086e+07	2.46134e+07
HMDB0000182	POS	0.577	147.113	C6 H14 N2 O2	L-Lysine	0.00028160370175101	1.9273993690603	92.7178073512778	level1	BMDB	C00047	HMDB0000182	Organic acids and derivatives	Amino acids, peptides, and analogues	Carboxylic acids and derivatives	Amino acids	Amino acid metabolism	Lysine biosynthesis	map00310 Lysine degradation; map00780 Biotin metabolism; map00970 Aminoacyl-tRNA biosynthesis; map01100 Metabolic pathways; map01210 2-Oxocarboxylic acid metabolism; map01230 Biosynthesis of amino acids; map02010 ABC transporters;	1.86549e+08	1.91698e+08	1.88406e+08	1.84762e+08	1.85375e+08	1.91958e+08	1.95304e+08	1.99553e+08	1.91448e+08	2.0073e+08	1.98276e+08	2.24156e+08	2.65687e+08	1.29368e+08	1.93483e+08	2.96051e+08	1.58855e+08	8.79373e+07	1.33503e+08	7.64495e+07	1.67385e+08	6.51609e+07	1.14096e+08	2.57683e+08	2.62786e+08	2.66122e+08	2.25182e+08	3.96218e+08	1.92789e+08	2.13136e+08
HMDB0000187	NEG	0.661	104.035	C3 H7 N O3	L-Serine	4.58365398969818e-05	0.436361466177993	92.396754881738	level1	BMDB	C00065	HMDB0000187	Organic acids and derivatives	Amino acids, peptides, and analogues	Carboxylic acids and derivatives	Amino acids	Amino acid metabolism	Glycine, serine and threonine metabolism	map00260 Glycine, serine and threonine metabolism; map00270 Cysteine and methionine metabolism; map00600 Sphingolipid metabolism; map00630 Glyoxylate and dicarboxylate metabolism; map00920 Sulfur metabolism; map00970 Aminoacyl-tRNA biosynthesis; map01100 Metabolic pathways; map01200 Carbon metabolism; map01230 Biosynthesis of amino acids; map02010 ABC transporters;	7.83165e+06	9.23406e+06	9.86597e+06	9.01967e+06	8.4718e+06	1.37075e+07	7.69715e+06	7.96447e+06	1.006e+07	9.60528e+06	1.55198e+07	2.09798e+07	1.82868e+07	1.35086e+07	1.07961e+07	2.06706e+07	7.97385e+06	5.44974e+06	1.62534e+07	5.9334e+06	1.28763e+07	3.71653e+06	6.99978e+06	1.04666e+07	8.9618e+06	1.03714e+07	1.26281e+07	6.59195e+06	7.40334e+06	7.01702e+06
HMDB0000191	POS	0.746	134.019	C4 H7 N O4	L-Aspartic acid	-0.0255276482031377	-191.883091180362	86.8051040990603	level1	Decode	C00049	HMDB0000191	Organic acids and derivatives	Amino acids, peptides, and analogues	Carboxylic acids and derivatives	Amino acids	Amino acid metabolism	Arginine biosynthesis	map00220 Arginine biosynthesis; map00250 Alanine, aspartate and glutamate metabolism; map00260 Glycine, serine and threonine metabolism; map00270 Cysteine and methionine metabolism; map00340 Histidine metabolism; map00410 beta-Alanine metabolism; map00760 Nicotinate and nicotinamide metabolism; map00770 Pantothenate and CoA biosynthesis; map00970 Aminoacyl-tRNA biosynthesis; map01100 Metabolic pa…	1.99052e+07	1.01552e+07	8.64924e+06	1.98758e+07	2.02154e+07	1.96038e+07	1.95757e+07	1.34118e+07	1.89444e+07	2.06334e+07	3.21559e+07	3.06356e+07	2.90401e+07	2.51581e+07	2.30678e+07	3.29131e+07	1.58248e+07	2.7587e+07	2.33971e+07	1.3385e+07	1.7357e+07	1.2455e+07	1.87605e+07	2.88909e+07	2.42442e+07	2.45815e+07	2.14755e+07	2.80686e+07	4.5959e+07	1.9439e+07
HMDB0000195	NEG	2.088	267.073	C10 H12 N4 O5	Inosine	-0.00024230412145698	-0.903847456255234	98.1814093813677	level1	BMDB	C00294	HMDB0000195	Nucleosides, nucleotides, and analogues	NA	Purine nucleosides	Purines and derivatives	Nucleotide metabolism	Purine metabolism	map00230 Purine metabolism; map01100 Metabolic pathways; map02010 ABC transporters;	1.51302e+07	1.4333e+07	1.25496e+07	1.46135e+07	1.75312e+07	1.49509e+07	1.67342e+07	1.26999e+07	1.345e+07	1.75504e+07	6.98444e+06	2.00529e+07	2.15141e+07	2.56605e+07	1.5017e+07	2.33097e+07	1.58927e+07	2.63182e+07	2.66961e+07	2.19185e+07	8.63119e+06	1.2395e+07	2.35986e+07	1.89507e+07	1.87565e+07	1.67122e+07	3.71147e+07	1.87118e+07	1.01162e+07	9.29883e+06
HMDB0000197	POS	5.149	176.071	C10 H9 N O2	Indoleacetic acid	0.00031825727913315	1.81795514751502	90.0516537036017	level1	Decode	C00954	HMDB0000197	Organoheterocyclic compounds	Indolyl carboxylic acids and derivatives	Indoles and derivatives	Indole and derivatives	Amino acid metabolism	Tryptophan metabolism	map00380 Tryptophan metabolism; map01100 Metabolic pathways;	4.9904e+07	5.03552e+07	4.98495e+07	4.9552e+07	4.97926e+07	4.94354e+07	5.10288e+07	5.07602e+07	5.05617e+07	5.04824e+07	6.60196e+07	6.67087e+07	6.55897e+07	6.34564e+07	5.78828e+07	6.51175e+07	2.1274e+07	2.13245e+07	6.07629e+07	3.17521e+07	3.31466e+07	3.6033e+07	4.89413e+07	4.52848e+07	6.93464e+07	7.39847e+07	6.10956e+07	6.55483e+07	2.93877e+07	7.29777e+07
HMDB0000201	POS	0.86	204.123	C9 H17 N O4	O-ACETYLCARNITINE	0.00030087132665812	1.4812800826189	87.8834791876086	level1	BMDB	C02571	HMDB0000201	Lipids and lipid-like molecules	Fatty acid esters	Fatty Acyls	Fatty acyls[FA]	NA	NA	NA	2.43898e+07	1.67703e+07	1.67188e+07	1.68438e+07	1.66611e+07	1.76569e+07	1.68307e+07	1.84166e+07	1.82557e+07	1.82349e+07	3.4089e+07	2.38531e+07	2.77541e+07	2.30188e+07	2.41103e+07	2.41282e+07	2.42115e+07	9.10105e+06	2.90804e+07	2.38121e+07	2.21804e+07	7.57859e+06	1.94028e+07	1.1248e+07	3.15182e+07	2.24498e+07	2.33447e+07	1.43536e+07	875330	1.23883e+07
HMDB0000208	NEG	0.638	145.014	C5 H6 O5	Oxoglutaric acid	-4.62562692860047e-06	-0.0316777063262002	92.6922282259411	level1	BMDB	C00026	HMDB0000208	Organic acids and derivatives	Gamma-keto acids and derivatives	Keto acids and derivatives	Organic acids	Carbohydrate metabolism	Citrate cycle (TCA cycle)	map00020 Citrate cycle (TCA cycle); map00040 Pentose and glucuronate interconversions; map00053 Ascorbate and aldarate metabolism; map00220 Arginine biosynthesis; map00250 Alanine, aspartate and glutamate metabolism; map00310 Lysine degradation; map00340 Histidine metabolism; map00430 Taurine and hypotaurine metabolism; map00630 Glyoxylate and dicarboxylate metabolism; map00650 Butanoate metaboli…	2.36779e+07	1.94246e+07	1.91201e+07	2.08005e+07	2.37424e+07	2.13056e+07	3.15041e+07	3.2448e+07	2.31736e+07	2.34724e+07	4.28716e+07	2.14457e+07	4.10123e+07	2.74709e+07	2.05375e+07	2.79172e+07	4.24089e+07	3.59208e+07	2.51694e+07	2.80588e+07	2.51771e+07	4.01104e+07	2.30859e+07	2.95327e+07	3.21765e+07	3.29642e+07	2.9529e+07	2.75169e+07	2.99973e+07	1.74228e+07
HMDB0000214	NEG	0.771	131.083	C5 H12 N2 O2	Ornithine	2.50981199485523e-05	0.190007897744865	69.52584847859	level1	Public	C00077	HMDB0000214	Organic acids and derivatives	Amino acids, peptides, and analogues	Carboxylic acids and derivatives	Amino acids, peptides, and analogues	Amino acid metabolism	Arginine biosynthesis	map00220 Arginine biosynthesis; map00330 Arginine and proline metabolism; map00480 Glutathione metabolism; map01100 Metabolic pathways; map01210 2-Oxocarboxylic acid metabolism; map01230 Biosynthesis of amino acids; map02010 ABC transporters;	1.09597e+07	7.97485e+06	7.08556e+06	1.06222e+07	1.055e+07	7.71582e+06	9.72666e+06	1.07663e+07	7.64949e+06	1.05219e+07	8.76889e+06	9.32253e+06	2.99169e+06	5.9501e+06	9.11491e+06	8.0692e+06	5.68122e+06	4.2433e+06	6.29429e+06	4.28043e+06	9.60202e+06	5.04929e+06	8.5514e+06	8.94926e+06	3.64119e+06	8.53118e+06	1.07712e+07	1.26921e+07	6.53883e+06	9.76209e+06
HMDB0000220	POS	7.523	274.274	C16 H32 O2	Palmitic acid	17.0266359558024	66447.9420158605	96.9491172837673	level1	BMDB2	C00249	HMDB0000220	Lipids and lipid-like molecules	Fatty acids and conjugates	Fatty Acyls	Fatty acyls[FA]	Lipid metabolism	Fatty acid biosynthesis	map00061 Fatty acid biosynthesis; map00062 Fatty acid elongation; map00071 Fatty acid degradation; map01040 Biosynthesis of unsaturated fatty acids; map01100 Metabolic pathways; map01212 Fatty acid metabolism;	4.78767e+08	4.84941e+08	4.72949e+08	4.79186e+08	4.78661e+08	4.99263e+08	4.82752e+08	4.8025e+08	4.9885e+08	4.87451e+08	6.124e+08	4.46977e+08	4.69089e+08	4.59601e+08	5.81351e+08	5.3209e+08	5.53161e+08	5.77578e+08	5.68517e+08	4.18795e+08	5.96591e+08	5.08463e+08	4.42011e+08	3.89968e+08	4.73308e+08	3.45924e+08	4.10821e+08	3.43184e+08	4.73109e+08	4.72105e+08
HMDB0000244	POS	4.336	377.146	C17 H20 N4 O6	Riboflavin	0.00019436512116044	0.516738469134657	76.6630246338268	level1	BMDB	C00255	HMDB0000244	Organoheterocyclic compounds	Alloxazines and isoalloxazines	Pteridines and derivatives	Pteridines and derivatives	Metabolism of cofactors and vitamins	Riboflavin metabolism	map00740 Riboflavin metabolism; map01100 Metabolic pathways; map02010 ABC transporters;	4.83281e+06	4.87619e+06	5.13202e+06	4.89532e+06	4.94149e+06	4.8886e+06	4.99512e+06	5.12565e+06	5.33669e+06	5.28725e+06	3.75254e+06	6.08118e+06	4.75022e+06	4.96009e+06	9.80183e+06	6.77228e+06	3.5836e+06	3.79363e+06	5.48812e+06	4.06869e+06	6.98007e+06	2.70133e+06	4.86628e+06	3.61355e+06	6.26198e+06	4.94775e+06	3.28752e+06	5.95773e+06	3.17367e+06	5.19809e+06
HMDB0000251	NEG	0.666	124.007	C2 H7 N O3 S	Taurine	-1.33106966160312e-05	-0.106473082605001	89.8282900019652	level1	BMDB	C00245	HMDB0000251	Organic acids and derivatives	Organosulfonic acids and derivatives	Organic sulfonic acids and derivatives	Organic acids	Lipid metabolism	Primary bile acid biosynthesis	map00120 Primary bile acid biosynthesis; map00430 Taurine and hypotaurine metabolism; map00920 Sulfur metabolism; map01100 Metabolic pathways; map02010 ABC transporters; map04080 Neuroactive ligand-receptor interaction;	1.30642e+07	1.56961e+07	1.58069e+07	1.53081e+07	1.26313e+07	2.19423e+07	2.07307e+07	1.27782e+07	1.6578e+07	1.64896e+07	1.90367e+07	1.34645e+07	8.88408e+06	2.57481e+07	1.15823e+07	1.70911e+07	1.33219e+07	9.00173e+06	2.78629e+07	2.05127e+07	1.8395e+07	4.60562e+06	1.17416e+07	3.97961e+07	2.69774e+07	1.02582e+07	7.7333e+06	3.40126e+07	1.08799e+07	1.74826e+07
HMDB0000254	NEG	0.643	117.019	C4 H6 O4	Succinate	-1.66002299550883e-05	-0.140648199205321	98.5878937857047	level1	BMDB	C00042	HMDB0000254	Organic acids and derivatives	Dicarboxylic acids and derivatives	Carboxylic acids and derivatives	Organic acids	Carbohydrate metabolism	Citrate cycle (TCA cycle)	map00020 Citrate cycle (TCA cycle); map00190 Oxidative phosphorylation; map00250 Alanine, aspartate and glutamate metabolism; map00310 Lysine degradation; map00350 Tyrosine metabolism; map00360 Phenylalanine metabolism; map00620 Pyruvate metabolism; map00630 Glyoxylate and dicarboxylate metabolism; map00640 Propanoate metabolism; map00650 Butanoate metabolism; map00760 Nicotinate and nicotinamide…	4.89555e+07	4.80448e+07	4.0007e+07	4.9593e+07	4.77566e+07	4.50838e+07	5.97253e+07	6.23275e+07	4.53179e+07	4.29104e+07	1.05005e+08	4.13182e+07	1.02466e+08	7.95334e+07	2.17707e+06	5.89038e+07	9.35376e+07	2.65893e+07	7.55862e+07	7.10266e+07	4.52726e+07	2.94597e+07	5.24463e+07	4.23173e+07	4.3079e+07	3.86682e+07	3.99077e+07	8.90134e+07	2.43519e+07	2.84011e+07
HMDB0000267	POS	1.307	130.05	C5 H7 N O3	PYROGLUTAMATE	0.00012372156552942	0.958765339749756	94.9182792164577	level1	BMDB	C01879	HMDB0000267	Organic acids and derivatives	Amino acids, peptides, and analogues	Carboxylic acids and derivatives	Amino acids, peptides, and analogues	Metabolism of other amino acids	Glutathione metabolism	map00480 Glutathione metabolism; map01100 Metabolic pathways;	4.95559e+08	4.92375e+08	4.879e+08	4.93469e+08	4.98199e+08	5.49206e+08	5.04841e+08	5.13701e+08	5.20576e+08	5.04821e+08	5.51592e+08	4.64638e+08	5.52229e+08	6.29567e+08	4.39909e+08	5.02778e+08	4.32687e+08	4.03069e+08	5.71749e+08	4.75363e+08	6.6879e+08	4.26287e+08	4.68423e+08	6.77632e+08	1.10792e+09	7.42543e+08	7.28525e+08	4.19952e+08	3.41949e+08	4.21354e+08
HMDB0000273	NEG	2.806	277.06	C10 H14 N2 O5	Thymidine	-9.32563934838981e-05	-0.385213304677199	95.3460827512811	level1	BMDB	C00214	HMDB0000273	Nucleosides, nucleotides, and analogues	Pyrimidine 2'-deoxyribonucleosides	Pyrimidine nucleosides	Nucleic acids and analogues	Nucleotide metabolism	Pyrimidine metabolism	map00240 Pyrimidine metabolism; map01100 Metabolic pathways;	5.78156e+06	5.8667e+06	4.811e+06	6.00782e+06	4.76017e+06	4.97449e+06	5.85342e+06	4.32799e+06	5.28958e+06	5.40581e+06	2.67274e+06	4.19839e+06	4.50432e+06	4.3074e+06	8.81108e+06	3.89129e+06	6.8054e+06	3.26998e+06	5.74001e+06	4.2087e+06	6.17895e+06	6.26312e+06	5.48161e+06	6.65166e+06	4.55885e+06	1.28695e+07	7.22585e+06	6.09468e+06	7.1494e+06	8.20328e+06
HMDB0000283	NEG	0.646	149.046	C5 H10 O5	D-ribose	-6.94574016790739e-05	-0.462886336634986	86.3022083141662	level1	BMDB	C00121	HMDB0000283	Organic oxygen compounds	Carbohydrates and carbohydrate conjugates	Organooxygen compounds	Carbohydrates	Carbohydrate metabolism	Pentose phosphate pathway	map00030 Pentose phosphate pathway; map01100 Metabolic pathways; map02010 ABC transporters;	5.2212e+06	4.58241e+06	4.14828e+06	4.03153e+06	4.19119e+06	4.92592e+06	4.83538e+06	6.3039e+06	4.86495e+06	4.9118e+06	5.25536e+06	1.21169e+07	1.0427e+07	3.38569e+06	9.38454e+06	5.30573e+06	7.21387e+06	4.11554e+06	5.54492e+06	1.50702e+07	4.46552e+06	3.77935e+06	3.36074e+06	1.2852e+07	1.56449e+07	5.77323e+06	6.84781e+06	1.08379e+07	2.9839e+06	3.73797e+06
HMDB0000289	POS	0.994	169.036	C5 H4 N4 O3	Uric acid	0.00014482317365605	0.861897306876935	97.4831655260749	level1	Decode	C00366	HMDB0000289	Organoheterocyclic compounds	Purines and purine derivatives	Imidazopyrimidines	Purines and derivatives	Nucleotide metabolism	Purine metabolism	map00230 Purine metabolism; map01100 Metabolic pathways;	5.77611e+08	5.78318e+08	5.81706e+08	6.06091e+08	5.90989e+08	6.20956e+08	6.27342e+08	6.49838e+08	6.54988e+08	6.30086e+08	6.04186e+08	5.10144e+08	4.50993e+08	3.58526e+08	9.42557e+08	4.34946e+08	5.02504e+08	6.62361e+08	3.35577e+08	4.6044e+08	4.46949e+08	8.45687e+08	6.59754e+08	4.23345e+08	5.43823e+08	4.67431e+08	5.03324e+08	7.46348e+08	6.07873e+08	7.63624e+08
HMDB0000296	NEG	1.118	279.039	C9 H12 N2 O6	Uridine	35.976513456922	147402.719947885	97.4130488987392	level1	BMDB	C00299	HMDB0000296	Nucleosides, nucleotides, and analogues	NA	Pyrimidine nucleosides	Nucleic acids and analogues	Nucleotide metabolism	Pyrimidine metabolism	map00240 Pyrimidine metabolism; map01100 Metabolic pathways; map02010 ABC transporters;	7.45127e+06	7.4663e+06	7.41734e+06	8.2177e+06	7.46265e+06	7.22755e+06	6.45746e+06	7.49003e+06	6.85899e+06	8.17549e+06	5.06364e+06	3.25446e+06	4.6044e+06	4.84695e+06	2.0592e+07	4.18786e+06	3.95831e+06	3.01388e+06	4.31467e+06	7.32296e+06	9.76104e+06	3.92178e+06	6.90965e+06	1.06345e+07	1.42576e+07	9.11208e+06	6.13477e+06	1.64929e+07	8.56547e+06	1.42899e+07
HMDB0000299	POS	2.419	285.083	C10 H12 N4 O6	Xanthosine	0.00026156688880973	0.920764794661445	83.097466960766	level1	BMDB	C01762	HMDB0000299	Nucleosides, nucleotides, and analogues	NA	Purine nucleosides	Purines and derivatives	Nucleotide metabolism	Purine metabolism	map00230 Purine metabolism; map00232 Caffeine metabolism; map01100 Metabolic pathways; map02010 ABC transporters;	5.1584e+06	3.72894e+06	4.96384e+06	4.9147e+06	4.54473e+06	4.7825e+06	4.89008e+06	5.04363e+06	4.98743e+06	5.13639e+06	4.25074e+06	3.83406e+06	5.86843e+06	5.18707e+06	7.85687e+06	6.4326e+06	3.89775e+06	3.29533e+06	4.53808e+06	4.26775e+06	5.32798e+06	3.79551e+06	3.70231e+06	4.65564e+06	5.90384e+06	3.6451e+06	4.28763e+06	4.62858e+06	4.50389e+06	5.56465e+06
HMDB0000300	POS	1.299	113.035	C4 H4 N2 O2	Uracil	9.64268932648338e-05	0.860744771912964	88.499784387653	level1	BMDB	C00106	HMDB0000300	Organoheterocyclic compounds	Pyrimidines and pyrimidine derivatives	Diazines	Pyrimidines and pyrimidine derivatives	Nucleotide metabolism	Pyrimidine metabolism	map00240 Pyrimidine metabolism; map00410 beta-Alanine metabolism; map00770 Pantothenate and CoA biosynthesis; map01100 Metabolic pathways;	4.16131e+07	4.44853e+07	4.48174e+07	4.46859e+07	4.31642e+07	5.00876e+07	3.84903e+07	4.5838e+07	5.16639e+07	3.90949e+07	3.66725e+07	1.94881e+07	2.82926e+07	3.78961e+07	7.90284e+07	2.39167e+07	5.0794e+07	3.42168e+07	2.33732e+07	5.2866e+07	6.31841e+07	4.04827e+07	3.42411e+07	5.26589e+07	6.35201e+07	3.95768e+07	3.63674e+07	6.35421e+07	4.31775e+07	8.22933e+07
HMDB0000407	POS	2.942	141.052	C5 H10 O3	2_Hydroxy_3_methylbutyric acid	21.9822202142118	186190.604276838	78.7295007719934	level1	BMDB2	NA	HMDB0000407	Lipids and lipid-like molecules	Fatty acids and conjugates	Fatty Acyls	Fatty acyls[FA]	NA	NA	NA	9.84604e+06	9.76998e+06	9.63533e+06	9.55753e+06	9.71087e+06	9.8699e+06	9.83246e+06	9.47051e+06	9.84061e+06	1.04786e+07	7.55557e+06	1.05163e+07	8.14529e+06	8.75407e+06	1.94064e+07	9.81598e+06	8.53901e+06	1.34573e+07	8.51031e+06	7.9344e+06	8.18365e+06	9.30331e+06	9.05763e+06	4.92134e+06	4.73583e+06	5.17023e+06	4.67138e+06	8.40983e+06	5.87616e+06	5.31039e+06
HMDB0000415	POS	7.795	426.321	C24 H40 O5	Beta-Muricholic acid	17.0266070658215	41702.4865358283	75.7191231719032	level1	BMDB2	C17726	HMDB0000415	Lipids and lipid-like molecules	Bile acids, alcohols and derivatives	Steroids and steroid derivatives	Bile acids, alcohols and derivatives	Lipid metabolism	Secondary bile acid biosynthesis	NA	2.7769e+06	2.81172e+06	2.96851e+06	2.87422e+06	2.75968e+06	2.82608e+06	2.79774e+06	2.52459e+06	2.30293e+06	2.56738e+06	1.85582e+06	1.84611e+06	3.72501e+06	3.52317e+06	3.89161e+06	5.40422e+06	2.58818e+06	1.47655e+06	3.23985e+06	2.98665e+06	3.27382e+06	944129	2.00834e+06	1.00041e+06	3.80374e+06	1.71957e+06	1.09513e+06	2.31334e+06	3.09694e+06	3.16712e+06
HMDB0000484	POS	5.201	169.05	C8 H8 O4	Vanillic acid	0.00031696342134068	1.88621257477695	89.7533172174674	level1	Decode	C06672	HMDB0000484	Benzenoids	Benzoic acids and derivatives	Benzene and substituted derivatives	Benzene and derivatives	Xenobiotics biodegradation and metabolism	Aminobenzoate degradation	NA	6.33906e+06	6.50203e+06	6.76056e+06	6.47948e+06	6.31492e+06	6.41466e+06	6.73142e+06	6.49484e+06	6.37406e+06	6.58377e+06	7.88393e+06	6.55873e+06	8.0817e+06	6.01309e+06	7.9963e+06	7.11982e+06	7.82987e+06	6.65849e+06	5.90828e+06	6.18655e+06	8.20998e+06	6.70954e+06	6.54481e+06	5.40978e+06	5.51601e+06	6.11826e+06	7.26199e+06	6.31612e+06	5.4784e+06	6.61686e+06
HMDB0000512	POS	4.929	208.097	C11 H13 N O3	N-Acetyl-L-phenylalanine	0.00033239187771982	1.60506355173552	88.439652022691	level1	BMDB	C03519	HMDB0000512	Organic acids and derivatives	Amino acids, peptides, and analogues	Carboxylic acids and derivatives	Amino acids, peptides, and analogues	Amino acid metabolism	Phenylalanine metabolism	map00360 Phenylalanine metabolism; map01100 Metabolic pathways;	1.28408e+07	1.28714e+07	1.29819e+07	1.30884e+07	1.33666e+07	1.30647e+07	1.36212e+07	1.45113e+07	1.41725e+07	1.38023e+07	1.79523e+07	1.67621e+07	1.31448e+07	1.27999e+07	1.88137e+07	7.63597e+06	1.06505e+07	7.98608e+06	1.31965e+07	9.91567e+06	6.91081e+06	7.74692e+06	1.4315e+07	9.32618e+06	1.54349e+07	1.79422e+07	1.8023e+07	2.03917e+07	9.49742e+06	1.4455e+07
HMDB0000517	POS	0.662	175.119	C6 H14 N4 O2	L-Arginine	0.00038936645984222	2.23630298459718	95.9233923441249	level1	Decode	C00062	HMDB0000517	Organic acids and derivatives	Amino acids, peptides, and analogues	Carboxylic acids and derivatives	Amino acids	Amino acid metabolism	Arginine biosynthesis	map00220 Arginine biosynthesis; map00330 Arginine and proline metabolism; map00970 Aminoacyl-tRNA biosynthesis; map01100 Metabolic pathways; map01230 Biosynthesis of amino acids; map02010 ABC transporters; map04150 mTOR signaling pathway;	4.31135e+08	5.69194e+08	4.18457e+08	5.77429e+08	5.71777e+08	3.36286e+08	5.89089e+08	4.09482e+08	3.99059e+08	4.00528e+08	7.05618e+08	6.99982e+08	5.43251e+08	5.70383e+08	4.42923e+08	4.28396e+08	2.3018e+08	2.67578e+08	5.78992e+08	2.581e+08	3.53279e+08	3.38446e+08	2.37532e+08	7.31084e+08	6.36313e+08	7.54504e+08	5.29307e+08	7.25546e+08	6.00241e+08	5.55077e+08
HMDB0000532	POS	1.02	100.039	C4 H7 N O3	N-Acetylglycine	-18.0104962570753	-153879.846591715	83.1495155833624	level1	BMDB	D03568	HMDB0000532	Organic acids and derivatives	Amino acids, peptides, and analogues	Carboxylic acids and derivatives	Amino acids, peptides, and analogues	NA	NA	NA	1.15068e+07	1.169e+07	1.10796e+07	9.69171e+06	1.08129e+07	9.61557e+06	1.1862e+07	9.56891e+06	1.25032e+07	9.93207e+06	7.67298e+06	1.12205e+07	8.4946e+06	9.50441e+06	1.11206e+07	7.92702e+06	1.41222e+07	2.30481e+07	1.16411e+07	1.43713e+07	1.2407e+07	1.04557e+07	1.15218e+07	1.20203e+07	1.03978e+07	1.07762e+07	9.4902e+06	1.00507e+07	1.68446e+07	1.47008e+07
HMDB0000619	POS	8.327	426.321	C24 H40 O5	Cholic acid	17.0265666048118	41702.3874365359	94.6952943779228	level1	BMDB2	C00695	HMDB0000619	Lipids and lipid-like molecules	Bile acids, alcohols and derivatives	Steroids and steroid derivatives	Bile acids, alcohols and derivatives	Lipid metabolism	Primary bile acid biosynthesis	map00120 Primary bile acid biosynthesis; map01100 Metabolic pathways;	1.24383e+07	1.24973e+07	1.23073e+07	1.23586e+07	1.23982e+07	1.17958e+07	1.22589e+07	1.14558e+07	1.1751e+07	1.20694e+07	1.02911e+07	1.28447e+07	2.13785e+07	1.15331e+07	2.12772e+06	2.14631e+07	8.41391e+06	1.09115e+08	1.10237e+07	1.237e+07	1.72959e+07	1.48297e+07	1.85919e+07	7.23419e+06	4.46059e+06	2.83125e+06	5.54813e+06	2.21127e+06	2.04743e+06	4.37016e+06
HMDB0000625	NEG	0.643	195.051	C6 H12 O7	Gluconic acid	-0.00017206427659743	-0.877617904218985	95.5750568642933	level1	BMDB	C00257	HMDB0000625	Organic oxygen compounds	Carbohydrates and carbohydrate conjugates	Organooxygen compounds	Carbohydrates	Carbohydrate metabolism	Pentose phosphate pathway	map00030 Pentose phosphate pathway; map01100 Metabolic pathways; map01200 Carbon metabolism;	4.59976e+07	4.00173e+07	3.67215e+07	3.8345e+07	4.44346e+07	4.44297e+07	6.41657e+07	6.51597e+07	4.11557e+07	4.09796e+07	9.91318e+07	7.41339e+07	8.64641e+07	7.55295e+07	3.67843e+07	5.44058e+07	6.38422e+07	5.61225e+07	6.01552e+07	5.00318e+07	4.63167e+07	5.60597e+07	2.57306e+07	8.78868e+07	7.15515e+07	6.41826e+07	3.90212e+07	6.00889e+07	2.45141e+07	3.35679e+07
HMDB0000626	POS	8.786	375.289	C24 H40 O4	DEOXYCHOLATE	-18.010692511592	-45911.3676252739	89.5080592881317	level1	BMDB	C04483	HMDB0000626	Lipids and lipid-like molecules	Bile acids, alcohols and derivatives	Steroids and steroid derivatives	Bile acids, alcohols and derivatives	Lipid metabolism	Secondary bile acid biosynthesis	NA	2.94639e+06	3.24385e+06	2.99662e+06	2.90646e+06	1.60444e+06	2.74177e+06	2.84336e+06	2.99387e+06	2.93098e+06	2.90182e+06	2.94813e+06	3.85691e+06	5.57252e+06	2.57518e+06	153921	5.26718e+06	3.61494e+06	2.06311e+07	2.47448e+06	3.0799e+06	4.12506e+06	2.26041e+06	3.32587e+06	2.46692e+06	1.31254e+06	850832	327248	346142	364369	742842
HMDB0000641	POS	0.785	147.077	C5 H10 N2 O3	L-Glutamine	0.00031243631045185	2.13896176810542	85.400929855574	level1	BMDB	C00064	HMDB0000641	Organic acids and derivatives	Amino acids, peptides, and analogues	Carboxylic acids and derivatives	Amino acids	Amino acid metabolism	Arginine biosynthesis	map00220 Arginine biosynthesis; map00230 Purine metabolism; map00240 Pyrimidine metabolism; map00250 Alanine, aspartate and glutamate metabolism; map00630 Glyoxylate and dicarboxylate metabolism; map00910 Nitrogen metabolism; map00970 Aminoacyl-tRNA biosynthesis; map01100 Metabolic pathways; map01230 Biosynthesis of amino acids; map02010 ABC transporters;	1.78888e+08	1.61861e+08	1.76589e+08	1.77924e+08	1.78421e+08	1.70847e+08	1.68921e+08	1.70923e+08	1.78658e+08	1.73641e+08	2.8883e+08	2.59025e+08	2.53713e+08	2.19202e+08	1.34956e+08	2.60395e+08	1.40252e+08	1.28706e+08	2.24369e+08	1.30976e+08	1.03437e+08	5.49402e+07	1.45142e+08	1.76665e+08	1.96273e+08	2.08615e+08	1.46184e+08	1.44107e+08	1.22311e+08	1.34529e+08
HMDB0000666	POS	5.551	163.133	C7 H14 O2	Heptanoic acid	32.026454735586	246169.157986227	72.7713569993416	level1	BMDB2	C17714	HMDB0000666	Lipids and lipid-like molecules	Fatty acids and conjugates	Fatty Acyls	Fatty acyls[FA]	NA	NA	NA	3.64433e+06	3.68513e+06	4.02674e+06	3.48072e+06	3.4974e+06	3.66915e+06	3.85222e+06	3.41076e+06	3.65916e+06	3.45233e+06	6.58528e+07	3.49467e+07	4.32151e+07	3.79851e+07	2.38647e+07	4.10296e+07	4.47301e+07	3.06632e+07	2.63977e+07	2.86102e+07	2.82983e+07	3.92852e+07	2.14756e+07	2.8621e+07	2.31343e+07	2.35561e+07	2.33517e+07	2.74911e+07	2.20793e+07	2.18724e+07
HMDB0000671	POS	4.802	206.081	C11 H11 N O3	Indolelactic acid	0.00022355903880111	1.09013895132617	96.733475491746	level1	Decode	C02043	HMDB0000671	Organoheterocyclic compounds	Indolyl carboxylic acids and derivatives	Indoles and derivatives	Indole and derivatives	NA	NA	NA	2.69562e+07	2.50754e+07	2.47178e+07	2.68192e+07	2.66278e+07	2.48767e+07	2.80645e+07	2.61276e+07	2.63685e+07	2.85585e+07	3.25048e+07	2.44784e+07	3.61615e+07	2.62761e+07	4.03019e+07	3.47708e+07	1.34578e+07	1.25546e+07	2.36297e+07	1.53988e+07	1.73631e+07	2.66757e+07	1.61736e+07	2.10736e+07	2.72534e+07	2.55384e+07	3.67318e+07	4.32085e+07	2.51776e+07	4.90201e+07
HMDB0000673	POS	8.793	279.232	C18 H32 O2	Linoleic acid	-2.01568990745807	-7192.72142442658	89.5522103855563	level1	BMDB2	C01595	HMDB0000673	Lipids and lipid-like molecules	Lineolic acids and derivatives	Fatty Acyls	Fatty acyls[FA]	Lipid metabolism	Linoleic acid metabolism	map00591 Linoleic acid metabolism; map01040 Biosynthesis of unsaturated fatty acids; map01100 Metabolic pathways;	9.51239e+07	1.01084e+08	9.55325e+07	9.47159e+07	9.71918e+07	9.55707e+07	9.38985e+07	8.82544e+07	8.91317e+07	8.41862e+07	9.25075e+07	1.21888e+08	1.2573e+08	1.15607e+08	1.42819e+08	1.28059e+08	7.26314e+07	6.16714e+07	1.12164e+08	7.93572e+07	8.5046e+07	6.26311e+07	8.20662e+07	6.60238e+07	1.05592e+08	1.07426e+08	1.09831e+08	9.63714e+07	7.96375e+07	1.18352e+08
HMDB0000684	POS	2.465	209.092	C10 H12 N2 O3	L-Kynurenine	0.00030399384337442	1.4609133143218	98.7148692966569	level1	Decode	C00328	HMDB0000684	Organic oxygen compounds	Carbonyl compounds	Organooxygen compounds	Carbonyl compounds	Amino acid metabolism	Tryptophan metabolism	map00380 Tryptophan metabolism; map01100 Metabolic pathways;	2.90884e+07	2.888e+07	2.87477e+07	2.85632e+07	2.88549e+07	2.92123e+07	2.8818e+07	2.81884e+07	2.8371e+07	2.96359e+07	2.07588e+07	4.35362e+07	3.09661e+07	2.53374e+07	5.16914e+07	3.02784e+07	1.33473e+07	7.44028e+07	2.33326e+07	2.55588e+07	4.27202e+07	2.54355e+07	3.82206e+07	9.30914e+06	1.48044e+07	1.37463e+07	1.57074e+07	3.13364e+07	1.67363e+07	3.76177e+07
HMDB0000687	POS	1.762	132.102	C6 H13 N O2	Leucine	0.00013188699000465	1.00604419435931	99.4833975970314	level1	BMDB	C00123	HMDB0000687	Organic acids and derivatives	Amino acids, peptides, and analogues	Carboxylic acids and derivatives	Amino acids	Amino acid metabolism	Valine, leucine and isoleucine degradation	map00280 Valine, leucine and isoleucine degradation; map00290 Valine, leucine and isoleucine biosynthesis; map00970 Aminoacyl-tRNA biosynthesis; map01100 Metabolic pathways; map01210 2-Oxocarboxylic acid metabolism; map01230 Biosynthesis of amino acids; map02010 ABC transporters; map04150 mTOR signaling pathway;	1.1734e+10	1.18645e+10	1.18628e+10	1.18039e+10	1.17401e+10	1.17318e+10	1.15229e+10	1.14874e+10	1.15731e+10	1.15073e+10	1.14445e+10	1.59146e+10	1.61939e+10	1.05216e+10	1.62552e+10	1.627e+10	6.81452e+09	9.78594e+09	1.07284e+10	7.67898e+09	9.15037e+09	9.37568e+09	1.16968e+10	1.0435e+10	1.27431e+10	1.23935e+10	1.50193e+10	1.15528e+10	1.24209e+10	1.25422e+10
HMDB0000720	NEG	1.288	115.04	C5 H8 O3	Levulinic acid	-9.91557931229181e-06	-0.0854442589299936	85.5125431272908	level1	Decode	NA	HMDB0000720	Organic acids and derivatives	Gamma-keto acids and derivatives	Keto acids and derivatives	Organic acids	NA	NA	NA	1.76678e+07	1.80177e+07	1.74467e+07	1.58578e+07	1.71086e+07	1.83116e+07	1.71772e+07	1.71985e+07	1.70422e+07	1.76676e+07	1.7133e+07	2.73332e+07	2.16637e+07	1.80194e+07	1.8098e+07	2.27393e+07	1.4046e+07	2.17809e+07	1.81107e+07	1.44965e+07	1.68035e+07	1.84502e+07	1.71678e+07	1.87044e+07	1.74437e+07	1.70442e+07	2.21688e+07	1.86659e+07	1.92098e+07	2.00471e+07
HMDB0000733	POS	8.327	373.274	C24 H40 O4	Hyodeoxycholic acid	-20.0263830901422	-51049.5993235306	92.9398824129767	level1	BMDB2	NA	HMDB0000733	Lipids and lipid-like molecules	Bile acids, alcohols and derivatives	Steroids and steroid derivatives	Bile acids, alcohols and derivatives	NA	NA	NA	7.06725e+06	7.2287e+06	7.14449e+06	7.01191e+06	7.59208e+06	7.30093e+06	7.52055e+06	7.51175e+06	7.30002e+06	7.15231e+06	6.30293e+06	7.627e+06	1.35794e+07	7.32663e+06	1.19921e+06	1.3684e+07	5.46337e+06	6.61023e+07	7.25886e+06	7.15465e+06	6.13959e+06	8.58366e+06	1.06976e+07	4.7552e+06	2.81053e+06	1.57292e+06	3.38661e+06	617970	1.19969e+06	2.50587e+06
HMDB0000752	POS	4.005	129.055	C6 H10 O4	3-Methylglutaric acid	-18.0103910184766	-123309.933565252	79.882704331143	level1	BMDB	NA	HMDB0000752	Lipids and lipid-like molecules	Fatty acids and conjugates	Fatty Acyls	Fatty acyls[FA]	NA	NA	NA	2.19233e+07	2.14562e+07	2.2103e+07	1.96526e+07	2.18954e+07	2.31659e+07	2.38947e+07	2.44374e+07	2.42048e+07	2.36453e+07	2.06207e+07	2.43014e+07	1.09369e+07	1.96376e+07	2.1067e+07	1.22299e+07	1.74053e+07	2.42902e+07	2.03389e+07	2.84562e+07	2.6576e+07	5.54748e+07	1.32061e+07	1.41854e+07	2.67019e+07	1.65411e+07	1.74039e+07	1.39538e+07	4.02287e+07	5.22415e+07
HMDB0000755	NEG	1.235	181.051	C9 H10 O4	Hydroxyphenyllactic acid	5.01397567518325e-05	0.275405540522022	92.6252843276712	level1	BMDB	C03672	HMDB0000755	Phenylpropanoids and polyketides	NA	Phenylpropanoic acids	Phenylpropanoic acids	NA	NA	NA	3.15179e+06	3.05535e+06	2.51618e+06	3.01461e+06	3.17292e+06	3.14556e+06	2.94727e+06	2.73084e+06	3.04511e+06	3.08293e+06	6.74199e+06	2.69742e+06	4.49665e+06	3.60891e+06	7.78373e+06	4.80671e+06	1.1988e+06	1.30336e+06	3.51043e+06	1.39974e+06	1.51705e+06	2.99547e+06	2.09063e+06	3.49841e+06	3.43199e+06	3.68831e+06	4.52537e+06	4.57269e+06	2.75367e+06	3.56415e+06
HMDB0000763	POS	3.472	192.066	C10 H9 N O3	5-hydroxyindoleacetate	0.00037321350797014	1.95340175840208	87.9098260822941	level1	BMDB	C05635	HMDB0000763	Organoheterocyclic compounds	Indolyl carboxylic acids and derivatives	Indoles and derivatives	Indole and derivatives	Amino acid metabolism	Tryptophan metabolism	map00380 Tryptophan metabolism; map01100 Metabolic pathways;	4.57704e+06	4.51367e+06	4.90514e+06	4.16832e+06	4.63208e+06	4.31498e+06	4.33982e+06	4.2087e+06	4.37975e+06	4.27378e+06	5.21317e+06	3.61097e+06	3.21876e+06	4.05382e+06	8.56465e+06	4.10224e+06	3.3449e+06	2.14037e+06	4.49618e+06	4.42497e+06	1.44034e+07	8.9476e+06	2.53123e+06	4.13964e+06	3.35025e+06	3.08087e+06	4.91405e+06	4.15694e+06	5.43206e+06	4.9391e+06
HMDB0000779	NEG	3.022	165.056	C9 H10 O3	Phenyllactic acid	6.20989931121585e-06	0.0373948413062838	95.969193003037	level1	Decode	C01479	HMDB0000779	Phenylpropanoids and polyketides	NA	Phenylpropanoic acids	Phenylpropanoic acids	Biosynthesis of other secondary metabolites	Tropane, piperidine and pyridine alkaloid biosynthesis	NA	4.60305e+07	4.64697e+07	4.59649e+07	4.51281e+07	4.55622e+07	4.52552e+07	4.49912e+07	4.52083e+07	4.49188e+07	4.64721e+07	7.47441e+07	5.44662e+07	6.67854e+07	6.11564e+07	5.11147e+07	6.58738e+07	1.80518e+07	2.8904e+07	6.12871e+07	3.06779e+07	3.22574e+07	6.55613e+07	3.30919e+07	4.88733e+07	6.05423e+07	5.7041e+07	7.18881e+07	5.51387e+07	3.89867e+07	5.1466e+07
HMDB0000784	POS	5.699	211.094	C9 H16 O4	Azelaic acid	0.000294997704259	1.5682620109627	96.5311388342042	level1	BMDB	C08261	HMDB0000784	Lipids and lipid-like molecules	Fatty acids and conjugates	Fatty Acyls	Fatty acyls[FA]	NA	NA	NA	3.4496e+07	3.474e+07	3.42584e+07	3.44032e+07	3.4936e+07	3.59711e+07	3.49531e+07	3.43685e+07	3.5299e+07	3.5305e+07	2.87404e+07	2.92227e+07	2.76494e+07	3.73093e+07	2.51217e+07	3.57314e+07	3.72764e+07	4.0817e+07	3.73016e+07	4.41859e+07	5.2683e+07	3.42979e+07	3.9726e+07	3.61905e+07	4.33413e+07	3.01659e+07	3.68053e+07	2.38256e+07	4.34757e+07	3.8751e+07
HMDB0000786	POS	1.134	153.041	C5 H4 N4 O2	Oxypurinol	5.41246992611377e-05	0.356005260995837	98.4325644243653	level1	Decode	C07599	HMDB0000786	Organoheterocyclic compounds	Purines and purine derivatives	Imidazopyrimidines	Purines and derivatives	NA	NA	NA	4.30953e+07	4.29746e+07	4.25229e+07	4.36367e+07	4.36145e+07	4.47565e+07	4.77449e+07	4.50888e+07	4.15377e+07	4.38657e+07	3.06636e+07	2.42149e+07	2.22652e+07	4.56576e+07	5.61298e+07	2.30502e+07	2.70715e+07	2.66591e+07	4.45241e+07	4.57113e+07	1.83941e+08	5.83668e+07	2.60823e+07	2.38877e+07	2.80676e+07	1.94881e+07	1.92808e+07	2.89546e+07	3.18551e+07	1.04192e+08
HMDB0000792	POS	6.325	203.128	C10 H18 O4	Sebacic acid	0.00021234365803479	1.05057947433643	89.2583069296807	level1	BMDB2	C08277	HMDB0000792	Lipids and lipid-like molecules	Fatty acids and conjugates	Fatty Acyls	Fatty acyls[FA]	NA	NA	NA	1.58429e+07	1.65784e+07	1.62693e+07	1.61551e+07	1.60051e+07	1.57879e+07	1.63941e+07	1.65507e+07	1.60787e+07	1.68778e+07	2.2819e+07	1.09545e+07	1.4989e+07	1.43878e+07	9.93725e+06	1.58688e+07	2.06737e+07	1.77481e+07	1.35288e+07	2.49143e+07	1.96537e+07	1.40895e+07	2.46194e+07	1.54341e+07	1.79941e+07	1.44786e+07	1.44664e+07	1.44324e+07	2.16952e+07	1.76163e+07
HMDB0000875	POS	0.7	160.037	C7 H7 N O2	Trigonelline	0.00035294144274189	2.57531865433002	99.5329567880803	level1	BMDB	C01004	HMDB0000875	Alkaloids and derivatives	NA	NA	Alkaloids and derivatives	Biosynthesis of other secondary metabolites	Tropane, piperidine and pyridine alkaloid biosynthesis	NA	2.43199e+06	2.50991e+06	2.51056e+06	2.70172e+06	2.3803e+06	2.79985e+06	2.88554e+06	2.82272e+06	2.84515e+06	2.47062e+06	1.55059e+06	1.47953e+06	1.53073e+06	2.93069e+06	3.53774e+06	1.72666e+06	2.47878e+06	1.38638e+06	2.60922e+06	2.44392e+06	1.1281e+06	4.24736e+06	1.87476e+06	3.80181e+06	1.11455e+07	3.57972e+06	3.58021e+06	3.99769e+06	2.16147e+06	3.23411e+06
HMDB0000883	POS	0.787	118.086	C5 H11 N O2	L-Valine	0.00022544785888101	1.92560493533212	89.0123284637038	level1	BMDB	C16436	HMDB0000883	Organic acids and derivatives	Amino acids, peptides, and analogues	Carboxylic acids and derivatives	Amino acids	NA	NA	NA	2.93648e+09	3.04349e+09	3.09148e+09	2.96174e+09	3.10189e+09	2.92348e+09	2.94431e+09	3.15424e+09	3.24444e+09	3.12615e+09	4.52638e+09	3.8087e+09	4.08139e+09	2.69701e+09	3.78321e+09	4.311e+09	2.81466e+09	3.10163e+09	2.90668e+09	2.22741e+09	3.01434e+09	2.56709e+09	2.89812e+09	2.37039e+09	2.61242e+09	2.71731e+09	2.62586e+09	2.94746e+09	3.05708e+09	3.07415e+09
HMDB0000893	NEG	1.37	173.082	C8 H14 O4	Suberic acid	-2.57233032527893e-05	-0.147759320793892	95.4898983496212	level1	BMDB	C08278	HMDB0000893	Lipids and lipid-like molecules	Fatty acids and conjugates	Fatty Acyls	Fatty acyls[FA]	NA	NA	NA	3.82567e+06	3.56088e+06	3.27362e+06	3.63133e+06	3.76549e+06	3.94974e+06	3.88018e+06	3.69819e+06	3.79999e+06	3.9871e+06	4.56903e+06	2.7945e+06	2.8979e+06	3.31187e+06	3.19075e+06	5.11996e+06	2.00821e+06	5.94887e+06	3.51715e+06	5.69759e+06	4.59566e+06	3.90602e+06	6.62659e+06	3.31177e+06	4.2839e+06	3.36466e+06	5.49751e+06	3.51802e+06	7.81957e+06	4.96598e+06
HMDB0000929	NEG	3.083	203.083	C11 H12 N2 O2	L-Tryptophan	7.52577359435236e-05	0.36874800868749	98.398829760188	level1	BMDB	C00078	HMDB0000929	Organoheterocyclic compounds	Indolyl carboxylic acids and derivatives	Indoles and derivatives	Amino acids	Amino acid metabolism	Glycine, serine and threonine metabolism	map00260 Glycine, serine and threonine metabolism; map00380 Tryptophan metabolism; map00400 Phenylalanine, tyrosine and tryptophan biosynthesis; map00970 Aminoacyl-tRNA biosynthesis; map01100 Metabolic pathways; map01210 2-Oxocarboxylic acid metabolism; map01230 Biosynthesis of amino acids;	1.81651e+08	1.83798e+08	1.79644e+08	1.81468e+08	1.84687e+08	1.77865e+08	1.78565e+08	1.74124e+08	1.7739e+08	1.79753e+08	1.78347e+08	2.30804e+08	2.19615e+08	1.40657e+08	2.31326e+08	2.21321e+08	1.19181e+08	1.0061e+08	1.3701e+08	1.00212e+08	1.82912e+08	1.25001e+08	2.06057e+08	2.25479e+08	2.67222e+08	2.41836e+08	2.5846e+08	2.83655e+08	1.72252e+08	1.69903e+08
HMDB0000958	NEG	0.637	173.009	C6 H6 O6	Trans-aconitate	-2.87949220876271e-05	-0.165472425794804	95.1007245476473	level1	BMDB	C02341	HMDB0000958	Organic acids and derivatives	Tricarboxylic acids and derivatives	Carboxylic acids and derivatives	Organic acids	Carbohydrate metabolism	C5-Branched dibasic acid metabolism	map01100 Metabolic pathways;	1.42897e+07	1.60172e+07	1.645e+07	1.68979e+07	1.52135e+07	1.90321e+07	2.15689e+07	1.81845e+07	2.07564e+07	2.00951e+07	2.52123e+07	1.6827e+07	1.87228e+07	1.99436e+07	2.67901e+07	2.18558e+07	1.11711e+07	1.02695e+07	2.25294e+07	7.86929e+06	1.68942e+07	2.01037e+07	9.3366e+06	2.47968e+07	2.16969e+07	2.09481e+07	2.49768e+07	2.31737e+07	2.75222e+07	2.12439e+07
HMDB0000959	POS	2.682	175.117	C7 H11 N O3	Tiglylglycine	0.00890134161946321	56.6697714183231	84.9919880903374	level1	Decode	NA	HMDB0000959	Organic acids and derivatives	Amino acids, peptides, and analogues	Carboxylic acids and derivatives	Amino acids, peptides, and analogues	NA	NA	NA	3.14469e+09	3.17216e+09	3.21576e+09	3.24326e+09	3.17505e+09	3.274e+09	3.27433e+09	3.26656e+09	3.19205e+09	3.29903e+09	4.53093e+09	3.52577e+09	4.03077e+09	3.69674e+09	3.52911e+09	4.53354e+09	4.49768e+09	3.60154e+09	4.09614e+09	3.35393e+09	3.8519e+09	3.98293e+09	3.17419e+09	3.22544e+09	3.12621e+09	2.73687e+09	2.47644e+09	2.71752e+09	3.07348e+09	3.17745e+09
HMDB0001149	POS	2.343	132.102	C5 H9 N O3	5-Aminolevulinic acid	0.0365431586911313	278.831440397176	92.1274577965696	level1	Decode	C00430	HMDB0001149	Organic acids and derivatives	Amino acids, peptides, and analogues	Carboxylic acids and derivatives	Amino acids, peptides, and analogues	Amino acid metabolism	Glycine, serine and threonine metabolism	map00260 Glycine, serine and threonine metabolism; map00860 Porphyrin metabolism; map01100 Metabolic pathways; map02010 ABC transporters;	1.33097e+08	1.31688e+08	1.37432e+08	1.35521e+08	1.34816e+08	1.41379e+08	1.45709e+08	1.35828e+08	1.40422e+08	1.278e+08	1.41485e+08	1.76848e+08	1.80843e+08	1.25296e+08	2.2652e+08	1.76989e+08	1.08332e+08	1.22505e+08	1.29358e+08	9.65455e+07	1.07743e+08	1.66961e+08	1.39298e+08	1.12579e+08	1.3425e+08	1.23764e+08	1.61926e+08	1.22499e+08	2.17169e+08	1.79047e+08
HMDB0001161	POS	3.194	146.118	C7 H15 N O2	4-Trimethylammoniobutanoic acid	0.00035776324685343	2.46545765180665	90.3660613438513	level1	Decode	C01181	HMDB0001161	Lipids and lipid-like molecules	Fatty acids and conjugates	Fatty Acyls	Fatty acyls[FA]	Amino acid metabolism	Lysine degradation	map00310 Lysine degradation; map01100 Metabolic pathways; map02010 ABC transporters;	7.09593e+06	7.10637e+06	7.75362e+06	7.60081e+06	7.33635e+06	7.58173e+06	7.68161e+06	7.81083e+06	8.47999e+06	7.22697e+06	8.20101e+06	1.28635e+07	1.10901e+07	9.2602e+06	7.60069e+06	1.17192e+07	5.31597e+06	4.96178e+06	9.44687e+06	5.44699e+06	5.32153e+06	6.04438e+06	6.35048e+06	8.95392e+06	9.59442e+06	1.03507e+07	1.31181e+07	7.76815e+06	3.85991e+06	6.87536e+06
HMDB0001173	POS	3.446	298.097	C11 H15 N5 O3 S	5'-methylthioadenosine	-1.36084593123087e-05	-0.0458059156121103	96.890833693757	level1	BMDB	C00170	HMDB0001173	Nucleosides, nucleotides, and analogues	5'-deoxy-5'-thionucleosides	5'-deoxyribonucleosides	Nucleic acids and analogues	Amino acid metabolism	Cysteine and methionine metabolism	map00270 Cysteine and methionine metabolism; map01100 Metabolic pathways;	1.48553e+07	1.52866e+07	1.55615e+07	1.56486e+07	1.528e+07	1.52924e+07	1.60416e+07	1.64464e+07	1.56611e+07	1.61577e+07	1.96909e+07	2.13393e+07	1.99563e+07	1.66718e+07	4.33758e+07	1.35007e+07	8.09968e+06	9.71173e+06	1.89412e+07	1.4145e+07	1.29255e+07	1.71586e+07	1.1701e+07	1.1476e+07	1.85199e+07	1.66808e+07	1.70617e+07	2.36437e+07	1.94813e+07	1.64094e+07
HMDB0001238	POS	3.615	219.113	C12 H14 N2 O2	N-Acetyl-5-hydroxytryptamine	0.00013208500615746	0.605601369203242	96.0367429494351	level1	BMDB2	C00978	HMDB0001238	Organoheterocyclic compounds	Hydroxyindoles	Indoles and derivatives	Indole and derivatives	Amino acid metabolism	Tryptophan metabolism	map00380 Tryptophan metabolism; map01100 Metabolic pathways;	1.34798e+07	1.30898e+07	1.38352e+07	1.3486e+07	1.36905e+07	1.31063e+07	1.32488e+07	1.33705e+07	1.30661e+07	1.3307e+07	1.7391e+07	1.47816e+07	3.1814e+07	1.08521e+07	2.42624e+07	9.39481e+06	1.16878e+07	2.61889e+06	1.15101e+07	9.32058e+06	1.06638e+07	2.71069e+07	1.04774e+07	1.4124e+07	1.08829e+07	1.26358e+07	1.48468e+07	8.61584e+06	1.2016e+07	1.78517e+07
HMDB0001256	POS	0.589	203.223	C10 H26 N4	Spermine	0.00038561880452903	1.90696724003677	80.2887230296808	level1	BMDB	C00750	HMDB0001256	Organic nitrogen compounds	Amines	Organonitrogen compounds	Amines	Amino acid metabolism	Arginine and proline metabolism	map00330 Arginine and proline metabolism; map00410 beta-Alanine metabolism; map00480 Glutathione metabolism; map01100 Metabolic pathways;	5.34132e+06	5.53474e+06	5.19003e+06	5.62866e+06	5.22662e+06	5.39988e+06	5.07171e+06	5.38141e+06	5.05884e+06	5.17355e+06	3.26259e+06	3.3756e+06	5.13733e+06	6.56008e+06	5.46474e+06	2.36284e+06	4.92871e+06	2.90744e+06	3.59328e+06	1.21402e+07	1.50707e+07	8.88005e+06	6.82414e+06	7.34571e+06	5.24847e+06	2.5743e+06	2.55369e+06	1.32887e+06	780066	1.38779e+07
HMDB0001257	POS	0.589	146.166	C7 H19 N3	Spermidine	0.00033142352273785	2.28319318677116	76.8321128709072	level1	BMDB	C00315	HMDB0001257	Organic nitrogen compounds	Amines	Organonitrogen compounds	Amines	Amino acid metabolism	Arginine and proline metabolism	map00330 Arginine and proline metabolism; map00410 beta-Alanine metabolism; map00480 Glutathione metabolism; map01100 Metabolic pathways; map02010 ABC transporters;	7.72886e+06	7.94356e+06	7.51933e+06	7.83171e+06	7.8831e+06	7.78799e+06	7.65153e+06	7.92046e+06	7.89699e+06	8.26411e+06	3.91457e+06	4.26631e+06	3.60269e+06	4.29447e+06	1.41267e+07	2.99596e+06	1.44542e+07	5.63697e+06	3.52321e+06	1.82054e+07	1.78661e+07	8.38184e+06	1.57796e+07	8.57508e+06	6.52195e+06	4.80507e+06	4.47622e+06	3.9932e+06	1.96426e+06	1.72494e+07
HMDB0001325	POS	0.617	189.16	C9 H20 N2 O2	Nepsilon,nepsilon,nepsilon-trimethyllysine	0.00036834354153825	1.95768637142153	97.0197932004277	level1	BMDB	C03793	HMDB0001325	Organic acids and derivatives	Amino acids, peptides, and analogues	Carboxylic acids and derivatives	Amino acids, peptides, and analogues	Amino acid metabolism	Lysine degradation	map00310 Lysine degradation; map01100 Metabolic pathways;	4.17648e+07	4.07631e+07	4.30607e+07	4.11136e+07	4.21924e+07	4.21325e+07	3.0922e+07	4.27061e+07	4.2032e+07	4.33782e+07	5.26644e+07	4.23207e+07	3.13733e+07	3.17483e+07	5.68559e+07	3.37407e+07	5.52305e+07	3.6343e+07	3.33019e+07	5.04995e+07	5.41186e+07	5.02489e+07	3.94711e+07	4.28038e+07	3.96833e+07	3.6862e+07	3.86086e+07	2.77567e+07	3.82245e+07	5.06995e+07
HMDB0001406	POS	1.011	123.055	C6 H6 N2 O	Nicotinamide	9.9077721699814e-05	0.811792993945821	90.0096358127161	level1	BMDB	C00153	HMDB0001406	Organoheterocyclic compounds	Pyridinecarboxylic acids and derivatives	Pyridines and derivatives	Pyridine and derivatives	Metabolism of cofactors and vitamins	Nicotinate and nicotinamide metabolism	map00760 Nicotinate and nicotinamide metabolism; map01100 Metabolic pathways;	1.02644e+08	1.05068e+08	1.0444e+08	1.01353e+08	1.0504e+08	1.04319e+08	1.06817e+08	1.04997e+08	1.07248e+08	1.06337e+08	9.6144e+07	7.22612e+07	7.4995e+07	8.95368e+07	2.09755e+08	8.3183e+07	1.16482e+08	8.36689e+07	9.94956e+07	1.09557e+08	1.53454e+08	1.08924e+08	9.36646e+07	8.99488e+07	1.22882e+08	8.83861e+07	9.04768e+07	7.84658e+07	1.47548e+08	1.61193e+08
HMDB0001429	POS	0.905	98.9843	H3 O4 P	Phosphoric acid	0.00015658324740286	1.59816503083554	87.4683334441378	level1	Decode	C00009	HMDB0001429	Homogeneous non-metal compounds	Non-metal phosphates	Non-metal oxoanionic compounds	Non-metal phosphates	Energy metabolism	Oxidative phosphorylation	map00190 Oxidative phosphorylation; map02010 ABC transporters;	1.46036e+08	2.00921e+08	1.42394e+08	1.45842e+08	1.45684e+08	1.45208e+08	1.44377e+08	1.45865e+08	1.45528e+08	1.43388e+08	1.83622e+08	7.35334e+07	1.31527e+08	7.3864e+07	1.40566e+08	2.9362e+08	1.18865e+08	7.15326e+07	8.11728e+07	4.52899e+07	8.34575e+07	5.89532e+07	3.74176e+07	1.05952e+08	3.9034e+08	2.02648e+08	2.08308e+08	2.25831e+08	1.61807e+08	7.66055e+07
HMDB0001539	POS	0.764	203.053	C8 H18 N4 O2	Asymmetric dimethylarginine	-0.0972628993530691	-481.158937118698	80.7572289640542	level1	Decode	C03626	HMDB0001539	Organic acids and derivatives	Amino acids, peptides, and analogues	Carboxylic acids and derivatives	Amino acids, peptides, and analogues	NA	NA	NA	5.64432e+09	4.95886e+09	5.89877e+09	4.90925e+09	4.95014e+09	4.64905e+09	4.78279e+09	5.01459e+09	4.75072e+09	4.71118e+09	6.21573e+09	4.62313e+09	5.02016e+09	4.51419e+09	5.84705e+09	5.54604e+09	6.29435e+09	4.98587e+09	4.63066e+09	5.52023e+09	5.97191e+09	5.85845e+09	5.48681e+09	4.96512e+09	5.67628e+09	5.01716e+09	3.65647e+09	4.50412e+09	4.40071e+09	5.25439e+09
HMDB0001547	POS	6.883	347.222	C21 H30 O4	Corticosterone	6.78635629469682e-05	0.196015997959702	85.7150299497857	level1	BMDB	C02140	HMDB0001547	Lipids and lipid-like molecules	Hydroxysteroids	Steroids and steroid derivatives	Steroids and derivatives	Lipid metabolism	Steroid hormone biosynthesis	map00140 Steroid hormone biosynthesis; map01100 Metabolic pathways;	4.57118e+06	4.68023e+06	4.51679e+06	4.54105e+06	4.43981e+06	4.3472e+06	4.16833e+06	4.38646e+06	4.37043e+06	4.27502e+06	7.53534e+06	2.1621e+06	2.06537e+06	448422	1.10064e+07	2.07101e+06	2.22724e+07	9.76551e+06	594330	1.13116e+07	1.06602e+07	1.32658e+07	2.47608e+06	2.9225e+06	1.97884e+06	1.34892e+06	246420	1.53961e+06	230872	1.16017e+07
HMDB0001586	POS	0.897	261.037	C6 H13 O9 P	Glucose 1-phosphate	-9.08436198301388e-05	-0.349358605729922	76.2256474000681	level1	BMDB	C00103	HMDB0001586	Organic oxygen compounds	Carbohydrates and carbohydrate conjugates	Organooxygen compounds	Carbohydrates	Carbohydrate metabolism	Glycolysis / Gluconeogenesis	map00010 Glycolysis / Gluconeogenesis; map00040 Pentose and glucuronate interconversions; map00052 Galactose metabolism; map00500 Starch and sucrose metabolism; map00520 Amino sugar and nucleotide sugar metabolism; map00561 Glycerolipid metabolism; map01100 Metabolic pathways;	2.84204e+06	6.70872e+06	6.06208e+06	6.74173e+06	6.8839e+06	6.73136e+06	7.08447e+06	6.92958e+06	6.69608e+06	6.08217e+06	9.10164e+06	2.73922e+06	5.35444e+06	3.40473e+06	8.35485e+06	1.19649e+07	4.99827e+06	2.51931e+06	3.96345e+06	1.81055e+06	3.81685e+06	2.88485e+06	1.57622e+06	4.53776e+06	2.39793e+07	1.09962e+07	1.05114e+07	9.24214e+06	7.73275e+06	1.54626e+06
HMDB0001852	POS	8.874	301.216	C20 H28 O2	Retinoate	-5.64201039310319e-05	-0.187936128094239	73.2361568392092	level1	BMDB	C00777	HMDB0001852	Lipids and lipid-like molecules	Retinoids	Prenol lipids	Prenol lipids[PR]	Metabolism of cofactors and vitamins	Retinol metabolism	map00830 Retinol metabolism; map01100 Metabolic pathways; map04672 Intestinal immune network for IgA production;	5.01761e+06	6.40753e+06	6.08009e+06	5.97968e+06	5.37177e+06	5.11971e+06	5.06949e+06	2.70396e+06	5.05214e+06	5.09547e+06	4.08447e+06	6.1372e+06	4.00641e+06	4.43555e+06	5.3398e+06	5.56996e+06	4.07818e+06	4.65288e+06	4.24904e+06	4.0692e+06	4.80933e+06	4.68459e+06	4.01137e+06	4.23343e+06	4.73215e+06	4.45969e+06	5.06263e+06	4.07012e+06	5.43915e+06	4.48116e+06
HMDB0002302	POS	5.76	190.087	C11 H11 N O2	Indole-3-propionic acid	0.00032912189777789	1.74065832350409	93.2417430703388	level1	BMDB2	NA	HMDB0002302	Organoheterocyclic compounds	Indolyl carboxylic acids and derivatives	Indoles and derivatives	Indole and derivatives	NA	NA	NA	7.76516e+06	7.90886e+06	7.62445e+06	7.37368e+06	7.80209e+06	7.51361e+06	8.14091e+06	7.27653e+06	4.0967e+06	7.36203e+06	2.04947e+06	345758	5.09853e+06	2.09183e+07	8.16405e+06	5.42018e+06	2.97893e+06	289935	1.95482e+07	2.33274e+06	1.12362e+07	690021	7.88456e+06	1.25656e+06	821300	1.14429e+07	1.36868e+06	2.61584e+06	215818	3.70137e+07
HMDB0002712	POS	0.816	182.082	C6 H12 O5	1,5-Anhydrosorbitol	-0.020746859262573	-126.452442920281	86.5047050833796	level1	Decode	C07326	HMDB0002712	Organic oxygen compounds	Carbohydrates and carbohydrate conjugates	Organooxygen compounds	Carbohydrates	NA	NA	NA	7.62627e+07	9.64943e+07	1.19348e+08	6.68005e+07	7.88708e+07	8.35806e+07	8.8913e+07	7.53336e+07	6.1257e+07	8.80383e+07	1.37419e+08	1.09187e+08	1.13567e+08	1.28106e+08	1.127e+08	1.18354e+08	3.96946e+07	4.47861e+07	1.25481e+08	3.25861e+07	7.07828e+07	5.15551e+07	4.94311e+07	1.19402e+08	1.5364e+08	1.04338e+08	1.29915e+08	1.42513e+08	1.23199e+08	9.52176e+07
HMDB0003011	POS	0.785	130.05	C5 H9 N O4	O-acetyl-l-serine	-18.0102299698866	-122474.282465277	80.1495243419986	level1	BMDB	C00979	HMDB0003011	Organic acids and derivatives	Amino acids, peptides, and analogues	Carboxylic acids and derivatives	Amino acids, peptides, and analogues	Amino acid metabolism	Cysteine and methionine metabolism	map00270 Cysteine and methionine metabolism; map00920 Sulfur metabolism; map01100 Metabolic pathways; map01200 Carbon metabolism; map01230 Biosynthesis of amino acids; map04122 Sulfur relay system;	1.29441e+08	1.30247e+08	1.17597e+08	1.35413e+08	1.35809e+08	1.3803e+08	1.31766e+08	1.50758e+08	1.54246e+08	1.40961e+08	2.26909e+08	2.06419e+08	1.79862e+08	1.64824e+08	1.09642e+08	1.95891e+08	1.1799e+08	1.04644e+08	1.87681e+08	1.0595e+08	1.12021e+08	6.21414e+07	1.17445e+08	1.55266e+08	1.90025e+08	1.67376e+08	1.31628e+08	1.14877e+08	1.09039e+08	1.11671e+08
HMDB0003229	NEG	9.864	253.217	C16 H30 O2	Palmitoleic acid	-5.93670909552202e-05	-0.233522230351872	99.6255119074024	level1	BMDB	C08362	HMDB0003229	Lipids and lipid-like molecules	Fatty acids and conjugates	Fatty Acyls	Fatty acyls[FA]	Lipid metabolism	Fatty acid biosynthesis	map00061 Fatty acid biosynthesis;	1.18485e+06	1.22753e+06	1.16366e+06	1.20563e+06	1.19502e+06	1.02725e+06	1.17349e+06	1.12123e+06	1.20857e+06	1.12238e+06	2.71095e+06	2.54935e+06	2.44057e+06	1.5313e+06	1.19392e+06	1.89315e+06	1.42834e+06	838493	1.14376e+06	864206	886275	782088	686795	1.63616e+06	1.39505e+06	1.6261e+06	1.45469e+06	1.48755e+06	839588	1.0202e+06
HMDB0003374	POS	0.627	155.079	C5 H12 N2 O2	D-ornithine	21.9822598246776	166418.9582937	73.4323300605581	level1	BMDB	C00515	HMDB0003374	Organic acids and derivatives	Amino acids, peptides, and analogues	Carboxylic acids and derivatives	Amino acids, peptides, and analogues	Biosynthesis of other secondary metabolites	Biosynthesis of various secondary metabolites - part 3	map01100 Metabolic pathways;	1.93054e+07	1.96197e+07	1.99654e+07	1.95418e+07	1.60936e+07	1.96002e+07	1.89274e+07	1.99732e+07	1.98865e+07	1.98851e+07	2.71491e+07	3.1201e+07	2.79861e+07	1.77959e+07	2.2694e+07	2.9506e+07	7.76315e+06	1.58249e+07	1.89905e+07	1.60744e+07	1.43027e+07	9.42913e+06	2.10797e+07	9.63151e+06	1.73088e+07	1.57668e+07	2.29524e+07	2.75138e+07	1.22653e+07	1.89056e+07
HMDB0003423	NEG	0.668	145.062	C5 H10 N2 O3	D-Glutamine	8.3371029859336e-05	0.570764150872191	95.7963225672378	level1	Decode	C00819	HMDB0003423	Organic acids and derivatives	Amino acids, peptides, and analogues	Carboxylic acids and derivatives	Amino acids, peptides, and analogues	Global and overview maps	Metabolic pathways	map01100 Metabolic pathways;	2.01276e+07	2.26854e+07	2.38827e+07	2.24047e+07	1.986e+07	2.488e+07	2.19132e+07	2.10819e+07	2.40228e+07	2.31628e+07	3.46072e+07	5.79562e+07	3.44866e+07	2.61102e+07	1.69458e+07	5.67631e+07	1.71464e+07	2.78667e+07	4.52135e+07	1.4889e+07	2.20732e+07	5.79295e+06	2.00538e+07	2.68083e+07	2.44279e+07	4.36885e+07	2.29582e+07	1.82682e+07	2.58299e+07	2.98115e+07
HMDB0004400	POS	0.99	199.046	C7 H10 N4 O3	5-Acetylamino-6-amino-3-methyluracil	-0.0362144487368994	-182.831733926106	80.9174051460441	level1	Decode	C16366	HMDB0004400	Organic nitrogen compounds	N-arylamides	Organonitrogen compounds	N-arylamides	Biosynthesis of other secondary metabolites	Caffeine metabolism	map00232 Caffeine metabolism;	1.03473e+07	1.09047e+07	1.12045e+07	1.06739e+07	1.10595e+07	1.07804e+07	1.14595e+07	1.292e+07	1.50958e+07	1.30531e+07	1.22388e+07	1.03898e+07	1.03728e+07	9.85959e+06	1.80298e+07	9.99543e+06	1.02259e+07	1.18075e+07	9.85798e+06	8.86986e+06	9.39946e+06	1.41611e+07	1.12534e+07	1.00289e+07	1.08242e+07	8.67764e+06	8.45721e+06	1.07585e+07	9.41776e+06	1.29587e+07
HMDB0004983	POS	0.818	95.0163	C2 H6 O2 S	Dimethyl sulfone	0.00019875766891175	2.11424423065077	87.0474553480177	level1	Decode	C11142	HMDB0004983	Organosulfur compounds	Sulfones	Sulfonyls	Sulfones	Energy metabolism	Sulfur metabolism	map00920 Sulfur metabolism; map01100 Metabolic pathways;	7.8567e+07	7.75282e+07	7.74819e+07	7.96359e+07	7.89813e+07	8.05909e+07	7.97662e+07	8.3191e+07	8.34729e+07	8.26298e+07	8.4132e+07	4.67686e+07	4.29318e+07	3.81742e+07	1.20706e+08	4.14162e+07	1.09835e+08	1.29155e+08	3.99927e+07	1.47687e+08	1.2855e+08	5.32468e+07	8.02841e+07	1.26059e+08	2.24344e+07	8.36245e+07	2.85816e+07	6.44557e+07	2.15063e+07	1.60839e+08
HMDB0011567	POS	9.736	379.282	C21 H40 O4	1-Oleoyl-rac-glycerol	-0.00017373825369304	-0.487627934541499	96.693955767386	level1	BMDB	NA	HMDB0011567	Lipids and lipid-like molecules	Monoradylglycerols	Glycerolipids	Glycerolipids[GL]	NA	NA	NA	7.32982e+07	7.15949e+07	7.26109e+07	4.86221e+07	7.14249e+07	7.07716e+07	7.00838e+07	7.66909e+07	7.25363e+07	7.15538e+07	1.02591e+08	1.39099e+08	1.4632e+08	8.67459e+07	1.38789e+08	9.50728e+07	3.14269e+07	2.0518e+07	9.91236e+07	3.24103e+07	2.70974e+07	3.19437e+07	1.92414e+07	3.81909e+07	9.4854e+07	6.04409e+07	9.42773e+07	9.14612e+06	2.07478e+07	6.30891e+07
HMDB0011756	POS	4.608	174.113	C8 H15 N O3	N-Acetyl-L-leucine	0.00027181435754641	1.57022647583924	83.9762357886875	level1	BMDB	C02710	HMDB0011756	Organic acids and derivatives	Amino acids, peptides, and analogues	Carboxylic acids and derivatives	Amino acids, peptides, and analogues	NA	NA	NA	1.13502e+07	1.1296e+07	1.12147e+07	1.08573e+07	1.08932e+07	1.14475e+07	1.10731e+07	1.17707e+07	1.18287e+07	1.14197e+07	1.64433e+07	1.63957e+07	1.29141e+07	1.06647e+07	1.52276e+07	1.33779e+07	6.71912e+06	7.99823e+06	1.15476e+07	7.88064e+06	4.6061e+06	6.07032e+06	1.20886e+07	7.33524e+06	1.18788e+07	1.51163e+07	1.58161e+07	1.76048e+07	7.5292e+06	1.37854e+07
HMDB0011757	POS	0.746	160.134	C7 H13 N O3	N-Acetylvaline	0.0367840003958122	231.215701913741	90.6737600942755	level1	Decode	NA	HMDB0011757	Organic acids and derivatives	Amino acids, peptides, and analogues	Carboxylic acids and derivatives	Amino acids, peptides, and analogues	NA	NA	NA	8.09376e+06	7.38748e+06	7.62598e+06	9.05748e+06	9.3848e+06	8.1841e+06	8.28432e+06	9.07606e+06	9.33862e+06	9.35046e+06	5.27018e+06	7.50175e+06	1.43486e+07	1.10076e+07	7.80977e+06	9.56107e+06	1.66886e+07	1.57346e+07	1.11601e+07	5.65752e+06	1.14827e+07	5.87002e+06	6.82774e+06	5.98523e+06	7.15587e+06	7.28502e+06	2.98889e+06	4.62223e+06	3.3573e+06	9.32776e+06
HMDB0014581	POS	0.808	159.028	C5 H4 N4 O	Allopurinol	0.00032417929858752	2.38299652702581	93.0403141200745	level1	Decode	NA	HMDB0014581	Organoheterocyclic compounds	Pyrazolo[3,4-d]pyrimidines	Pyrazolopyrimidines	Pyrazolo[3,4-d]pyrimidines	NA	NA	NA	1.843e+08	1.82365e+08	1.84983e+08	1.86439e+08	1.84228e+08	1.51796e+08	1.80947e+08	1.78333e+08	1.75563e+08	1.855e+08	8.96905e+07	1.8603e+08	1.66688e+08	1.93568e+08	1.96689e+08	1.73972e+08	2.85397e+08	1.90322e+08	2.01765e+08	2.34945e+08	1.15753e+08	1.57145e+08	2.48005e+08	2.54442e+08	2.03275e+08	1.5718e+08	2.40415e+08	1.63873e+08	1.91822e+08	1.76669e+08
HMDB0029723	NEG	2.771	181.992	C7 H5 N O3 S	Saccharin	5.62384131228555e-05	0.307315389308141	96.9854813158673	level1	Decode	C12283	HMDB0029723	Organoheterocyclic compounds	NA	Benzothiazoles	Benzothiazoles	NA	NA	NA	1.84737e+07	1.86713e+07	1.8366e+07	1.82639e+07	1.78557e+07	1.81814e+07	1.88566e+07	1.99276e+07	1.99002e+07	1.97739e+07	1.29753e+07	1.59124e+07	1.59681e+07	1.65287e+07	2.01529e+07	1.63815e+07	4.34505e+06	6.76731e+06	1.63839e+07	7.81881e+06	1.30913e+07	1.29661e+07	2.1264e+07	2.93437e+07	3.53962e+07	2.70071e+07	3.92584e+07	2.90309e+07	1.68488e+07	2.56888e+07
HMDB0029738	POS	6.083	190.087	C11 H11 N O2	Indole-3-methyl acetate	0.000263503899248	1.39361816578779	91.2982341277345	level1	BMDB	NA	HMDB0029738	Organoheterocyclic compounds	Indolyl carboxylic acids and derivatives	Indoles and derivatives	Indole and derivatives	NA	NA	NA	3.59133e+06	3.46372e+06	3.77071e+06	3.91497e+06	3.96633e+06	2.50801e+06	3.75323e+06	4.14909e+06	3.81605e+06	3.5164e+06	1.24443e+07	6.08009e+06	5.27766e+06	3.09461e+06	5.50194e+06	5.11242e+06	2.72746e+06	3.00428e+06	4.62041e+06	2.15572e+06	1.87138e+06	4.70549e+06	3.5769e+06	3.94714e+06	3.46907e+06	2.37686e+06	3.67494e+06	1.66001e+06	1.07239e+06	3.89605e+06
HMDB0031158	POS	3.39	115.076	C6 H10 O2	2_Methyl_4_pentenoic acid	0.00028852457720063	2.52940681096181	81.1978218067165	level1	BMDB2	NA	HMDB0031158	Lipids and lipid-like molecules	Fatty acids and conjugates	Fatty Acyls	Fatty acyls[FA]	NA	NA	NA	5.32532e+06	5.46829e+06	5.36419e+06	5.05341e+06	4.9148e+06	4.74857e+06	5.0483e+06	5.30698e+06	5.66825e+06	5.05434e+06	7.15464e+06	7.83958e+06	1.00797e+07	6.44438e+06	6.11747e+06	7.62564e+06	6.80099e+06	4.77173e+06	7.06649e+06	4.9984e+06	4.67992e+06	5.86712e+06	5.89748e+06	5.08209e+06	4.86622e+06	5.95475e+06	5.39641e+06	5.14487e+06	4.11871e+06	5.19328e+06
HMDB0033793	POS	4.303	129.091	C7 H12 O2	4-Heptenoic acid	0.00030052440521899	2.34631210577152	73.8946367089646	level1	Decode	NA	HMDB0033793	Lipids and lipid-like molecules	Fatty acids and conjugates	Fatty Acyls	Fatty acyls[FA]	NA	NA	NA	3.1988e+06	3.07692e+06	3.31904e+06	3.09585e+06	3.1041e+06	3.45552e+06	3.22363e+06	3.5759e+06	3.39678e+06	3.45971e+06	2.73427e+06	2.345e+06	3.08895e+06	2.61911e+06	2.1946e+06	3.08775e+06	4.85479e+06	3.66842e+06	2.49214e+06	5.04182e+06	3.83305e+06	3.18124e+06	5.75351e+06	3.58338e+06	3.14916e+06	3.21799e+06	3.08889e+06	3.15595e+06	4.39531e+06	3.56642e+06
HMDB0059655	NEG	0.639	147.03	C5 H8 O5	2-Hydroxyglutarate	1.4324252674669e-05	0.0967611874852966	81.4525348044081	level1	Decode	C02630	HMDB0059655	Organic acids and derivatives	Short-chain hydroxy acids and derivatives	Hydroxy acids and derivatives	Organic acids	Carbohydrate metabolism	Butanoate metabolism	map00650 Butanoate metabolism; map01100 Metabolic pathways;	1.33609e+07	1.13779e+07	1.00279e+07	1.09485e+07	1.27507e+07	1.34373e+07	1.86424e+07	1.67114e+07	1.14844e+07	1.15454e+07	1.87491e+07	1.2929e+07	1.83858e+07	2.11474e+07	1.91901e+07	1.09002e+07	1.35973e+07	1.23837e+07	1.70019e+07	1.30595e+07	1.44068e+07	1.95993e+07	8.88459e+06	1.88896e+07	1.9823e+07	1.72003e+07	1.58285e+07	1.78982e+07	1.45685e+07	1.7249e+07
HMDB0062721	NEG	5.114	201.023	C8 H10 O4 S	3-ethylphenyl Sulfate	5.78671894970739e-05	0.28642872542447	96.4874312847994	level1	Decode	NA	HMDB0062721	Organic acids and derivatives	Arylsulfates	Organic sulfuric acids and derivatives	Organic acids	NA	NA	NA	3.79966e+06	3.77756e+06	3.77736e+06	3.79659e+06	3.75273e+06	3.71887e+06	3.5971e+06	3.58791e+06	3.38834e+06	3.5541e+06	344284	379953	6.22838e+06	443213	5.75362e+06	5.90292e+06	7.60345e+06	452836	414464	290776	5.04874e+06	333738	2.26199e+07	503257	555517	1.89714e+07	710786	847207	322311	4.95966e+06
HMDB0094649	POS	3.066	146.118	C7 H15 N O2	2-Aminoheptanoate	0.00030862803413356	2.12685164004102	86.7829799953967	level1	Decode	NA	HMDB0094649	Organic acids and derivatives	Amino acids, peptides, and analogues	Carboxylic acids and derivatives	Amino acids, peptides, and analogues	NA	NA	NA	1.25221e+07	1.26609e+07	1.27815e+07	1.22527e+07	1.28774e+07	1.29981e+07	1.33769e+07	1.30524e+07	1.28515e+07	1.32731e+07	1.72184e+07	1.92119e+07	2.42692e+07	1.38435e+07	1.34789e+07	2.34754e+07	8.36687e+06	6.21079e+06	1.37715e+07	7.13412e+06	8.96532e+06	7.90747e+06	6.65181e+06	1.81904e+07	1.22129e+07	1.49394e+07	1.84272e+07	1.14186e+07	1.19022e+07	1.71671e+07
HMDB0240263	NEG	2.493	188.986	C6 H6 O5 S	quinone sulfate	-3.52674485384341e-05	-0.185624408793009	95.9747052856363	level1	Decode	NA	HMDB0240263	Organic acids and derivatives	Arylsulfates	Organic sulfuric acids and derivatives	Organic acids	NA	NA	NA	9.12916e+07	8.97936e+07	9.06664e+07	9.12608e+07	9.1954e+07	9.00926e+07	8.55569e+07	8.69874e+07	9.14027e+07	8.67354e+07	5.52848e+06	5.94253e+06	6.26282e+07	7.91984e+07	8.44681e+07	6.39037e+07	1.25932e+08	3.33171e+07	7.64076e+07	2.69042e+07	8.46237e+07	2.09696e+07	1.95507e+08	1.2034e+07	8.51177e+06	3.45054e+08	1.36922e+07	3.01741e+07	8.55149e+06	3.37267e+08
HMDB0240459	NEG	3.737	203.002	C7 H8 O5 S	4-Methylcatechol 1-sulfate	0.00012376499876154	0.606663680386679	94.6487394685724	level1	Decode	NA	HMDB0240459	Organic acids and derivatives	Arylsulfates	Organic sulfuric acids and derivatives	Organic acids	NA	NA	NA	1.18387e+06	1.18759e+06	1.23272e+06	1.164e+06	1.18104e+06	1.19157e+06	1.18725e+06	1.17097e+06	1.13525e+06	1.16894e+06	101137	113362	446987	598483	451043	418932	1.25951e+06	358955	560781	399147	434601	277370	1.95084e+06	204030	248264	4.92271e+06	266774	1.1454e+06	126969	3.34271e+06
HMDB0240461	NEG	3.378	203.002	C7 H8 O5 S	4-Methylcatechol 2-sulfate	0.0001210102634559	0.593160687814178	87.0671008533382	level1	Decode	NA	HMDB0240461	Organic acids and derivatives	Arylsulfates	Organic sulfuric acids and derivatives	Organic acids	NA	NA	NA	2.1471e+06	2.18821e+06	2.11763e+06	2.14397e+06	2.21602e+06	2.11035e+06	2.12621e+06	2.28722e+06	2.2274e+06	2.07293e+06	6.7917e+06	4.0836e+06	1.34619e+06	8.01142e+06	970870	1.3057e+06	1.27109e+06	875148	8.09906e+06	1.48522e+06	722488	2.31291e+06	1.82625e+06	1.90714e+06	5.09949e+06	6.89048e+06	5.32988e+06	3.23756e+06	882525	5.93193e+06
HMDB0244272	NEG	7.16	187.134	C10 H20 O3	10-Hydroxydecanoic acid	5.40649600111465e-06	0.0287363678195946	91.0452270955076	level1	Decode	C02774	HMDB0244272	Organic acids and derivatives	Medium-chain hydroxy acids and derivatives	Hydroxy acids and derivatives	Organic acids	NA	NA	NA	7.71493e+06	7.7422e+06	7.96034e+06	7.84754e+06	7.9849e+06	8.27552e+06	7.85067e+06	7.70656e+06	7.74574e+06	7.88458e+06	3.87182e+06	6.08622e+06	5.25847e+06	6.0825e+06	7.57111e+06	4.89392e+06	6.50749e+06	1.11901e+07	5.84333e+06	1.16448e+07	9.82482e+06	8.82858e+06	9.73146e+06	1.2469e+07	9.02648e+06	7.4353e+06	9.16732e+06	7.69137e+06	1.31687e+07	1.20666e+07
0.577_309.16569	POS	0.577	309.166	C15 H26 O5	NP-011878	21.980387492662	76806.6925696554	61.4081083150984	level2	mzCloud	NA	NA	NA	NA	NA	NA	NA	NA	NA	2.41435e+07	2.41598e+07	2.43156e+07	2.35042e+07	2.32875e+07	2.44779e+07	3.34368e+07	2.43351e+07	2.26966e+07	2.52037e+07	4.01426e+07	3.14425e+07	3.79458e+07	3.09385e+07	3.27071e+07	3.81958e+07	2.80905e+07	2.54627e+07	3.07179e+07	2.18011e+07	2.36513e+07	1.96034e+07	2.52112e+07	3.19837e+07	2.43911e+07	3.02488e+07	2.19193e+07	2.34713e+07	2.06633e+07	2.51976e+07
0.806_79.02138	POS	0.806	79.0214	C2 H6 O S	2-Mercaptoethanol	0.00017867799914483	2.29033438763828	92.2329576077645	level2	mzCloud	NA	NA	NA	NA	NA	NA	NA	NA	NA	7.57406e+07	7.46529e+07	7.44096e+07	7.82209e+07	7.6275e+07	7.89448e+07	7.87625e+07	8.15735e+07	8.32476e+07	7.81606e+07	1.18042e+08	3.49592e+07	2.49717e+07	1.04673e+08	4.96006e+07	3.35994e+07	8.71309e+07	4.4707e+07	1.135e+08	8.57269e+07	8.08717e+07	7.70145e+07	2.48046e+07	7.53894e+07	6.23297e+07	1.68687e+08	2.97381e+07	6.3276e+07	1.33195e+07	2.08042e+08
1.25_175.08684	POS	1.25	175.087	C10 H10 N2 O	1-Phenyl-3-methyl-5-pyrazolone	0.00024702654729935	1.41904596924312	76.6438626528002	level2	mzCloud	NA	NA	NA	NA	NA	NA	NA	NA	NA	2.48026e+07	2.65275e+07	2.15853e+07	2.31839e+07	2.38874e+07	2.43416e+07	1.92377e+07	1.46579e+07	1.44047e+07	1.66457e+07	4.4486e+07	1.4778e+07	3.41686e+07	4.39013e+07	8.52912e+06	4.65873e+07	4.7675e+07	2.24345e+06	3.44034e+07	1.18853e+07	2.8816e+07	7.49209e+06	1.30792e+07	2.5452e+07	2.07027e+07	7.6884e+06	2.19768e+07	2.27817e+07	2.82074e+07	1.11755e+07
1.288_195.03237	POS	1.288	195.032	C9 H7 Cl N2 O	4-chloro-2-(1H-pyrazol-3-yl)phenol	0.00039974591800273	2.06028375539212	60.7955810073704	level2	mzCloud	NA	NA	NA	NA	NA	NA	NA	NA	NA	1.03744e+07	1.04892e+07	9.92338e+06	1.06159e+07	1.05788e+07	1.05155e+07	1.08443e+07	1.1076e+07	1.1237e+07	1.08107e+07	1.63468e+07	1.91984e+07	1.90945e+07	1.35385e+07	4.17969e+06	1.90929e+07	4.97546e+06	5.07302e+06	1.43489e+07	8.49513e+06	5.63931e+06	1.12452e+07	6.9203e+06	9.62675e+06	1.33572e+07	1.11759e+07	1.36348e+07	1.73088e+07	3.39051e+06	6.61187e+06
1.333_162.07623	POS	1.333	162.076	C6 H11 N O4	Methyl 2-[(2-methoxy-2-oxoethyl)amino]acetate	0.00012778049912753	0.793328645865049	67.4256716548009	level2	mzCloud	NA	NA	NA	NA	NA	NA	NA	NA	NA	2.40897e+07	2.32341e+07	2.23008e+07	2.55944e+07	2.40521e+07	2.48422e+07	2.62164e+07	2.67514e+07	2.7373e+07	2.44116e+07	2.7464e+07	2.37671e+07	2.85708e+07	2.96143e+07	3.15229e+07	2.7166e+07	2.32737e+07	2.02529e+07	3.02988e+07	2.29735e+07	1.72663e+07	2.66006e+07	2.23478e+07	2.42981e+07	2.53377e+07	2.93241e+07	2.44842e+07	3.18959e+07	1.90598e+07	2.55033e+07
1.391_344.13368	POS	1.391	344.134	C15 H18 O8	(2E)-3-(2-{[(2S,3R,4S,5S,6R)-3,4,5-trihydroxy-6-(hydroxymethyl)oxan-2-yl]oxy}phenyl)prop-2-enoic acid	17.0262291561636	52211.6541523011	71.0800966876568	level2	mzCloud	NA	NA	NA	NA	NA	NA	NA	NA	NA	2.21563e+07	2.3318e+07	2.31957e+07	2.38091e+07	2.37598e+07	2.38344e+07	2.38304e+07	2.50926e+07	2.59725e+07	2.37246e+07	3.69525e+07	2.0074e+07	3.11211e+07	3.05995e+07	5.98316e+07	1.94357e+07	8.96938e+06	5.00331e+06	3.08865e+07	1.19228e+07	1.80276e+07	1.48353e+07	8.64211e+06	1.49789e+07	2.79037e+07	6.5067e+07	3.51393e+07	2.22993e+07	2.12289e+07	2.3568e+07
1.802_160.07587	POS	1.802	160.076	C10 H11 N O2	2-methyl-2,3,4,5-tetrahydro-1,5-benzoxazepin-4-one	-18.0103851750862	-101708.205709098	83.1262193001502	level2	mzCloud	NA	NA	NA	NA	NA	NA	NA	NA	NA	2.62024e+08	2.57134e+08	2.60752e+08	2.65067e+08	2.61964e+08	2.6205e+08	2.57679e+08	1.89083e+08	1.90772e+08	2.57797e+08	4.38176e+08	1.61213e+08	3.83884e+08	4.25136e+08	2.48277e+08	4.88677e+08	3.78451e+08	1.39212e+07	4.36062e+08	8.00575e+07	2.04105e+08	4.94068e+07	1.49989e+08	1.36022e+08	2.19407e+08	8.17237e+07	4.74927e+08	2.39127e+08	2.4317e+08	2.00342e+08
2.58_199.10811	POS	2.58	199.108	C9 H14 N2 O3	3-(1-hydroxyethyl)-2,3,6,7,8,8a-hexahydropyrrolo[1,2-a]pyrazine-1,4-dione	0.00039327034832581	1.98520681689881	87.782670514451	level2	mzCloud	NA	NA	NA	NA	NA	NA	NA	NA	NA	8.09203e+06	8.69795e+06	7.55986e+06	7.41332e+06	8.0697e+06	8.04846e+06	8.26093e+06	8.31738e+06	7.71587e+06	7.63803e+06	9.78621e+06	9.16701e+06	1.06375e+07	9.99083e+06	9.6895e+06	1.19072e+07	7.31196e+06	6.33041e+06	9.3942e+06	7.1768e+06	8.12521e+06	8.94443e+06	9.07574e+06	9.25482e+06	1.02101e+07	8.93516e+06	1.24329e+07	8.51939e+06	4.75232e+06	9.72454e+06
2.64_283.10341	POS	2.64	283.103	C11 H14 N4 O5	NP-020049	-0.00028900490792693	-1.02448981281344	79.8380185691495	level2	mzCloud	NA	NA	NA	NA	NA	NA	NA	NA	NA	9.96493e+06	9.76555e+06	1.02981e+07	7.55122e+06	1.04694e+07	1.00011e+07	1.04998e+07	5.84433e+06	8.08502e+06	1.07789e+07	7.41292e+06	7.76372e+06	8.16315e+06	7.98539e+06	1.81836e+07	7.98094e+06	7.74727e+06	5.16876e+06	7.78058e+06	8.32739e+06	8.51678e+06	9.48797e+06	6.32292e+06	9.69268e+06	1.58505e+07	8.69223e+06	1.00717e+07	9.56182e+06	1.0518e+07	1.07976e+07
2.703_265.15462	POS	2.703	265.155	C14 H20 N2 O3	2-(2-amino-3-methylbutanamido)-3-phenylpropanoic acid	-4.73385190957742e-05	-0.17921251716954	69.3883674113901	level2	mzCloud	NA	NA	NA	NA	NA	NA	NA	NA	NA	6.98589e+06	6.86587e+06	7.73514e+06	7.2039e+06	7.72958e+06	7.68894e+06	7.53842e+06	7.67301e+06	7.16862e+06	7.67455e+06	7.15611e+06	8.12799e+06	8.09038e+06	8.29928e+06	6.00942e+06	5.1967e+06	5.63051e+06	6.19086e+06	8.11764e+06	9.86488e+06	7.25684e+06	1.06287e+07	4.70828e+06	5.92463e+06	7.98112e+06	6.14749e+06	1.16028e+07	6.57425e+06	3.72948e+06	8.42995e+06
2.786_188.09283	NEG	2.786	188.093	C8 H15 N O4	2-Aminooctanedioic acid	3.25265625633619e-06	0.0172007107416158	68.1007212266928	level2	mzCloud	NA	NA	NA	NA	NA	NA	NA	NA	NA	2.10406e+06	2.0803e+06	2.01955e+06	2.06664e+06	1.95276e+06	1.85559e+06	1.90608e+06	2.25914e+06	2.2379e+06	2.24934e+06	2.35831e+06	2.29884e+06	1.80508e+06	1.48392e+06	5.88499e+06	1.90352e+06	886461	1.19831e+06	1.61592e+06	1.3425e+06	1.51917e+06	1.55688e+06	1.97269e+06	2.37829e+06	3.18823e+06	1.92381e+06	3.21451e+06	3.47904e+06	1.97825e+06	2.65717e+06
3.01_297.15441	POS	3.01	297.154	C13 H20 N4 O4	ethyl 4-(1,3-dimethyl-2,6-dioxo-1,2,3,6-tetrahydropyrimidin-4-yl)tetrahydropyrazine-1(2H)-carboxylate	-0.00134770391542816	-4.55077138737109	63.0115813005992	level2	mzCloud	NA	NA	NA	NA	NA	NA	NA	NA	NA	1.01004e+07	1.01822e+07	1.0247e+07	1.04058e+07	1.01114e+07	1.03187e+07	1.01597e+07	1.02439e+07	1.04284e+07	1.07193e+07	6.07088e+06	6.6928e+06	7.51942e+06	8.1381e+06	6.59984e+06	7.19613e+06	1.20346e+07	1.47741e+07	7.84081e+06	1.3814e+07	1.2777e+07	1.17226e+07	1.28328e+07	1.16902e+07	1.05235e+07	1.01109e+07	9.98841e+06	9.70215e+06	1.7095e+07	1.1882e+07
3.097_245.06341	POS	3.097	245.063	C9 H7 F3 N4 O	2-methoxy-5-(1H-1,2,4-triazol-5-yl)-4-(trifluoromethyl)pyridine	-0.00106538871068551	-4.36532391063385	71.6495387756514	level2	mzCloud	NA	NA	NA	NA	NA	NA	NA	NA	NA	1.88523e+07	1.88548e+07	1.82792e+07	1.86851e+07	1.90407e+07	1.90166e+07	1.86666e+07	1.86963e+07	1.88431e+07	1.87889e+07	1.79422e+07	1.01029e+07	1.36722e+07	1.17389e+07	8.11012e+06	1.28541e+07	2.66026e+07	1.3541e+07	1.12453e+07	2.75722e+07	1.71724e+07	1.62841e+07	3.24467e+07	1.46106e+07	1.56763e+07	1.24094e+07	1.80391e+07	1.27238e+07	2.89112e+07	1.8912e+07
3.137_384.11527	POS	3.137	384.115	C18 H23 N3 O2 S	1-(2-{[4-(2-methoxyphenyl)piperazino]methyl}-4-methyl-1,3-thiazol-5-yl)ethan-1-one	37.9568989732954	109971.83331685	67.9532670555971	level2	mzCloud	NA	NA	NA	NA	NA	NA	NA	NA	NA	1.68783e+07	1.678e+07	1.65629e+07	1.66275e+07	1.65009e+07	1.65769e+07	1.76563e+07	1.70797e+07	1.71931e+07	1.66683e+07	1.39665e+07	1.38534e+07	1.72468e+07	1.61016e+07	3.83548e+07	1.72232e+07	1.78988e+07	1.24259e+07	1.51249e+07	1.49312e+07	2.00143e+07	1.29629e+07	1.81874e+07	1.58762e+07	1.69095e+07	1.50894e+07	1.55294e+07	2.57779e+07	1.4138e+07	1.78895e+07
3.153_217.10505	POS	3.153	217.105	C10 H16 O5	(4S,5S,8S,10R)-4,5,8-trihydroxy-10-methyl-3,4,5,8,9,10-hexahydro-2H-oxecin-2-one	-0.00200409089387676	-9.27391482926401	63.6319461488354	level2	mzCloud	NA	NA	NA	NA	NA	NA	NA	NA	NA	5.15706e+06	4.84425e+06	5.26125e+06	4.86313e+06	5.04691e+06	5.82434e+06	5.27528e+06	6.56477e+06	6.54103e+06	6.41753e+06	2.46004e+06	3.21942e+06	3.67922e+06	3.22557e+06	3.39881e+06	3.36904e+06	6.5972e+06	6.26387e+06	2.99618e+06	8.16483e+06	5.45976e+06	5.01172e+06	7.77558e+06	5.37296e+06	4.49349e+06	4.90872e+06	5.04486e+06	4.58454e+06	8.11252e+06	5.8781e+06
3.18_217.09751	POS	3.18	217.098	C12 H12 N2 O2	6-methoxy-2,3,4,9-tetrahydro-1H-beta-carbolin-1-one	0.00035255053779792	1.63149954907089	67.821116408211	level2	mzCloud	NA	NA	NA	NA	NA	NA	NA	NA	NA	1.39343e+06	1.40254e+06	1.38151e+06	1.3909e+06	1.44873e+06	1.40067e+06	1.37502e+06	1.43626e+06	1.45814e+06	1.38185e+06	2.12728e+06	1.62296e+06	1.49695e+06	889066	4.61143e+06	1.43264e+06	1.19781e+06	22201.6	1.45652e+06	345309	847850	58924.4	982970	1.09914e+06	2.79477e+06	775101	2.30013e+06	1.88192e+06	334447	1.59279e+06
3.249_210.12870	POS	3.249	210.129	C12 H16 F N O	4-Fluoro pentedrone	-0.0001195180479101	-0.571524186512881	66.2299380053039	level2	mzCloud	NA	NA	NA	NA	NA	NA	NA	NA	NA	1.99558e+09	2.02135e+09	1.96495e+09	1.95432e+09	1.97685e+09	2.02829e+09	1.97832e+09	2.05978e+09	2.0047e+09	2.06618e+09	2.67625e+09	2.17541e+09	2.57858e+09	2.25408e+09	2.25622e+09	2.88206e+09	2.63864e+09	2.27097e+09	2.4481e+09	1.96937e+09	2.30368e+09	2.41569e+09	1.92068e+09	1.94362e+09	1.90982e+09	1.6666e+09	1.56471e+09	1.70615e+09	1.84957e+09	1.96441e+09
3.288_321.14442	POS	3.288	321.144	C19 H22 O3	7-{[(2E)-3,7-dimethylocta-2,6-dien-1-yl]oxy}-2H-chromen-2-one	21.9802441402886	73720.395364654	69.1749830248626	level2	mzCloud	NA	NA	NA	NA	NA	NA	NA	NA	NA	6.93028e+06	6.95331e+06	4.54516e+06	6.6093e+06	7.28992e+06	5.29012e+06	6.34757e+06	5.59553e+06	5.88885e+06	4.42677e+06	5.75339e+06	6.888e+06	7.20244e+06	6.16591e+06	9.68718e+06	6.95686e+06	4.94628e+06	2.10751e+06	4.13678e+06	5.20886e+06	4.90479e+06	5.06575e+06	5.55625e+06	4.89096e+06	6.5391e+06	9.13014e+06	5.65679e+06	7.21415e+06	3.77419e+06	6.18432e+06
3.289_205.09742	POS	3.289	205.097	C11 H12 N2 O2	(+-)-Tryptophan	0.00027794583121476	1.36187955295849	98.1889682544617	level2	Masslist	NA	NA	NA	NA	NA	NA	NA	NA	NA	4.15302e+09	4.11119e+09	4.13324e+09	4.13858e+09	4.10237e+09	4.20183e+09	4.19229e+09	4.22849e+09	4.18507e+09	4.27722e+09	4.12322e+09	4.78122e+09	5.12033e+09	3.5691e+09	5.24326e+09	4.86688e+09	3.01455e+09	2.48917e+09	3.37231e+09	2.70445e+09	4.10632e+09	3.00774e+09	4.09316e+09	4.68692e+09	5.36248e+09	5.10149e+09	5.10242e+09	5.45959e+09	3.99517e+09	3.912e+09
3.436_219.07672	POS	3.436	219.077	C11 H10 N2 O3	4-(3-Methyl-5-oxo-4,5-dihydro-1H-pyrazol-1-yl)benzoic acid	0.0003004140777989	1.37760929816078	71.6224248883454	level2	mzCloud	NA	NA	NA	NA	NA	NA	NA	NA	NA	1.42949e+06	1.52716e+06	1.56988e+06	1.65385e+06	1.61506e+06	1.52702e+06	1.72904e+06	1.87565e+06	1.82029e+06	1.72591e+06	4.79816e+06	1.22355e+06	2.80807e+06	1.37998e+06	1.16988e+06	1.27215e+06	2.15307e+06	493746	1.5507e+06	1.24556e+06	943234	1.2038e+06	3.21423e+06	1.87043e+06	1.28241e+06	1.60931e+06	2.41325e+06	1.4398e+06	1.64327e+06	1.37382e+06
3.459_224.09203	POS	3.459	224.092	C11 H13 N O4	L-Aspartic acid	0.00029503167519351	1.32251111581803	64.4074712124527	level2	mzCloud	NA	NA	NA	NA	NA	NA	NA	NA	NA	2.31858e+06	2.39301e+06	2.48512e+06	2.38102e+06	2.25406e+06	2.29443e+06	2.3221e+06	2.40774e+06	2.34613e+06	2.27712e+06	2.87231e+06	2.42718e+06	2.47281e+06	2.58892e+06	3.35099e+06	2.74576e+06	1.36799e+06	1.08823e+06	2.54654e+06	1.43959e+06	1.45868e+06	1.69399e+06	1.5465e+06	1.91045e+06	3.34857e+06	3.41877e+06	3.40523e+06	3.55816e+06	2.04933e+06	2.93683e+06
3.618_280.15434	POS	3.618	280.154	C15 H21 N O4	N-(3,4-dimethoxyphenethyl)tetrahydrofuran-2-carboxamide	4.06766264404723e-06	0.0145717553778055	65.8378315955755	level2	mzCloud	NA	NA	NA	NA	NA	NA	NA	NA	NA	1.18484e+06	1.17824e+06	1.19009e+06	1.21649e+06	1.2785e+06	1.18735e+06	1.20755e+06	1.23095e+06	1.21505e+06	1.19109e+06	26399.2	514578	639749	637256	329982	323472	1.40374e+06	655264	622984	1.9663e+06	2.44628e+06	427337	2.28453e+06	1.50254e+06	1.64852e+06	1.68838e+06	1.37891e+06	1.25307e+06	1.15435e+06	650817
3.686_323.17004	POS	3.686	323.17	C13 H24 N4 O4	GPK	21.9829617224758	73232.6592567438	61.5548023293126	level2	mzCloud	NA	NA	NA	NA	NA	NA	NA	NA	NA	2.64679e+07	2.77284e+07	2.6619e+07	2.68253e+07	2.74778e+07	2.67474e+07	2.77649e+07	2.73175e+07	2.72361e+07	2.81097e+07	1.12161e+07	1.82176e+07	1.69231e+07	2.09821e+07	1.96972e+07	1.645e+07	3.18336e+07	4.85685e+07	2.06026e+07	4.48534e+07	3.24062e+07	2.85791e+07	3.57841e+07	2.72165e+07	2.79356e+07	2.78217e+07	2.61285e+07	2.61509e+07	4.44561e+07	3.16355e+07
3.72_290.14992	POS	3.72	290.15	C15 H19 N3 O3	N-(8-methyl-8-azabicyclo[3.2.1]oct-3-yl)-4-nitrobenzamide	4.34082153333293e-07	0.00150127338975859	62.2653624834667	level2	mzCloud	NA	NA	NA	NA	NA	NA	NA	NA	NA	2.60651e+06	2.70812e+06	2.69193e+06	2.71619e+06	2.72443e+06	2.63169e+06	2.81271e+06	2.78588e+06	2.75128e+06	2.78817e+06	2.35862e+06	2.32883e+06	4.06328e+06	2.8994e+06	6.39655e+06	3.81646e+06	2.8896e+06	1.48862e+06	2.86348e+06	2.84476e+06	2.63193e+06	1.93737e+06	4.6558e+06	1.94371e+06	1.92611e+06	2.35762e+06	3.0032e+06	3.21122e+06	1.46693e+06	4.46475e+06
3.805_217.09722	POS	3.805	217.097	C12 H12 N2 O2	2,3,4,9-Tetrahydro-1H-	6.71968286951596e-05	0.31096703581824	90.1417586599018	level2	mzCloud	NA	NA	NA	NA	NA	NA	NA	NA	NA	8.79837e+06	8.6023e+06	8.76546e+06	8.98464e+06	8.89274e+06	9.22636e+06	9.1454e+06	9.03214e+06	9.31716e+06	9.23853e+06	1.22474e+07	1.24489e+07	1.36237e+07	1.06509e+07	9.06204e+06	1.21756e+07	1.0003e+07	6.99092e+06	1.00816e+07	1.02618e+07	1.11914e+07	9.0381e+06	1.18909e+07	8.01633e+06	7.55696e+06	9.8723e+06	1.11369e+07	8.56283e+06	3.32934e+06	1.04036e+07
3.805_243.12361	NEG	3.805	243.124	C12 H20 O5	3,8,9-trihydroxy-10-propyl-3,4,5,8,9,10-hexahydro-2H-oxecin-2-one	-0.00018551980468828	-0.759918849954557	82.085443633527	level2	mzCloud	NA	NA	NA	NA	NA	NA	NA	NA	NA	1.08368e+06	1.00701e+06	1.04744e+06	1.05761e+06	1.0194e+06	1.03473e+06	978127	960281	975984	942506	986144	704583	878550	686342	748671	1.0835e+06	1.39897e+06	985942	692116	1.67622e+06	1.17647e+06	1.08279e+06	2.04484e+06	1.08762e+06	1.12291e+06	1.03632e+06	1.00677e+06	1.06824e+06	1.4639e+06	1.06235e+06
3.821_208.06050	POS	3.821	208.06	C10 H9 N O4	5-(2-Nitroprop-1-enyl)-1,3-benzodioxole	6.78852777298289e-05	0.327864006005762	61.8917841937639	level2	mzCloud	NA	NA	NA	NA	NA	NA	NA	NA	NA	3.60895e+07	3.62347e+07	3.61121e+07	3.68181e+07	3.75063e+07	3.81114e+07	3.75011e+07	3.68443e+07	3.76294e+07	3.73231e+07	2.62041e+07	2.29735e+07	3.33379e+07	2.38789e+07	5.7656e+07	3.3116e+07	1.50002e+07	1.62427e+07	2.40038e+07	2.41425e+07	1.80382e+07	3.33384e+07	2.82627e+07	4.2641e+07	5.36112e+07	6.21478e+07	4.7286e+07	5.26151e+07	3.17707e+07	5.54174e+07
3.832_245.09303	NEG	3.832	245.093	C13 H14 N2 O3	2-(acetylamino)-3-(1H-indol-3-yl)propanoic acid	-0.00013275308592142	-0.539426442000247	92.1475116250512	level2	mzCloud	NA	NA	NA	NA	NA	NA	NA	NA	NA	697783	737413	713642	727148	723589	721015	728564	690796	675889	696278	838298	829652	795698	546053	841236	744647	655070	397672	515695	465250	466562	384419	646863	624831	877306	1.18077e+06	888978	1.77563e+06	484910	775427
3.844_202.10858	NEG	3.844	202.109	C9 H17 N O4	3-[(methoxycarbonyl)amino]-2,2,3-trimethylbutanoic acid	9.39083386128914e-05	0.462339010912693	61.0901084116901	level2	mzCloud	NA	NA	NA	NA	NA	NA	NA	NA	NA	4.62701e+06	4.62591e+06	4.67351e+06	4.62815e+06	4.63932e+06	4.48773e+06	4.47768e+06	4.22348e+06	4.40237e+06	4.48194e+06	4.08493e+06	5.22872e+06	4.53875e+06	3.25196e+06	8.36048e+06	4.09323e+06	1.89681e+06	1.30062e+06	3.18666e+06	3.06458e+06	2.60041e+06	2.32888e+06	4.56232e+06	7.11528e+06	7.78515e+06	6.95115e+06	7.07851e+06	9.23976e+06	4.47478e+06	5.90366e+06
3.844_305.15692	POS	3.844	305.157	C17 H16 [2]H3 N O4	Noroxycodone-d3	-0.00059505424587769	-1.95644839655615	64.6914222774057	level2	mzCloud	NA	NA	NA	NA	NA	NA	NA	NA	NA	1.41195e+08	1.40673e+08	1.39962e+08	1.40552e+08	1.42653e+08	1.47971e+08	1.48606e+08	1.43025e+08	1.44288e+08	1.4322e+08	8.0561e+07	8.97442e+07	9.79455e+07	9.98124e+07	1.09121e+08	9.7518e+07	1.75869e+08	1.97249e+08	9.59088e+07	2.04745e+08	1.60511e+08	1.42722e+08	1.75052e+08	1.42617e+08	1.39754e+08	1.39063e+08	1.35969e+08	1.46451e+06	2.05479e+08	1.57058e+08
3.884_333.11539	POS	3.884	333.115	C19 H16 N4 S	Allyl 2-(1H-benzimidazol-2-yl)-2-cyano-N-phenylethanimidothioate	-0.00145371872679334	-4.37722628449737	81.7129129264017	level2	mzCloud	NA	NA	NA	NA	NA	NA	NA	NA	NA	4.86501e+06	4.8089e+06	4.69731e+06	4.98862e+06	4.8859e+06	4.94495e+06	5.27653e+06	5.15205e+06	5.05262e+06	4.90777e+06	2.91137e+06	2.59016e+06	3.70267e+06	3.16279e+06	2.02615e+06	3.00359e+06	7.47742e+06	3.82691e+06	3.16071e+06	7.62943e+06	5.61391e+06	4.85539e+06	1.02192e+07	4.12376e+06	4.58856e+06	3.73218e+06	4.96454e+06	3.50031e+06	8.42812e+06	5.56555e+06
4.128_344.22785	POS	4.128	344.228	C14 H30 O8	PEG n7	-3.68631712603928e-05	-0.113009937673961	96.5825894583916	level2	mzCloud	NA	NA	NA	NA	NA	NA	NA	NA	NA	5.70087e+08	5.99081e+08	5.82272e+08	5.78328e+08	5.46823e+08	5.81083e+08	5.57153e+08	6.02521e+08	5.90399e+08	5.8859e+08	2.96299e+08	3.55382e+08	4.2588e+08	4.02626e+08	3.8867e+08	4.17298e+08	6.68921e+08	8.41737e+08	3.83177e+08	8.63802e+08	6.75245e+08	5.84855e+08	7.68821e+08	6.52983e+08	5.75327e+08	6.18314e+08	4.85989e+08	5.67243e+08	8.8031e+08	5.95731e+08
4.131_463.29230	POS	4.131	463.292	C27 H40 N2 O3	N-{[(1S,4S,6S)-6-Isopropyl-4-{2-[(4-methoxybenzyl)amino]-2-oxoethyl}-3-methyl-2-cyclohexen-1-yl]methyl}cyclopentanecarboxamide	21.9811277332812	49922.6286270451	72.3759960325387	level2	mzCloud	NA	NA	NA	NA	NA	NA	NA	NA	NA	1.3325e+06	1.4606e+06	1.29028e+06	1.37645e+06	1.34103e+06	1.34261e+06	1.35671e+06	1.44529e+06	1.46395e+06	1.44624e+06	107239	1.19983e+06	771687	1.41709e+06	1.16893e+06	786217	1.1322e+06	3.14592e+06	1.40132e+06	1.12177e+06	1.55435e+06	1.60348e+06	1.28396e+06	1.75238e+06	1.36708e+06	1.44222e+06	1.54257e+06	1.54819e+06	1.70298e+06	1.34438e+06
4.252_433.20465	POS	4.252	433.205	C28 H24 N4 O	3-[(1R,9S)-6-Oxo-11-(3-quinolinylmethyl)-7,11-diazatricyclo[7.3.1.02,7]trideca-2,4-dien-5-yl]benzonitrile	0.0023611123897922	5.4630718262595	77.3842170211919	level2	mzCloud	NA	NA	NA	NA	NA	NA	NA	NA	NA	2.06413e+07	2.10778e+07	2.12887e+07	2.03712e+07	2.10775e+07	2.08376e+07	2.1099e+07	2.15861e+07	2.14683e+07	2.16363e+07	5.70009e+06	1.5202e+07	1.43083e+07	1.76663e+07	1.65828e+07	1.40112e+07	2.19806e+07	3.75458e+07	1.67072e+07	2.6478e+07	2.37761e+07	2.29141e+07	2.39543e+07	2.52784e+07	2.02605e+07	2.10326e+07	2.20364e+07	2.07094e+07	3.00166e+07	2.00254e+07
4.47_477.23142	POS	4.47	477.231	C25 H34 N4 O2 S	N,N'-di[4-(2,6-dimethylmorpholino)phenyl]thiourea	21.9838968728888	48397.0696607176	61.4002673935287	level2	mzCloud	NA	NA	NA	NA	NA	NA	NA	NA	NA	2.77437e+07	2.73148e+07	2.76016e+07	2.81141e+07	2.82479e+07	2.79641e+07	2.83377e+07	2.90701e+07	2.96134e+07	2.78319e+07	7.0094e+06	2.11676e+07	2.03899e+07	2.45342e+07	2.26231e+07	1.95626e+07	2.78205e+07	5.44488e+07	2.31409e+07	3.16294e+07	3.43752e+07	3.15841e+07	2.93028e+07	3.74432e+07	2.77357e+07	2.89692e+07	3.1795e+07	2.83897e+07	3.73246e+07	2.66266e+07
4.489_243.13407	POS	4.489	243.134	C11 H18 N2 O4	NP-016455	0.00013259598262038	0.547630666925059	81.883172704676	level2	mzCloud	NA	NA	NA	NA	NA	NA	NA	NA	NA	3.21665e+06	3.19239e+06	3.20364e+06	3.1353e+06	3.25296e+06	3.32134e+06	3.13077e+06	3.35742e+06	3.18427e+06	3.18383e+06	2.18148e+06	2.69732e+06	2.55212e+06	1.91049e+06	3.45626e+06	1.70081e+06	1.10919e+06	1.51902e+06	1.87298e+06	2.95989e+06	2.21539e+06	2.72423e+06	2.16044e+06	5.19196e+06	7.01637e+06	4.01837e+06	1.94525e+06	4.80718e+06	2.90028e+06	2.57552e+06
4.562_227.12797	POS	4.562	227.128	C12 H18 O4	NP-021018	0.00019738467369734	0.872918049860386	68.578812462214	level2	mzCloud	NA	NA	NA	NA	NA	NA	NA	NA	NA	3.42369e+06	3.37478e+06	3.26108e+06	3.43539e+06	3.52433e+06	3.57022e+06	3.457e+06	4.26736e+06	4.22916e+06	3.40177e+06	5.44094e+06	2.03711e+06	5.24794e+06	3.69088e+06	4.25347e+06	5.22008e+06	2.28946e+06	2.90324e+06	4.11338e+06	2.75389e+06	1.63326e+06	4.41943e+06	2.42495e+06	4.06888e+06	6.16439e+06	6.39374e+06	6.49387e+06	4.18489e+06	3.01127e+06	4.39532e+06
4.602_377.17825	POS	4.602	377.178	C22 H21 F N4 O	5-Fluoro THJ	0.00103711382814708	2.75703537002078	82.0552345861705	level2	mzCloud	NA	NA	NA	NA	NA	NA	NA	NA	NA	1.13594e+07	1.16114e+07	1.1241e+07	1.13579e+07	1.14383e+07	1.1705e+07	1.17756e+07	1.13383e+07	1.21235e+07	1.16452e+07	2.64181e+06	5.03438e+06	7.65064e+06	4.73954e+06	4.57264e+06	1.09604e+07	1.29255e+07	1.56548e+07	4.55054e+06	2.12503e+07	7.68738e+06	7.81613e+06	2.85397e+07	1.33792e+07	9.89794e+06	1.32341e+07	9.64632e+06	1.63417e+07	1.19132e+07	9.17224e+06
4.66_297.18084	POS	4.66	297.181	C15 H24 N2 O4	{3-[(3-{[4-(Hydroxymethyl)cyclohexyl]amino}-3-oxetanyl)methyl]-1,2-oxazol-5-yl}methanol	-4.70419171847425e-05	-0.158832239111983	66.7116939279188	level2	mzCloud	NA	NA	NA	NA	NA	NA	NA	NA	NA	2.3538e+06	1.91315e+06	1.86976e+06	1.73463e+06	1.88425e+06	1.91974e+06	1.93773e+06	1.84939e+06	2.0026e+06	1.89898e+06	43713.7	1.57393e+06	676574	2.31801e+06	2.59311e+06	693535	695618	5.62123e+06	2.02799e+06	791204	1.66018e+06	2.41399e+06	2.31902e+06	2.02295e+06	1.40165e+06	1.65507e+06	2.96825e+06	2.23471e+06	3.15224e+06	2.16653e+06
4.668_431.09744	POS	4.668	431.097	C21 H18 O10	NP-005709	0.00016402502160417	0.381373719276728	80.714818877604	level2	mzCloud	NA	NA	NA	NA	NA	NA	NA	NA	NA	5.89313e+06	5.28617e+06	5.52797e+06	4.76401e+06	5.44127e+06	4.61647e+06	2.7629e+06	5.42163e+06	5.13123e+06	4.87228e+06	1.00223e+07	6.7836e+06	1.62476e+07	7.99613e+06	2.43811e+06	1.47636e+07	1.26055e+06	1.51109e+06	8.37086e+06	5.19321e+06	2.88522e+06	6.5835e+06	6.73886e+06	4.40762e+06	5.022e+06	5.06425e+06	7.76245e+06	2.23834e+06	1.35545e+06	4.55519e+06
5.012_155.07052	POS	5.012	155.071	C8 H12 O4	NP-020082	-18.0103128035084	-104666.358581148	72.715489921925	level2	mzCloud	NA	NA	NA	NA	NA	NA	NA	NA	NA	2.5863e+06	2.26247e+06	1.86738e+06	2.06327e+06	2.43644e+06	1.92588e+06	2.47183e+06	2.42058e+06	3.95208e+06	3.208e+06	5.17875e+06	3.52873e+06	3.69349e+06	1.65205e+06	2.15324e+06	2.91638e+06	2.01097e+06	1.29203e+06	2.16997e+06	2.88543e+06	1.52046e+06	2.03702e+06	2.37878e+06	3.2747e+06	2.18411e+06	2.98986e+06	2.07621e+06	2.63749e+06	1.44095e+06	2.07889e+06
5.094_215.12878	NEG	5.094	215.129	C11 H20 O4	NP-018716	-9.74068068444467e-05	-0.450673350054521	88.0697534387526	level2	mzCloud	NA	NA	NA	NA	NA	NA	NA	NA	NA	5.62354e+06	5.54108e+06	5.61187e+06	5.53336e+06	5.50816e+06	5.45877e+06	5.49249e+06	5.29579e+06	5.40475e+06	5.39343e+06	7.06596e+06	4.63641e+06	3.65268e+06	6.34194e+06	3.33115e+06	4.0588e+06	5.12272e+06	8.74314e+06	6.21605e+06	7.01469e+06	8.9324e+06	4.51478e+06	7.35402e+06	6.97086e+06	7.14677e+06	4.92856e+06	5.97434e+06	4.47557e+06	7.32648e+06	6.27485e+06
5.458_251.18538	POS	5.458	251.185	C12 H26 O5	PPG n4	5.40728640316956e-05	0.216137545635287	88.3365757659505	level2	mzCloud	NA	NA	NA	NA	NA	NA	NA	NA	NA	3.00236e+07	2.82303e+07	2.85965e+07	3.0126e+07	2.99084e+07	2.95282e+07	3.01524e+07	3.01672e+07	2.90099e+07	2.61711e+07	1.2892e+06	3.05267e+07	1.47651e+07	2.57904e+07	3.54922e+07	1.39933e+07	2.5087e+07	4.46969e+07	2.5505e+07	4.21061e+07	1.68535e+07	2.75806e+07	2.38746e+07	3.60326e+07	3.54042e+07	3.69306e+07	3.05196e+07	3.43159e+07	4.50668e+07	2.35562e+07
5.465_401.19287	POS	5.465	401.193	C21 H30 O6	NP-003078	21.98135596375	58120.33215421	64.1420184622675	level2	mzCloud	NA	NA	NA	NA	NA	NA	NA	NA	NA	8.67212e+06	9.22773e+06	8.96333e+06	8.98669e+06	9.28845e+06	8.96976e+06	9.04354e+06	9.24567e+06	9.46998e+06	8.89852e+06	3.03114e+06	8.03408e+06	7.03696e+06	9.0819e+06	7.6635e+06	6.71344e+06	8.04652e+06	1.59168e+07	8.6294e+06	8.3687e+06	1.03344e+07	1.15172e+07	7.98501e+06	1.23989e+07	8.60927e+06	9.77219e+06	1.0329e+07	9.35251e+06	1.13766e+07	8.03988e+06
5.471_389.20926	POS	5.471	389.209	C24 H30 O3	NP-013176	21.9820333162376	60024.2030650084	66.9426431415447	level2	mzCloud	NA	NA	NA	NA	NA	NA	NA	NA	NA	3.4717e+06	3.53928e+06	3.63618e+06	3.40967e+06	3.44108e+06	3.51539e+06	4.10582e+06	3.68103e+06	3.68642e+06	3.76549e+06	865412	1.59135e+06	4.02299e+06	2.11185e+06	1.49859e+06	3.39048e+06	3.81788e+06	2.60363e+06	1.93596e+06	4.94316e+06	4.95882e+06	2.51319e+06	7.4089e+06	5.46956e+06	4.00429e+06	4.43475e+06	3.55643e+06	4.49116e+06	2.82739e+06	2.79894e+06
5.489_227.12890	NEG	5.489	227.129	C12 H20 O4	NP-000124	2.05206864904994e-05	0.0899492942304662	74.4355133956258	level2	mzCloud	NA	NA	NA	NA	NA	NA	NA	NA	NA	1.39458e+06	1.40554e+06	1.39174e+06	1.35198e+06	1.39e+06	1.32799e+06	1.27164e+06	1.29672e+06	1.24244e+06	1.31966e+06	1.65849e+06	841656	1.52571e+06	546528	734333	1.71516e+06	1.85105e+06	930016	504953	2.20293e+06	1.72762e+06	1.22964e+06	2.81099e+06	1.61652e+06	1.59522e+06	1.58607e+06	1.27393e+06	1.61356e+06	1.81944e+06	1.49354e+06
5.627_192.17503	POS	5.627	192.175	C13 H21 N	1-(4-pentylphenyl)ethylamine hydrochloride	0.00035294960858323	1.84628555531098	61.794553229747	level2	mzCloud	NA	NA	NA	NA	NA	NA	NA	NA	NA	3.89287e+06	3.65133e+06	3.63575e+06	4.00789e+06	3.96703e+06	3.76303e+06	3.71174e+06	3.93129e+06	3.4349e+06	3.69259e+06	113964	1.15947e+06	167376	175154	154402	170113	197420	7.13179e+07	606263	173283	620050	250880	3.86971e+06	211363	178437	362472	361813	185949	562907	292689
5.7_185.11757	POS	5.7	185.118	C10 H18 O4	NP-019374	-18.0102131733969	-89106.312208739	83.025988482352	level2	mzCloud	NA	NA	NA	NA	NA	NA	NA	NA	NA	2.71091e+07	2.60606e+07	2.60298e+07	2.57391e+07	2.61338e+07	2.60945e+07	2.68051e+07	2.64079e+07	2.62027e+07	2.61502e+07	1.71138e+07	2.06987e+07	1.95314e+07	2.67052e+07	1.66632e+07	2.31743e+07	2.58722e+07	3.41799e+07	2.60732e+07	3.49514e+07	4.03098e+07	2.46317e+07	3.38108e+07	2.94886e+07	3.22521e+07	2.47544e+07	3.05427e+07	1.91124e+07	3.67731e+07	2.97706e+07
5.741_917.49241	POS	5.741	917.492	C21 H30 N8 O4	FRH	458.246129276285	1000015.55514975	77.4356977054759	level2	mzCloud	NA	NA	NA	NA	NA	NA	NA	NA	NA	1.12227e+06	1.11978e+06	1.09383e+06	1.11683e+06	1.07258e+06	1.09608e+06	391502	1.05767e+06	1.22932e+06	1.17084e+06	109578	814890	674377	926722	810114	250674	828299	2.22098e+06	924775	1.04395e+06	1.44435e+06	1.34916e+06	664231	1.92903e+06	1.12019e+06	1.35919e+06	1.45202e+06	1.26827e+06	1.64227e+06	1.10431e+06
6.172_309.22701	POS	6.172	309.227	C15 H32 O6	PPG n5	-0.00015733191736444	-0.51045348857758	90.4603089791562	level2	mzCloud	NA	NA	NA	NA	NA	NA	NA	NA	NA	5.01714e+07	5.01132e+07	5.03657e+07	5.15488e+07	4.84553e+07	4.98691e+07	5.04498e+07	5.14148e+07	4.97392e+07	5.06315e+07	1.74492e+06	4.71625e+07	2.52655e+07	4.57698e+07	5.69454e+07	2.30369e+07	4.37912e+07	8.69576e+07	4.37631e+07	7.08404e+07	3.5509e+07	4.73397e+07	4.37627e+07	7.32552e+07	5.74231e+07	6.6164e+07	5.48099e+07	6.70782e+07	8.39265e+07	4.36375e+07
6.633_431.21101	NEG	6.633	431.211	C24 H32 O7	5-hydroxy-2,2,6,6-tetramethyl-4-{2-methyl-1-[2,4,6-trihydroxy-3-(2-methylpropanoyl)phenyl]propyl}cyclohex-4-ene-1,3-dione	0.00348255226003857	8.05745715921114	64.9741377875691	level2	mzCloud	NA	NA	NA	NA	NA	NA	NA	NA	NA	1.1628e+06	1.13858e+06	1.17375e+06	1.12367e+06	1.19029e+06	1.11375e+06	1.08082e+06	1.13912e+06	1.07524e+06	1.1241e+06	263450	122487	168599	315535	912863	157059	670666	3.68537e+06	301600	1.50282e+06	3.61349e+06	7.6216e+06	1.13929e+06	1.21837e+06	717548	490996	496230	985485	1.44539e+06	876720
6.748_367.26917	POS	6.748	367.269	C18 H38 O7	PPG n6	0.00014882292651918	0.406329421955875	93.2600507546474	level2	mzCloud	NA	NA	NA	NA	NA	NA	NA	NA	NA	4.10593e+07	4.34637e+07	4.18023e+07	4.1817e+07	4.31453e+07	4.18187e+07	4.26213e+07	4.26601e+07	4.35651e+07	4.36526e+07	1.106e+06	3.74903e+07	2.05616e+07	3.84552e+07	4.67454e+07	1.87742e+07	3.97852e+07	8.74169e+07	3.79873e+07	5.9916e+07	3.58028e+07	4.08795e+07	3.71449e+07	5.93917e+07	4.65624e+07	5.08344e+07	4.55608e+07	5.62096e+07	6.98299e+07	3.76795e+07
6.862_231.15935	POS	6.862	231.159	C12 H24 O5	NP-021844	-18.0102965234046	-72574.6464035902	71.7909198221387	level2	mzCloud	NA	NA	NA	NA	NA	NA	NA	NA	NA	5.00047e+06	4.92899e+06	5.00028e+06	5.14611e+06	4.98996e+06	5.02365e+06	4.93747e+06	5.34291e+06	5.07606e+06	4.90914e+06	5.6957e+06	4.34127e+06	3.44813e+06	5.41632e+06	3.54366e+06	3.73703e+06	4.75813e+06	7.07194e+06	5.44426e+06	6.61376e+06	7.19198e+06	4.40713e+06	6.11116e+06	5.5134e+06	5.97563e+06	4.61347e+06	5.2803e+06	4.30247e+06	6.23453e+06	5.40708e+06
6.867_239.12560	POS	6.867	239.126	C11 H20 O4	NP-002854	21.9821594627734	101705.145332824	82.9055234336535	level2	mzCloud	NA	NA	NA	NA	NA	NA	NA	NA	NA	1.35749e+06	2.6282e+06	2.46885e+06	2.40523e+06	2.50503e+06	2.22463e+06	2.40412e+06	2.35342e+06	2.59043e+06	1.9778e+06	3.0762e+06	1.82028e+06	677529	2.49444e+06	1.22911e+06	935832	2.08376e+06	1.4183e+06	2.39311e+06	3.20004e+06	3.89955e+06	987351	2.8185e+06	1.54334e+06	3.02557e+06	2.10778e+06	2.68771e+06	1.71633e+06	2.87117e+06	2.52126e+06
6.902_311.18296	POS	6.902	311.183	C17 H26 O5	NP-020273	-0.00233932099666845	-7.54186569428806	69.048965033002	level2	mzCloud	NA	NA	NA	NA	NA	NA	NA	NA	NA	5.17937e+06	4.1221e+06	5.51718e+06	4.03177e+06	4.08258e+06	4.12166e+06	4.01691e+06	4.24487e+06	4.39454e+06	5.11298e+06	84956.6	4.9827e+06	1.7058e+06	4.06707e+06	5.52005e+06	1.65395e+06	2.99731e+06	6.69308e+06	3.82106e+06	5.70345e+06	2.76504e+06	4.70698e+06	3.54765e+06	899948	5.18924e+06	6.09041e+06	4.84528e+06	5.92923e+06	5.18679e+06	3.20928e+06
6.959_325.20222	NEG	6.959	325.202	C18 H30 O5	2,3-dinor Prostaglandin E1	0.00017100607055908	0.524221896893143	78.6927446553817	level2	mzCloud	NA	NA	NA	NA	NA	NA	NA	NA	NA	5.99125e+06	5.93366e+06	6.0102e+06	5.90671e+06	6.06803e+06	6.38536e+06	6.42935e+06	5.98482e+06	6.03727e+06	6.09751e+06	1.54038e+06	4.80354e+06	3.10167e+06	6.25727e+06	2.86075e+06	3.58229e+06	4.73985e+06	2.88485e+06	5.73901e+06	3.90642e+06	1.49372e+07	2.58877e+06	5.2693e+06	1.56621e+07	9.16215e+06	5.11663e+06	2.09061e+07	8.52378e+06	5.02892e+06	4.56581e+06
6.961_347.18417	NEG	6.961	347.184	C19 H26 O3	11-keto Testosterone (CRM)	46.0032556339843	152233.794896993	77.5666047275924	level2	mzCloud	NA	NA	NA	NA	NA	NA	NA	NA	NA	258029	248206	249109	294102	257742	333913	336639	289712	326210	254393	14666.5	173238	56157.4	244801	61566.8	88296.2	196408	126766	227104	150899	883877	58005.6	229540	903041	534281	198132	1.35966e+06	445814	230999	189071
7.085_332.22105	POS	7.085	332.221	C20 H29 N O3	Ipratropium	-0.000968120857749	-2.92294010532807	62.4466719775649	level2	mzCloud	NA	NA	NA	NA	NA	NA	NA	NA	NA	1.17805e+07	1.27261e+07	1.3006e+07	1.25325e+07	1.28827e+07	1.26211e+07	1.24147e+07	1.19664e+07	1.22648e+07	1.22706e+07	9.64429e+06	8.69749e+06	8.45895e+06	4.75869e+06	7.37121e+06	4.26105e+06	5.99684e+06	7.95136e+06	1.10765e+07	6.86787e+06	9.10592e+06	1.2833e+07	5.22254e+06	7.17877e+06	5.23676e+06	4.59945e+06	4.19146e+06	5.62821e+06	4.48206e+06	6.20797e+06
7.214_442.33786	POS	7.214	442.338	C21 H44 O8	PPG n7	17.0269701041491	40129.2126133451	90.4518375710059	level2	mzCloud	NA	NA	NA	NA	NA	NA	NA	NA	NA	7.19669e+07	7.38848e+07	7.5562e+07	2.14092e+07	7.12221e+07	7.08408e+07	7.29064e+07	7.10991e+07	7.30039e+07	7.03648e+07	1.95902e+06	6.43372e+07	3.6221e+07	6.61687e+07	7.90474e+07	3.26973e+07	6.63193e+07	1.3664e+08	6.14342e+07	1.04067e+08	5.68332e+07	6.95634e+07	6.41507e+07	1.01963e+08	7.80448e+07	9.08394e+07	7.78659e+07	9.83751e+07	1.19773e+08	6.49296e+07
7.224_299.20074	POS	7.224	299.201	C20 H28 O3	7-(2-hydroxypropan-2-yl)-1,4a-dimethyl-1,2,3,4,4a,9,10,10a-octahydrophenanthrene-1-carboxylic acid	-18.0103766410937	-56958.1203593481	76.9922612573933	level2	mzCloud	NA	NA	NA	NA	NA	NA	NA	NA	NA	7.35756e+06	7.35397e+06	7.31421e+06	7.17575e+06	7.54564e+06	7.06608e+06	7.42325e+06	6.96961e+06	7.00419e+06	7.01655e+06	8.08723e+06	6.94973e+06	9.13182e+06	6.29326e+06	7.66216e+06	7.27458e+06	8.9517e+06	2.21672e+06	7.47381e+06	5.46052e+06	5.19451e+06	5.07552e+06	5.5428e+06	8.58933e+06	7.89399e+06	7.71042e+06	9.57232e+06	7.45828e+06	5.67743e+06	8.80362e+06
7.246_317.21114	POS	7.246	317.211	C20 H30 O4	Prostaglandin J2	-18.0105541430824	-53889.2209369574	90.2723748343568	level2	mzCloud	NA	NA	NA	NA	NA	NA	NA	NA	NA	4.38317e+07	4.44651e+07	4.44469e+07	4.35634e+07	4.61241e+07	4.35876e+07	4.57828e+07	4.30101e+07	4.41197e+07	4.33434e+07	4.87159e+07	4.08613e+07	5.68907e+07	4.97757e+07	4.41651e+07	5.35048e+07	5.42165e+07	1.63559e+07	4.51226e+07	3.52349e+07	3.11298e+07	3.30211e+07	3.28023e+07	5.3309e+07	5.12872e+07	4.66558e+07	5.76427e+07	4.69406e+07	3.64905e+07	4.92735e+07
7.247_335.22173	POS	7.247	335.222	C20 H32 O5	8-Iso-15-keto-prostaglandin-F2	-18.0105281538418	-51133.592122537	88.7612828780372	level2	mzCloud	NA	NA	NA	NA	NA	NA	NA	NA	NA	8.65565e+07	8.76453e+07	8.78196e+07	8.5584e+07	8.82801e+07	8.14628e+07	2.17453e+07	7.81832e+07	8.49306e+07	8.44967e+07	9.53528e+07	8.11938e+07	1.10292e+08	9.46107e+07	8.67855e+07	1.06558e+08	1.05461e+08	3.27249e+07	8.94557e+07	5.71034e+07	6.11018e+07	6.19448e+07	6.41019e+07	1.00334e+08	9.45396e+07	8.95205e+07	1.11029e+08	8.79425e+07	6.89899e+07	9.68469e+07
7.257_353.23214	POS	7.257	353.232	C20 H32 O5	15-Keto prostaglandin F2a	-0.00011320274302306	-0.321393289494351	90.730680879152	level2	mzCloud	NA	NA	NA	NA	NA	NA	NA	NA	NA	4.79327e+07	3.74646e+07	4.8759e+07	4.06104e+07	4.1807e+07	4.73135e+07	4.56142e+07	3.84422e+07	5.20721e+07	4.17944e+07	4.11357e+07	4.29363e+07	6.94933e+07	5.16247e+07	4.68278e+07	4.85086e+07	4.93578e+07	1.86807e+07	4.86018e+07	4.55817e+07	3.11677e+07	3.50839e+07	2.63111e+07	5.95513e+07	4.7284e+07	5.10322e+07	5.21273e+07	4.17614e+07	3.52473e+07	5.24653e+07
7.295_248.10472	POS	7.295	248.105	C9 H17 N3 O3 S	4-[2-(2-oxo-1-imidazolidinyl)ethyl]-1lambda~6~,4-thiazinane-1,1-dione	-0.00161757066405244	-6.54624364372121	70.5888924801499	level2	mzCloud	NA	NA	NA	NA	NA	NA	NA	NA	NA	3.08792e+06	3.09324e+06	3.0174e+06	1.63732e+06	3.03592e+06	1.70273e+06	3.04442e+06	2.9408e+06	2.77193e+06	1.62199e+06	3.98851e+06	2.09298e+06	822277	5.63617e+06	3.41288e+06	1.47013e+06	3.43557e+06	2.03837e+06	4.59345e+06	2.5478e+06	4.7577e+06	1.49635e+06	4.94596e+06	943827	2.7903e+06	1.7765e+06	1.49193e+06	2.87752e+06	1.08823e+06	1.27405e+06
7.297_498.28918	NEG	7.297	498.289	C26 H45 N O6 S	Tauroursodeoxycholic acid	-0.00029307934397593	-0.586984271174444	90.192804815025	level2	mzCloud	NA	NA	NA	NA	NA	NA	NA	NA	NA	2.08936e+07	2.10485e+07	2.13244e+07	2.07575e+07	2.13014e+07	2.07055e+07	2.01534e+07	2.11409e+07	2.01556e+07	2.10807e+07	1.94304e+07	1.51172e+07	6.91478e+07	3.51899e+07	1.60912e+07	6.6232e+07	3.88782e+07	2.01824e+07	3.16196e+07	1.41566e+07	1.38052e+07	5.69027e+06	1.04092e+08	1.31971e+07	4.71875e+06	9.78584e+06	1.69996e+07	1.30804e+07	1.31789e+06	1.01683e+07
7.298_227.12599	POS	7.298	227.126	C12 H20 O5	4-oxododecanedioic acid	-18.012358408711	-73781.5065616086	62.7056484470674	level2	mzCloud	NA	NA	NA	NA	NA	NA	NA	NA	NA	6.14999e+06	6.14668e+06	6.25901e+06	6.09237e+06	3.19823e+06	5.99734e+06	5.85494e+06	5.43238e+06	5.62462e+06	5.62936e+06	7.48497e+06	4.10508e+06	3.50742e+06	1.06798e+07	1.1368e+07	3.35647e+06	7.81793e+06	2.53674e+06	9.2336e+06	1.06732e+07	9.68273e+06	2.62572e+06	1.10756e+07	3.68031e+06	5.66351e+06	2.13364e+06	6.40811e+06	5.90954e+06	1.37803e+06	2.81595e+06
7.34_282.27902	POS	7.34	282.279	C18 H37 N O2	Sphingosine (d18:1)	-18.0106837232031	-60179.5560291561	62.4982464338393	level2	mzCloud	NA	NA	NA	NA	NA	NA	NA	NA	NA	1.85634e+06	1.88618e+06	1.96663e+06	1.70058e+06	2.10261e+06	1.63938e+06	1.9932e+06	1.3246e+06	1.5483e+06	1.34497e+06	2.373e+06	2.07592e+06	2.55884e+06	2.08935e+06	1.71196e+06	2.79744e+06	1.81049e+06	1.77036e+06	2.53012e+06	1.84076e+06	1.70131e+06	2.56113e+06	1.63808e+06	2.38235e+07	1.7905e+06	2.29434e+07	2.98197e+07	1.99204e+06	1.41405e+06	2.01537e+06
7.367_348.27439	POS	7.367	348.274	C18 H34 O5	(12Z)-9,10,11-trihydroxyoctadec-12-enoic acid	17.0264908493385	51557.8327162661	85.78727061941	level2	mzCloud	NA	NA	NA	NA	NA	NA	NA	NA	NA	9.53191e+06	9.30614e+06	9.3884e+06	8.89428e+06	9.4815e+06	8.94021e+06	9.20856e+06	8.1905e+06	9.38106e+06	8.96393e+06	3.89762e+06	7.54202e+06	1.29097e+07	9.13034e+06	9.18485e+06	1.60235e+07	1.07749e+07	5.1349e+06	8.67226e+06	1.28781e+07	1.38706e+07	3.18505e+06	1.43733e+07	8.23983e+06	1.19212e+07	1.02119e+07	5.82567e+06	9.06824e+06	1.20741e+07	1.01797e+07
7.388_240.13846	POS	7.388	240.138	C16 H17 N O	4'-propyl[1,1'-biphenyl]-4-carboxamide	0.00016558886235884	0.692460837734225	66.2834922617229	level2	mzCloud	NA	NA	NA	NA	NA	NA	NA	NA	NA	969947	1.63308e+06	1.80752e+06	882281	814728	807562	1.59457e+06	1.47272e+06	1.58841e+06	1.55473e+06	987937	985604	817636	2.76252e+06	3.15653e+06	449540	1.78259e+06	702026	2.45827e+06	3.25318e+06	2.94927e+06	1.5479e+06	3.02875e+06	897410	719824	963636	1.85355e+06	1.33217e+06	789932	738005
7.409_494.25793	NEG	7.409	494.258	C26 H38 F N3 O3	4-Fluoro-N-{[(1S,4S,6S)-6-isopropyl-3-methyl-4-(2-{[2-(4-morpholinyl)ethyl]amino}-2-oxoethyl)-2-cyclohexen-1-yl]methyl}benzamide	35.9754895246745	78328.5319638952	77.9999557755172	level2	mzCloud	NA	NA	NA	NA	NA	NA	NA	NA	NA	5.67438e+06	5.73235e+06	5.81828e+06	5.7604e+06	5.84761e+06	5.63777e+06	5.49034e+06	5.38073e+06	5.50583e+06	5.5494e+06	6.78777e+06	1.38263e+07	7.24814e+06	8.6954e+06	3.21058e+06	6.87928e+06	7.79155e+06	1.38757e+07	7.87443e+06	1.45981e+07	6.60468e+06	3.50992e+06	8.08795e+06	2.6196e+06	3.80628e+06	3.10897e+06	3.59333e+06	3.18071e+06	1.23304e+06	1.46232e+06
7.41_327.00805	POS	7.41	327.008	C20 H22 [2]H3 N3 O	LSD-d3	-0.217820049497732	-667.711940517187	77.8233109326241	level2	mzCloud	NA	NA	NA	NA	NA	NA	NA	NA	NA	1.18798e+06	1.15347e+06	1.14914e+06	1.06108e+06	1.03551e+06	1.14466e+06	1.13581e+06	939991	996692	1.01736e+06	9.89646e+07	772154	6.82888e+07	2.0168e+07	414008	1.22029e+06	9.24739e+07	6.40798e+07	905873	1.50841e+07	771482	8.45861e+06	2.34452e+07	4.25339e+07	645876	8.15724e+06	3.27835e+06	2.833e+07	3.69799e+06	672489
7.572_371.24042	POS	7.572	371.24	C16 H32 N6 O5	KNK	-18.0102698121472	-46389.1182155283	67.6469072510485	level2	mzCloud	NA	NA	NA	NA	NA	NA	NA	NA	NA	1.92873e+07	1.93438e+07	1.89508e+07	1.81622e+07	1.89871e+07	1.91419e+07	1.88155e+07	1.85801e+07	1.89641e+07	1.94358e+07	423231	1.73185e+07	1.1026e+07	1.75157e+07	2.00033e+07	1.09688e+07	1.56528e+07	3.15708e+07	1.73633e+07	1.32351e+07	1.80662e+07	2.48528e+07	1.80032e+07	2.42848e+07	1.90311e+07	2.10309e+07	2.41087e+07	2.28924e+07	3.32076e+07	2.17157e+07
7.585_500.38031	POS	7.585	500.38	C24 H50 O9	PPG n8	17.0275505285938	35301.5652312514	86.7763894766517	level2	mzCloud	NA	NA	NA	NA	NA	NA	NA	NA	NA	5.71814e+07	5.79108e+07	5.58163e+07	5.50084e+07	5.5697e+07	5.64868e+07	5.40722e+07	5.32384e+07	5.39358e+07	5.58847e+07	460538	4.62792e+07	2.79854e+07	4.66503e+07	6.42972e+07	2.78626e+07	5.94224e+07	1.051e+08	4.76244e+07	7.84327e+07	4.98611e+07	5.24529e+07	5.00612e+07	7.67555e+07	6.83463e+07	6.52901e+07	5.90321e+07	6.70626e+07	1.01803e+08	4.87811e+07
7.592_498.28919	NEG	7.592	498.289	C26 H45 N O6 S	Taurochenodeoxycholic Acid (sodium salt)	-0.00029025465784116	-0.581326941969244	93.0783671650155	level2	mzCloud	NA	NA	NA	NA	NA	NA	NA	NA	NA	5.54584e+06	5.61196e+06	5.40278e+06	5.65157e+06	5.52155e+06	5.37354e+06	5.19001e+06	4.97349e+06	5.02074e+06	5.06402e+06	4.30642e+06	7.88924e+06	1.33845e+07	7.90503e+06	4.59125e+06	1.33079e+07	6.69993e+06	5.87837e+06	7.60367e+06	5.78552e+06	5.3764e+06	3.69296e+06	1.0371e+07	4.21654e+06	4.10573e+06	4.86294e+06	4.38507e+06	6.75416e+06	1.72497e+06	3.63404e+06
7.598_453.28584	NEG	7.598	453.286	C24 H40 O5	NA	46.0055413783483	112679.259143489	89.7183323530417	level2	mzCloud	NA	NA	NA	NA	NA	NA	NA	NA	NA	1.22018e+06	1.20963e+06	1.20102e+06	1.20201e+06	1.24636e+06	1.2308e+06	1.227e+06	1.18191e+06	1.18068e+06	1.18275e+06	859989	1.47949e+06	1.64304e+06	1.75902e+06	1.78696e+06	2.33248e+06	1.2087e+06	924419	1.67683e+06	1.41695e+06	1.75728e+06	738129	1.02927e+06	955597	1.62812e+06	1.19316e+06	588923	1.24384e+06	1.37377e+06	1.4656e+06
7.691_436.23758	NEG	7.691	436.238	C26 H32 F N3 O2	4-Fluoro-N-{[(1S,4S,6S)-6-isopropyl-3-methyl-4-{2-oxo-2-[(2-pyridinylmethyl)amino]ethyl}-2-cyclohexen-1-yl]methyl}benzamide	-0.00299756441864929	-6.85552686400554	63.0589185459051	level2	mzCloud	NA	NA	NA	NA	NA	NA	NA	NA	NA	4.61439e+06	4.6505e+06	4.58577e+06	4.51595e+06	4.45064e+06	4.49282e+06	4.30053e+06	4.29108e+06	4.33597e+06	4.18472e+06	3.77702e+06	4.37173e+06	2.94444e+06	6.25281e+06	2.43426e+06	2.72519e+06	2.99851e+06	7.86626e+06	5.58643e+06	6.43344e+06	4.51786e+06	4.33525e+06	4.98974e+06	4.32524e+06	3.55337e+06	3.55605e+06	4.13556e+06	9.06794e+06	4.38677e+06	8.28746e+06
7.73_349.19864	POS	7.73	349.199	C18 H30 O5	NP-001445	21.9820439368123	67386.3140207205	83.7977983789121	level2	mzCloud	NA	NA	NA	NA	NA	NA	NA	NA	NA	3.2824e+06	3.67942e+06	3.51481e+06	3.4982e+06	3.69662e+06	3.16462e+06	3.49388e+06	3.43253e+06	3.68508e+06	3.45082e+06	624399	1.84561e+06	1.18352e+06	2.12168e+06	903013	2.0383e+06	3.68836e+06	328390	2.31795e+06	1.47402e+06	4.1996e+06	606315	2.12128e+06	8.59893e+06	4.92239e+06	2.03129e+06	9.1129e+06	3.88483e+06	2.60176e+06	1.64155e+06
7.768_353.23362	NEG	7.768	353.234	C20 H36 O6	19(R)-hydroxy Prostaglandin F1?	-18.0102946480248	-48382.1011072904	81.7685837226167	level2	mzCloud	NA	NA	NA	NA	NA	NA	NA	NA	NA	2.51566e+06	2.99109e+06	2.4704e+06	2.38074e+06	3.04125e+06	2.39659e+06	3.00139e+06	2.37274e+06	2.94677e+06	2.41465e+06	3.62383e+06	2.16619e+06	3.80776e+06	3.92254e+06	3.66813e+06	3.7514e+06	3.61095e+06	1.19221e+06	3.51246e+06	2.76225e+06	2.13368e+06	2.27089e+06	2.18829e+06	3.31096e+06	3.9783e+06	3.16279e+06	808647	3.17938e+06	2.43388e+06	3.57932e+06
7.896_293.21119	POS	7.896	293.211	C18 H28 O3	12-oxo Phytodienoic Acid	7.31038698518205e-05	0.250181067747023	71.2652296535522	level2	mzCloud	NA	NA	NA	NA	NA	NA	NA	NA	NA	7.37312e+06	7.37483e+06	6.25125e+06	7.85172e+06	7.60498e+06	7.9227e+06	7.02648e+06	6.73267e+06	7.98525e+06	7.54185e+06	9.83525e+06	5.39635e+06	7.57034e+06	5.48338e+06	5.38812e+06	8.31187e+06	1.63569e+07	4.15722e+06	4.9106e+06	1.77121e+07	1.08694e+07	9.70934e+06	1.7928e+07	9.05856e+06	7.1916e+06	7.8418e+06	6.93413e+06	8.02486e+06	1.32195e+07	6.70002e+06
7.921_316.22622	POS	7.921	316.226	C20 H29 N O2	17	-0.00088683820922597	-2.81339600951637	77.0290835335281	level2	mzCloud	NA	NA	NA	NA	NA	NA	NA	NA	NA	8.44271e+06	9.62412e+06	9.36871e+06	9.48439e+06	1.01781e+07	9.0548e+06	9.22313e+06	8.50674e+06	8.92158e+06	9.43798e+06	7.12803e+06	7.85133e+06	8.88483e+06	8.07106e+06	8.26868e+06	6.9065e+06	9.08012e+06	7.82075e+06	8.88308e+06	5.89356e+06	7.71078e+06	1.02677e+07	6.57122e+06	6.30768e+06	5.80298e+06	4.50581e+06	4.89508e+06	5.61406e+06	5.6837e+06	7.03758e+06
7.999_371.24423	NEG	7.999	371.244	C20 H36 O6	19(R)-Hydroxy prostaglandin F1a	0.00032012773436918	0.859977735744379	67.246528357021	level2	mzCloud	NA	NA	NA	NA	NA	NA	NA	NA	NA	992188	1.38252e+06	1.01869e+06	1.33883e+06	1.10732e+06	1.19685e+06	1.32048e+06	900376	1.38128e+06	1.36421e+06	225220	400768	751686	201175	366531	1.23231e+06	2.02804e+06	390454	212793	2.46719e+06	1.44314e+06	1.26944e+06	3.02459e+06	1.16268e+06	774463	1.32128e+06	1.36279e+06	1.41494e+06	2.01537e+06	1.30464e+06
8.105_511.27310	NEG	8.105	511.273	C27 H35 F N4 O2	2-[(1S,4S,5S)-4-({[(3-Fluorophenyl)carbamoyl]amino}methyl)-5-isopropyl-2-methyl-2-cyclohexen-1-yl]-N-methyl-N-(3-pyridinylmethyl)acetamide	46.0059739866406	98667.1658310466	60.3683507136342	level2	mzCloud	NA	NA	NA	NA	NA	NA	NA	NA	NA	1.33877e+06	1.41085e+06	1.40965e+06	1.71841e+06	1.36541e+06	1.52735e+06	1.49722e+06	1.59964e+06	1.34494e+06	1.33671e+06	1.62412e+06	1.49298e+06	1.7491e+06	3.74295e+06	1.57015e+06	1.89713e+06	1.3035e+06	2.15411e+06	3.71269e+06	2.10785e+06	1.43315e+06	1.1635e+06	1.60795e+06	942792	1.29531e+06	1.04054e+06	1.77176e+06	1.47452e+06	825454	1.51149e+06
8.167_621.41846	POS	8.167	621.418	C30 H62 O11	PPG n10	21.9819727014709	36732.7868422537	77.2591794730631	level2	mzCloud	NA	NA	NA	NA	NA	NA	NA	NA	NA	6.39903e+06	5.17311e+06	6.62113e+06	6.15368e+06	5.97939e+06	7.12521e+06	6.76293e+06	2.07249e+06	7.08816e+06	6.98716e+06	96552.6	6.5531e+06	2.64674e+06	6.22308e+06	3.26545e+06	2.88799e+06	5.18356e+06	1.30047e+07	5.57762e+06	8.4648e+06	5.28593e+06	3.78472e+06	1.8623e+06	9.17907e+06	5.80778e+06	7.88038e+06	7.6605e+06	8.40589e+06	1.05981e+07	6.23015e+06
8.173_313.23772	POS	8.173	313.238	C18 H32 O4	NP-002322	0.00036809993594033	1.17893817364944	82.8170893915959	level2	mzCloud	NA	NA	NA	NA	NA	NA	NA	NA	NA	3.26574e+07	3.18131e+07	3.02954e+07	3.5174e+07	3.05566e+07	2.97357e+07	2.87047e+07	2.90778e+07	1.97113e+07	2.12076e+07	3.79483e+07	1.94688e+07	3.08593e+07	2.1369e+07	2.08219e+07	2.8024e+07	3.93483e+07	2.46712e+07	2.02355e+07	4.39828e+07	3.30318e+07	2.34386e+07	5.20543e+07	3.36434e+07	3.0434e+07	2.83644e+07	2.30055e+07	3.20505e+07	4.49059e+07	3.3169e+07
8.187_295.22711	POS	8.187	295.227	C18 H30 O3	13(S)-HOTrE	0.00036271963659828	1.23281986113167	81.8749488621184	level2	mzCloud	NA	NA	NA	NA	NA	NA	NA	NA	NA	5.36619e+07	5.10682e+07	5.13551e+07	3.5192e+07	5.15963e+07	4.79029e+07	4.94444e+07	4.73782e+07	5.37801e+07	4.796e+07	7.03484e+07	3.68651e+07	5.55827e+07	4.20226e+07	4.12525e+07	6.1369e+07	5.36662e+07	4.40394e+07	4.03011e+07	6.94231e+07	6.75121e+07	4.37644e+07	8.4218e+07	6.11335e+07	5.48785e+07	5.34829e+07	4.55856e+07	5.14991e+07	6.30664e+07	5.0613e+07
8.199_221.11764	POS	8.199	221.118	C13 H18 O4	1-(3-ethyl-2,4-dihydroxy-6-methoxyphenyl)butan-1-one	-18.0101212505892	-75634.4815940541	80.1462641585408	level2	mzCloud	NA	NA	NA	NA	NA	NA	NA	NA	NA	5.68393e+06	5.32599e+06	5.33842e+06	5.52254e+06	5.61213e+06	5.03711e+06	4.88168e+06	4.61716e+06	1.85582e+06	4.81426e+06	2.73773e+07	2.35181e+07	5.71163e+07	2.03702e+07	2.69795e+07	2.72747e+07	2.95836e+07	1.94639e+07	3.08042e+07	1.82136e+07	2.1586e+07	2.4975e+07	2.06157e+07	1.71443e+07	1.95121e+07	1.82265e+07	1.80441e+07	1.49358e+07	2.51173e+07	2.0807e+07
8.203_331.18817	POS	8.203	331.188	C16 H22 N6 O2	ethyl 3-amino-1-[6-(4-methylpiperidino)pyridazin-3-yl]-1H-pyrazole-4-carboxylate	0.0004661206618266	1.41171501440754	76.0725180765025	level2	mzCloud	NA	NA	NA	NA	NA	NA	NA	NA	NA	6.4047e+06	6.41224e+06	6.03689e+06	6.15993e+06	6.78103e+06	6.53345e+06	6.47979e+06	6.20981e+06	5.60484e+06	5.60838e+06	4.53456e+07	3.56908e+07	7.03669e+07	3.13258e+07	4.03123e+07	3.7591e+07	4.03904e+07	2.70748e+07	4.71032e+07	2.07357e+07	2.91462e+07	3.84169e+07	2.38993e+07	2.16534e+07	2.67743e+07	1.18872e+07	2.478e+07	1.99339e+07	3.28799e+07	1.36353e+07
8.209_313.23852	NEG	8.209	313.239	C18 H34 O4	(+-)12(13)-DiHOME	8.97269495112596e-05	0.285531184107072	84.5344596653263	level2	mzCloud	NA	NA	NA	NA	NA	NA	NA	NA	NA	1.29182e+07	1.28161e+07	1.27143e+07	1.27717e+07	1.28259e+07	1.26754e+07	1.29918e+07	1.25172e+07	1.24046e+07	1.21904e+07	9.01086e+06	7.869e+06	1.63146e+07	4.64871e+06	6.88576e+06	2.11757e+07	2.23839e+07	7.50724e+06	4.53006e+06	2.28878e+07	2.10872e+07	1.54276e+07	2.87155e+07	1.66514e+07	1.6278e+07	1.58606e+07	1.61742e+07	1.66863e+07	2.19534e+07	1.39075e+07
8.241_487.32441	POS	8.241	487.324	C24 H48 O8	PEG Monolaurate n6	21.9822197642744	47341.3023676855	76.5953550986215	level2	mzCloud	NA	NA	NA	NA	NA	NA	NA	NA	NA	4.45073e+07	4.28424e+07	4.24814e+07	2.98298e+07	4.56611e+07	4.40245e+07	4.27066e+07	4.59651e+07	4.70033e+07	4.82158e+07	111941	4.28746e+07	2.28058e+07	4.4745e+07	4.32208e+07	2.16097e+07	3.57732e+07	9.03005e+07	4.74084e+07	3.44987e+07	4.65382e+07	6.60097e+07	4.30614e+07	5.61643e+07	4.1926e+07	4.50254e+07	5.87294e+07	5.22702e+07	6.81489e+07	2.11637e+07
8.25_493.31032	POS	8.25	493.31	C30 H46 O3	(1S,4S,5R,10S,13S,17S,19S,20R)-10-hydroxy-4,5,9,9,13,19,20-heptamethyl-24-oxahexacyclo[15.5.2.0	37.9583525263401	83545.2750500409	65.4683112261262	level2	mzCloud	NA	NA	NA	NA	NA	NA	NA	NA	NA	2.88839e+06	3.13057e+06	3.04701e+06	3.07156e+06	2.95566e+06	2.59655e+06	3.02031e+06	3.12127e+06	3.28068e+06	3.00928e+06	238126	489561	1.05519e+06	4.2666e+06	5.68381e+06	1.0302e+06	1.28046e+06	1.14194e+07	4.26612e+06	2.43751e+06	4.65774e+06	802789	3.24125e+06	4.77952e+06	1.26473e+06	1.25305e+06	2.25996e+06	2.91266e+06	4.56142e+06	5.14857e+06
8.322_431.27652	POS	8.322	431.277	C24 H40 O5	4-{[5-(7-hydroxy-5,5,8a-trimethyl-2-methylidene-decahydronaphthalen-1-yl)-3-methylpentyl]oxy}-4-oxobutanoic acid	21.9816689453907	53838.6919770008	75.0422544706915	level2	mzCloud	NA	NA	NA	NA	NA	NA	NA	NA	NA	1.71747e+06	1.68992e+06	1.78494e+06	1.73942e+06	1.68755e+06	1.73996e+06	1.76779e+06	2.03283e+06	1.76452e+06	1.70637e+06	2.14942e+06	2.19456e+06	3.34718e+06	1.88068e+06	252191	3.17426e+06	637246	1.68344e+07	1.52674e+06	1.58508e+06	2.45757e+06	2.26971e+06	2.30498e+06	1.06775e+06	672526	389166	689584	364924	203565	579441
8.326_566.27775	NEG	8.326	566.278	C31 H43 N3 O8	Tanespimycin	-18.0199892719601	-30787.3481473403	90.5245902616718	level2	mzCloud	NA	NA	NA	NA	NA	NA	NA	NA	NA	4.56798e+06	4.07477e+06	4.06724e+06	4.24142e+06	4.02674e+06	4.15885e+06	4.0315e+06	3.9119e+06	4.11545e+06	3.95963e+06	6.70227e+06	5.39455e+06	5.02895e+06	3.81839e+06	5.13191e+06	5.32861e+06	5.08007e+06	4.70037e+06	4.01165e+06	4.08689e+06	4.97329e+06	5.05189e+06	5.20762e+06	4.27941e+06	3.85423e+06	3.96409e+06	2.82715e+06	3.91228e+06	3.12687e+06	4.14206e+06
8.36_311.22134	POS	8.36	311.221	C16 H32 O4	NP-020214	21.9840080041407	76272.433392114	79.2396123341125	level2	mzCloud	NA	NA	NA	NA	NA	NA	NA	NA	NA	1.10586e+07	1.05765e+07	1.03429e+07	1.05057e+07	1.03728e+07	1.00931e+07	1.04971e+07	9.95738e+06	8.00702e+06	9.8089e+06	1.12956e+07	7.02136e+06	7.88959e+06	7.92329e+06	9.37203e+06	1.15987e+07	1.16884e+07	9.87912e+06	9.63599e+06	1.4083e+07	1.26822e+07	9.07301e+06	1.32789e+07	8.69295e+06	1.05196e+07	1.0191e+07	6.53164e+06	9.09813e+06	1.30277e+07	1.04815e+07
8.382_674.50397	POS	8.382	674.504	C33 H68 O12	PPG n11	17.0256134151563	25935.0548797017	88.4218425353201	level2	mzCloud	NA	NA	NA	NA	NA	NA	NA	NA	NA	2.76212e+07	2.61678e+07	2.68674e+07	2.63867e+07	2.52595e+07	2.57978e+07	2.51082e+07	2.64662e+07	2.69068e+07	1.57199e+07	239288	2.10659e+07	1.15761e+07	2.42248e+07	2.82092e+07	1.18436e+07	2.37133e+07	5.71739e+07	2.57463e+07	3.39583e+07	2.39089e+07	2.56284e+07	2.61972e+07	3.29149e+07	2.47039e+07	2.64805e+07	2.8327e+07	2.92183e+07	4.1243e+07	2.48651e+07
8.409_263.20067	POS	8.409	263.201	C17 H28 O3	NP-020078	-18.0104565299948	-64276.2648497355	75.2853195821259	level2	mzCloud	NA	NA	NA	NA	NA	NA	NA	NA	NA	2.25181e+08	2.25905e+08	2.17796e+08	2.19559e+08	2.19367e+08	2.11392e+08	2.15915e+08	2.12019e+08	2.1213e+08	2.11755e+08	2.3453e+08	2.11374e+08	2.74188e+08	2.67891e+08	2.34019e+08	2.76562e+08	2.62835e+08	9.01651e+07	2.5417e+08	1.60474e+08	1.63067e+08	1.57333e+08	1.6446e+08	2.46372e+08	2.36464e+08	2.14321e+08	2.8763e+08	2.05416e+08	1.67187e+08	2.77149e+08
8.435_498.28918	NEG	8.435	498.289	C26 H45 N O6 S	Taurodeoxycholic Acid (sodium salt)	-0.00029902564227768	-0.598893618068321	91.5388519403853	level2	mzCloud	NA	NA	NA	NA	NA	NA	NA	NA	NA	1.85425e+07	1.90545e+07	1.90308e+07	1.81169e+07	1.91352e+07	2.05487e+07	1.81346e+07	1.82689e+07	1.8302e+07	1.87174e+07	1.45046e+07	1.70498e+07	4.90771e+07	4.16889e+07	1.64574e+07	4.84149e+07	2.5977e+07	1.44894e+07	3.73265e+07	1.40651e+07	1.66377e+07	8.17111e+06	8.60595e+07	8.59196e+06	7.40781e+06	1.18313e+07	6.2506e+06	1.03562e+07	5.80228e+06	7.98066e+06
8.446_313.23852	NEG	8.446	313.239	C18 H34 O4	(+-)9(10)-DiHOME	0.00010312484596397	0.328166281583644	88.0783519762496	level2	mzCloud	NA	NA	NA	NA	NA	NA	NA	NA	NA	1.00941e+07	1.07707e+07	1.03055e+07	1.10338e+07	1.07746e+07	1.07207e+07	1.02007e+07	1.07989e+07	1.01114e+07	1.05836e+07	4.77973e+06	5.66383e+06	1.44981e+07	5.8345e+06	5.25613e+06	1.52396e+07	1.75624e+07	5.97603e+06	3.56628e+06	1.65171e+07	1.50022e+07	1.20685e+07	2.67372e+07	1.40384e+07	1.12759e+07	1.3305e+07	1.62521e+07	1.61354e+07	2.24373e+07	1.49974e+07
8.589_233.15463	NEG	8.589	233.155	C15 H24 O3	NP-008915	-18.0106342843616	-71421.8683823971	86.671919542118	level2	mzCloud	NA	NA	NA	NA	NA	NA	NA	NA	NA	1.50352e+06	1.56862e+06	1.58246e+06	1.55389e+06	1.57725e+06	1.5131e+06	1.48106e+06	1.48831e+06	1.46806e+06	1.47904e+06	3.74349e+06	3.47387e+06	3.68852e+06	3.88897e+06	3.46451e+06	3.86914e+06	2.75258e+06	3.96893e+06	3.75e+06	3.26261e+06	3.30904e+06	3.41716e+06	2.60801e+06	3.28594e+06	3.00444e+06	3.19161e+06	2.5968e+06	3.03607e+06	3.96105e+06	3.15977e+06
8.614_333.20479	NEG	8.614	333.205	C20 H32 O5	15-keto Prostaglandin E1	-18.0129043270073	-51140.3383027944	80.8626164016451	level2	mzCloud	NA	NA	NA	NA	NA	NA	NA	NA	NA	1.92199e+06	1.99748e+06	1.97627e+06	1.9815e+06	2.03086e+06	1.87348e+06	1.88207e+06	1.85851e+06	1.9454e+06	1.79375e+06	3.58191e+06	5.28384e+06	5.18908e+06	3.90521e+06	929300	5.04631e+06	1.94623e+06	5.1511e+06	3.8437e+06	1.69556e+06	1.72643e+06	957876	2.1928e+06	1.39874e+06	1.13387e+06	1.13462e+06	1.65499e+06	1.14221e+06	220939	825156
8.659_324.28966	POS	8.659	324.29	C20 H37 N O2	Linoleoyl ethanolamide	-4.37692756918295e-05	-0.13539020906657	73.042950609485	level2	mzCloud	NA	NA	NA	NA	NA	NA	NA	NA	NA	5.27028e+06	3.11929e+06	3.4979e+06	3.56612e+06	3.55183e+06	3.40665e+06	3.42756e+06	3.15443e+06	3.17799e+06	3.42504e+06	432485	2.01789e+06	1.91004e+06	1.27456e+06	2.20122e+06	198677	1.27022e+06	5.25316e+06	1.51355e+06	9.17628e+06	3.4376e+06	4.59015e+06	3.07971e+06	7.99263e+06	5.46769e+06	7.18096e+06	2.2052e+06	2.41973e+06	2.329e+06	2.55883e+06
8.787_317.20866	POS	8.787	317.209	C20 H30 O4	7-hydroxy-1,4a-dimethyl-9-oxo-7-(propan-2-yl)-1,2,3,4,4a,4b,5,6,7,9,10,10a-dodecahydrophenanthrene-1-carboxylic acid	-18.0130285437908	-53896.6245695943	66.5055853652496	level2	mzCloud	NA	NA	NA	NA	NA	NA	NA	NA	NA	1.27369e+07	1.24521e+07	1.26887e+07	1.31571e+07	1.10786e+07	1.25674e+07	1.31064e+07	1.30415e+07	1.27177e+07	1.27393e+07	1.82036e+07	2.00482e+07	1.8971e+07	1.67516e+07	1.74187e+07	1.25522e+07	9.2505e+06	7.23548e+06	1.61322e+07	9.60687e+06	9.27663e+06	7.13978e+06	9.73723e+06	7.66166e+06	1.58383e+07	1.35159e+07	1.57238e+07	1.10232e+07	9.05362e+06	1.48735e+07
8.788_293.21223	NEG	8.788	293.212	C18 H32 O4	(+/-)9-HpODE	-18.0105479447097	-57683.5810800125	90.7951535284421	level2	mzCloud	NA	NA	NA	NA	NA	NA	NA	NA	NA	2.19361e+06	2.14608e+06	2.13323e+06	2.11231e+06	2.143e+06	2.20065e+06	2.14248e+06	2.0622e+06	2.01328e+06	2.12343e+06	2.33666e+06	3.41682e+06	3.25823e+06	3.08747e+06	4.07724e+06	3.14038e+06	1.46492e+06	1.15067e+06	2.80422e+06	1.76352e+06	1.78143e+06	1.17537e+06	1.87697e+06	1.20903e+06	2.89444e+06	2.60469e+06	2.58478e+06	2.01644e+06	1.49703e+06	2.51215e+06
8.816_351.25047	POS	8.816	351.25	C19 H36 O4	1,4-dihydroxyheptadec-16-en-2-yl acetate	21.9818343565824	66964.4285620577	89.4632836828045	level2	mzCloud	NA	NA	NA	NA	NA	NA	NA	NA	NA	8.47337e+06	7.93282e+06	7.85319e+06	8.40031e+06	9.97057e+06	8.25423e+06	8.40296e+06	8.18328e+06	8.20105e+06	9.78119e+06	8.47857e+06	3.97932e+06	7.43969e+06	4.47189e+06	5.37202e+06	7.41459e+06	7.93899e+06	6.86281e+06	4.00618e+06	8.82432e+06	7.56246e+06	9.43086e+06	1.47446e+07	1.22164e+07	6.90195e+06	5.91066e+06	6.1719e+06	1.02648e+07	2.56099e+07	9.16747e+06
8.817_319.22431	POS	8.817	319.224	C18 H32 O3	NP-014287	21.9818848982805	74204.1762670985	76.5824640295473	level2	mzCloud	NA	NA	NA	NA	NA	NA	NA	NA	NA	1.76289e+07	2.03335e+07	1.68201e+07	1.6881e+07	1.61642e+07	1.95676e+07	1.83804e+07	1.86912e+07	1.65273e+07	1.65938e+07	1.80967e+07	2.34401e+07	2.71136e+07	2.32133e+07	2.75219e+07	2.29541e+07	1.37051e+07	1.21168e+07	2.33365e+07	1.26412e+07	1.65437e+07	1.25417e+07	1.53354e+07	1.01854e+07	2.08548e+07	1.78946e+07	1.05114e+07	1.57168e+07	1.31271e+07	2.19811e+07
8.877_437.29106	NEG	8.877	437.291	C24 H40 O4	Deoxycholic Acid	0.00022437813788656	0.571966190025954	65.1773202556663	level2	mzCloud	NA	NA	NA	NA	NA	NA	NA	NA	NA	1.96409e+06	1.9564e+06	1.94393e+06	1.97677e+06	2.01868e+06	1.92561e+06	1.88733e+06	1.83282e+06	1.89155e+06	1.82205e+06	2.1154e+06	2.76074e+06	3.89007e+06	1.87845e+06	155830	3.95252e+06	2.56566e+06	1.49873e+07	1.79055e+06	2.11161e+06	2.82501e+06	2.52431e+06	2.59999e+06	1.92746e+06	934240	689769	604764	417715	251356	500698
8.878_437.29103	NEG	8.878	437.291	C24 H40 O4	Chenodeoxycholic Acid	46.0056457718947	117273.786919195	98.2202881120274	level2	mzCloud	NA	NA	NA	NA	NA	NA	NA	NA	NA	1.96409e+06	1.9564e+06	1.94393e+06	1.97677e+06	2.01868e+06	1.92561e+06	1.88733e+06	1.83282e+06	1.89155e+06	1.82205e+06	2.1154e+06	2.76074e+06	3.89007e+06	1.87845e+06	155830	3.95252e+06	2.56566e+06	1.49873e+07	1.79055e+06	2.11161e+06	2.82501e+06	2.52431e+06	2.59999e+06	1.92746e+06	934240	689769	604764	417715	251356	500698
8.881_295.22792	NEG	8.881	295.228	C18 H34 O4	(+/-)9,10-dihydroxy-12Z-octadecenoic acid	-18.0105124735692	-57313.4713813947	99.9000953056769	level2	mzCloud	NA	NA	NA	NA	NA	NA	NA	NA	NA	1.55703e+07	1.41935e+07	1.40206e+07	1.53258e+07	1.55691e+07	1.43908e+07	1.4548e+07	1.47697e+07	1.44613e+07	1.42547e+07	2.91352e+06	2.16892e+07	2.31819e+07	2.04902e+07	2.46916e+07	2.33161e+07	1.30492e+07	9.28491e+06	1.94105e+07	1.19023e+07	1.24164e+07	9.93735e+06	1.25589e+07	1.16806e+07	1.79488e+07	1.8396e+07	1.87598e+07	1.62281e+07	1.10129e+07	1.94327e+07
8.888_343.22426	POS	8.888	343.224	C20 H32 O3	5-(1,2,4a,5-tetramethyl-7-oxo-1,2,3,4,4a,7,8,8a-octahydronaphthalen-1-yl)-3-methylpentanoic acid	21.9818412924888	68642.8134206289	86.4514261688553	level2	mzCloud	NA	NA	NA	NA	NA	NA	NA	NA	NA	1.27605e+07	6.58799e+06	1.06016e+07	1.32121e+07	1.19691e+07	1.22072e+07	9.86389e+06	1.06409e+07	1.25699e+07	1.22699e+07	1.32853e+07	1.49096e+07	1.64317e+07	1.77878e+07	1.53344e+07	1.42067e+07	1.151e+07	5.58267e+06	1.51515e+07	1.03034e+07	9.07683e+06	6.92769e+06	7.41926e+06	1.01542e+07	1.33442e+07	1.21719e+07	1.3929e+07	1.17155e+07	7.21749e+06	1.29935e+07
8.996_297.24237	POS	8.996	297.242	C18 H34 O4	NP-008993	-18.0106156780549	-57313.7998011077	90.5815238616066	level2	mzCloud	NA	NA	NA	NA	NA	NA	NA	NA	NA	1.44398e+08	1.39264e+08	1.45673e+08	1.43239e+08	1.44107e+08	1.40977e+08	1.37085e+08	1.35137e+08	1.38349e+08	1.38527e+08	2.56796e+08	1.09318e+08	1.47136e+08	9.20508e+07	1.08552e+08	1.464e+08	2.22541e+08	1.16355e+08	8.33674e+07	1.98663e+08	1.67358e+08	9.13262e+07	1.24503e+08	1.36186e+08	1.54829e+08	1.44532e+08	1.89437e+08	1.09217e+08	1.8484e+08	1.17454e+08
9.011_319.22804	NEG	9.011	319.228	C20 H32 O3	(+/-)11-HETE	0.00016858983406109	0.526456376883444	90.2956694755119	level2	mzCloud	NA	NA	NA	NA	NA	NA	NA	NA	NA	1.08861e+07	1.09486e+07	1.07251e+07	1.06191e+07	1.04679e+07	1.11182e+07	1.01059e+07	1.02187e+07	9.74959e+06	1.0896e+07	1.24865e+07	1.26171e+07	1.49479e+07	1.42913e+07	1.27077e+07	1.54839e+07	1.34048e+07	4.7922e+06	1.28779e+07	8.44814e+06	8.62095e+06	8.09456e+06	8.08895e+06	1.32316e+07	1.29487e+07	1.27743e+07	1.4712e+07	1.24299e+07	8.24932e+06	1.40822e+07
9.112_295.22804	NEG	9.112	295.228	C18 H32 O3	(+/-)9-HODE	0.00017085554617324	0.576756503053224	89.6957914268348	level2	mzCloud	NA	NA	NA	NA	NA	NA	NA	NA	NA	1.84667e+07	1.81593e+07	1.8321e+07	1.79478e+07	1.60509e+07	1.97933e+07	1.78342e+07	1.65565e+07	1.72078e+07	1.88149e+07	3.27174e+07	1.12203e+07	1.72899e+07	9.97928e+06	1.01696e+07	2.03609e+07	4.03405e+07	1.66033e+07	8.64371e+06	3.54396e+07	2.66311e+07	1.19811e+07	1.7777e+07	2.27261e+07	2.1689e+07	1.72274e+07	2.46028e+07	1.55697e+07	2.93169e+07	1.26535e+07
9.168_297.24358	NEG	9.168	297.244	C18 H34 O3	NP-011548	6.10219258874167e-05	0.204599373906932	89.4982061545175	level2	mzCloud	NA	NA	NA	NA	NA	NA	NA	NA	NA	4.23638e+07	4.03446e+07	4.14657e+07	4.01928e+07	4.07146e+07	3.97695e+07	4.56537e+07	3.85724e+07	3.86412e+07	4.02143e+07	1.18759e+07	2.16188e+07	3.44032e+07	3.31879e+07	2.73583e+07	4.03725e+07	8.30779e+07	6.66946e+07	2.60299e+07	1.02849e+08	8.43363e+07	3.30369e+07	4.71752e+07	5.18536e+07	4.76031e+07	4.45743e+07	6.72393e+07	4.41778e+07	7.65919e+07	4.46019e+07
9.173_321.24359	NEG	9.173	321.244	C20 H34 O3	15-OxoEDE	7.31185937183909e-05	0.22689965360437	92.2411088313856	level2	mzCloud	NA	NA	NA	NA	NA	NA	NA	NA	NA	780651	830282	743583	793722	751905	818969	809645	819577	753298	722842	962728	800859	932453	924798	1.55452e+06	1.06726e+06	819945	404339	739881	677148	569098	527413	507057	1.19435e+06	1.19472e+06	917355	931566	1.04879e+06	669915	965547
9.523_320.25830	POS	9.523	320.258	C20 H33 N O2	17a-Methyl-androstan-3-hydroxyimine-17	-0.00010834772177759	-0.339380856858641	80.9827291442874	level2	mzCloud	NA	NA	NA	NA	NA	NA	NA	NA	NA	4.62227e+06	4.8398e+06	4.93615e+06	2.43652e+06	5.18275e+06	5.42295e+06	3.25007e+06	5.02911e+06	4.91368e+06	4.3705e+06	8.33976e+06	6.29391e+06	7.13588e+06	9.43411e+06	7.47106e+06	9.46913e+06	5.65843e+06	5.01795e+06	8.16035e+06	6.36452e+06	8.5395e+06	4.08718e+06	4.58353e+06	5.81123e+06	6.24706e+06	5.01723e+06	5.4176e+06	5.44805e+06	6.78924e+06	6.91329e+06
9.876_652.49923	POS	9.876	652.499	C34 H66 O10	PEG Monooleate n8	17.0263602210063	26835.7500788293	88.6275036143468	level2	mzCloud	NA	NA	NA	NA	NA	NA	NA	NA	NA	1.63379e+07	1.61648e+07	1.60576e+07	1.59188e+07	1.58599e+07	1.50604e+07	1.61956e+07	1.82079e+07	1.6088e+07	1.56212e+07	3.09554e+06	1.5745e+07	6.84784e+06	1.2927e+07	4.52105e+06	4.54928e+06	3.53618e+06	3.61088e+07	1.31529e+07	1.96748e+07	7.17258e+06	1.4087e+07	2.56276e+07	5.94355e+06	1.45881e+07	2.31725e+07	9.68717e+06	2.24173e+07	1.27585e+07	1.27924e+07
9.885_608.47372	POS	9.885	608.474	C32 H62 O9	PEG Monooleate n7	17.0270579618925	28837.9441558943	88.5795805646958	level2	mzCloud	NA	NA	NA	NA	NA	NA	NA	NA	NA	2.03133e+07	2.05095e+07	2.04364e+07	1.987e+07	1.99561e+07	1.89092e+07	2.04498e+07	2.36168e+07	1.98443e+07	1.92728e+07	4.22478e+06	1.69926e+07	9.58261e+06	1.24948e+07	6.12511e+06	7.81373e+06	5.22855e+06	3.32952e+07	1.31941e+07	2.30904e+07	9.03346e+06	1.69749e+07	2.90107e+07	7.75791e+06	1.71001e+07	2.72515e+07	1.27711e+07	2.4207e+07	1.84365e+07	1.45958e+07
9.89_564.44709	POS	9.89	564.447	C30 H58 O8	PEG Monooleate n6	17.0266472069308	31160.7556099452	91.9721468582873	level2	mzCloud	NA	NA	NA	NA	NA	NA	NA	NA	NA	2.56431e+07	2.54945e+07	2.47606e+07	2.50898e+07	2.5118e+07	2.28682e+07	2.59231e+07	3.02672e+07	2.53261e+07	2.44009e+07	4.68966e+06	1.82583e+07	1.2636e+07	1.24505e+07	7.46025e+06	1.16008e+07	7.75399e+06	2.99161e+07	1.29719e+07	2.68029e+07	1.18887e+07	2.08504e+07	3.27267e+07	9.77288e+06	2.00093e+07	3.18219e+07	1.62898e+07	2.81282e+07	2.42776e+07	1.7099e+07
9.897_520.42166	POS	9.897	520.422	C28 H54 O7	PEG Monooleate n5	17.0274254915763	33893.0486990253	92.1981955602447	level2	mzCloud	NA	NA	NA	NA	NA	NA	NA	NA	NA	3.26264e+07	3.36087e+07	3.26224e+07	3.28854e+07	3.22184e+07	2.93306e+07	3.35703e+07	3.85146e+07	3.27041e+07	3.19559e+07	6.68674e+06	2.17496e+07	1.67303e+07	1.32911e+07	9.70889e+06	1.69841e+07	1.22521e+07	2.92689e+07	1.42814e+07	3.03271e+07	1.60119e+07	2.76304e+07	3.88436e+07	1.58707e+07	2.46837e+07	3.79743e+07	2.12558e+07	3.42317e+07	3.1737e+07	2.0427e+07
9.906_476.39489	POS	9.906	476.395	C26 H50 O6	PEG Monooleate n4	17.0268756574446	37147.3256869191	94.1746492067967	level2	mzCloud	NA	NA	NA	NA	NA	NA	NA	NA	NA	3.15768e+07	3.1757e+07	3.05997e+07	3.10944e+07	3.04281e+07	2.79284e+07	3.24554e+07	3.61448e+07	3.15327e+07	3.02927e+07	5.99025e+06	1.98074e+07	1.58861e+07	1.17213e+07	8.82448e+06	1.71629e+07	1.50747e+07	1.95895e+07	1.15969e+07	2.46446e+07	1.29516e+07	2.39389e+07	3.33143e+07	1.6053e+07	2.15335e+07	3.26516e+07	2.0506e+07	3.10827e+07	3.00829e+07	1.82244e+07
9.96_310.31037	POS	9.96	310.31	C20 H41 N O2	Stearoyl Ethanolamide	-18.010622835653	-55025.5648213032	80.7346556266996	level2	mzCloud	NA	NA	NA	NA	NA	NA	NA	NA	NA	1.24031e+08	1.24491e+08	1.22112e+08	1.19682e+08	1.14157e+08	1.21444e+08	1.26505e+08	1.32781e+08	1.21411e+08	1.19409e+08	5.52157e+07	9.06288e+07	6.84996e+07	8.85851e+07	1.00135e+08	1.44923e+08	2.74848e+08	5.71028e+07	8.17149e+07	6.03792e+07	8.51967e+07	6.78217e+07	6.2551e+07	4.27863e+07	9.35261e+07	6.54381e+07	9.71925e+07	1.78626e+08	3.92585e+08	1.10409e+08
C00031	NEG	0.682	179.056	C6 H12 O6	D-(+)-Glucose	5.21026039734807e-05	0.289357012348645	97.2202718808716	level2	mzCloud	C00031	NA	Carbohydrates	Aldoses [Fig]	Monosaccharides	Carbohydrates	Carbohydrate metabolism	Glycolysis / Gluconeogenesis	map00010 Glycolysis / Gluconeogenesis; map00030 Pentose phosphate pathway; map00052 Galactose metabolism; map00500 Starch and sucrose metabolism; map00520 Amino sugar and nucleotide sugar metabolism; map00524 Neomycin, kanamycin and gentamicin biosynthesis; map01100 Metabolic pathways; map02010 ABC transporters; map04068 FoxO signaling pathway; map04910 Insulin signaling pathway; map04933 AGE-RAG…	1.97811e+08	1.95991e+08	2.0377e+08	1.98252e+08	1.9867e+08	2.14542e+08	1.94708e+08	1.96359e+08	1.94728e+08	1.91828e+08	1.14851e+08	2.20872e+08	1.13147e+08	1.80947e+08	2.76162e+08	2.25609e+08	2.45153e+08	2.47931e+08	2.08238e+08	2.31339e+08	2.39821e+08	2.57344e+08	2.30072e+08	1.99604e+08	2.25622e+08	1.03665e+08	1.75456e+08	1.66221e+08	1.88018e+08	2.02099e+08
C01877	NEG	0.704	128.035	C5 H7 N O3	4-Oxoproline	1.03647167293275e-06	0.00803201213457039	93.252982738971	level2	mzCloud	C01877	NA	NA	NA	NA	NA	NA	NA	NA	1.69199e+07	1.56127e+07	1.54041e+07	1.60316e+07	1.64217e+07	1.53448e+07	1.4636e+07	1.54411e+07	1.51986e+07	1.49819e+07	1.74209e+07	1.48318e+07	1.77076e+07	1.69244e+07	1.50344e+07	1.67542e+07	1.22911e+07	1.08428e+07	1.66861e+07	1.45606e+07	1.90917e+07	1.18009e+07	1.45573e+07	2.18635e+07	3.0915e+07	2.35063e+07	2.56103e+07	1.29933e+07	1.04121e+07	1.17282e+07
C01971	POS	0.729	365.106	C12 H22 O11	D-(+)-Maltose	21.9821626031824	64253.4959750167	82.1036355679419	level2	mzCloud	C01971	NA	NA	NA	NA	NA	NA	NA	NA	1.35472e+07	1.34173e+07	1.32147e+07	1.48862e+07	1.39091e+07	1.26071e+07	1.32311e+07	1.32389e+07	1.36517e+07	1.34278e+07	2.41122e+07	7.83478e+06	1.04184e+07	1.48351e+07	1.19685e+07	1.12624e+07	2.6108e+06	1.67552e+07	1.60845e+07	1.65982e+07	2.40728e+07	2.24471e+07	1.05226e+07	1.4185e+07	1.53056e+07	1.80152e+07	1.28986e+07	1.48684e+07	7.22436e+06	1.13416e+07
C02240	POS	2.957	101.06	C5 H8 O2	5-valerolactone	0.00018951898270813	1.89419671035363	90.585981097242	level2	BMDB	C02240	NA	Organoheterocyclic compounds	Delta valerolactones	Lactones	Delta valerolactones	NA	NA	NA	3.19905e+07	3.155e+07	3.31686e+07	3.48478e+07	3.27742e+07	3.75321e+07	3.56832e+07	3.23628e+07	3.36814e+07	3.27805e+07	4.38219e+07	4.06012e+07	4.35473e+07	2.97047e+07	6.03793e+07	3.6452e+07	3.11145e+07	5.73594e+07	3.08254e+07	3.50592e+07	3.68919e+07	3.89887e+07	4.0179e+07	2.0407e+07	2.32315e+07	2.71682e+07	2.49867e+07	3.68387e+07	3.04158e+07	3.20294e+07
C06087	NEG	9.736	301.217	C20 H30 O2	Abietic acid	0.00012854705602194	0.425336205213388	90.0154142249781	level2	Public	C06087	NA	Terpenoids	Abietanes	Diterpenoids (C20)	Terpenoids	Metabolism of terpenoids and polyketides	Diterpenoid biosynthesis	map01100 Metabolic pathways;	5.20932e+06	4.96931e+06	5.07195e+06	4.94774e+06	5.00227e+06	3.54097e+06	4.46725e+06	4.25325e+06	4.98513e+06	4.75409e+06	9.83563e+06	6.96215e+06	5.17158e+06	7.81563e+06	6.17019e+06	7.37406e+06	3.03224e+06	4.41326e+06	6.17733e+06	5.21298e+06	5.26534e+06	2.5571e+06	4.28308e+06	5.91949e+06	6.2478e+06	6.39757e+06	4.77165e+06	7.53975e+06	4.60153e+06	6.29544e+06
C06332	NEG	3.392	178.051	C9 H9 N O3	N-Acetylanthranilic acid	5.077538827436e-05	0.283569119208381	96.7033414578389	level2	mzCloud	C06332	NA	Benzenoids	Benzoic acids and derivatives	Benzene and substituted derivatives	Benzene and derivatives	Chemical structure transformation maps	Biosynthesis of alkaloids derived from shikimate pathway	NA	8.40231e+06	8.57225e+06	8.65424e+06	8.62748e+06	8.53892e+06	8.49196e+06	8.35688e+06	8.52664e+06	8.73164e+06	8.58526e+06	4.87388e+06	4.94391e+06	5.41571e+06	4.84709e+06	7.71205e+06	5.24448e+06	1.15277e+07	2.69098e+07	4.63817e+06	9.92912e+06	1.23651e+07	1.69044e+07	1.45519e+07	3.39208e+06	5.78768e+06	4.7638e+06	6.69814e+06	6.7074e+06	9.51135e+06	1.64436e+07
C08031	NEG	8.834	265.148	C12 H26 O4 S	Dodecyl sulfate	-0.00017147050732546	-0.644250122814729	99.2829365935161	level2	mzCloud	C08031	NA	PK Polyketides	Null	PK04 Macrolides and lactone polyketides	Polyketides[PK]	NA	NA	NA	1.64534e+07	1.68958e+07	1.67306e+07	1.628e+07	1.67645e+07	1.42305e+07	1.51244e+07	1.32592e+07	1.47355e+07	1.34151e+07	1.54535e+08	8.84562e+06	9.75083e+06	9.80782e+06	8.11374e+06	1.02081e+07	1.06436e+07	1.17019e+07	8.29927e+06	1.12546e+07	9.86571e+06	9.52507e+06	8.13443e+06	7.90606e+06	8.06175e+06	7.71944e+06	8.94503e+06	8.19683e+06	1.19159e+07	1.7007e+07
C08859	NEG	7.94	547.294	C30 H44 O9	Cymarin	0.00253830242422737	4.62941677344157	68.3943473283933	level2	mzCloud	C08859	NA	Steroids	Cardanolide derivatives [Fig]	23-Carbon atoms	Sterol lipids[ST]	NA	NA	NA	1.0542e+06	1.03914e+06	1.03629e+06	1.02831e+06	1.08829e+06	1.0074e+06	991790	974655	990129	1.0426e+06	1.80092e+06	1.28519e+06	2.10977e+06	2.29327e+06	1.01504e+06	2.16199e+06	1.02626e+06	1.79655e+06	2.20561e+06	1.07679e+06	895653	801322	1.72791e+06	1.14679e+06	379321	798380	740215	1.03737e+06	265770	755743
C11101	NEG	1.302	125.024	C6 H6 O3	4-Hydroxy-6-methyl-2-pyrone	3.48594726631291e-05	0.276592907405187	94.5494670478607	level2	Decode	C11101	nan	NA	NA	NA	NA	Xenobiotics biodegradation and metabolism	Furfural degradation	NA	1.12919e+06	1.109e+06	1.08521e+06	1.12305e+06	1.20353e+06	1.51613e+06	1.4292e+06	1.07299e+06	1.14774e+06	1.15785e+06	1.42983e+06	2.17383e+06	1.87654e+06	1.6534e+06	1.61068e+06	3.08444e+06	1.34399e+06	1.19754e+06	1.5979e+06	844726	1.01529e+06	1.19092e+06	1.22096e+06	1.66461e+06	1.22354e+06	1.08751e+06	1.15934e+06	2.24578e+06	1.18534e+06	1.36778e+06
C12849	NEG	2.901	172.991	C6 H6 O4 S	4-Phenolsulfonic acid	-3.01239113866814e-05	-0.173127241605126	88.8840106986058	level2	mzCloud	C12849	NA	NA	NA	NA	NA	NA	NA	NA	2.37925e+07	2.31521e+07	2.28881e+07	2.34037e+07	2.41299e+07	2.36028e+07	2.3049e+07	2.32047e+07	2.26905e+07	2.29425e+07	2.76448e+07	2.94746e+07	2.35204e+07	3.39134e+07	1.88956e+07	2.21404e+07	1.64858e+07	1.10454e+07	3.41532e+07	9.19393e+06	1.44287e+07	2.16471e+07	6.07145e+07	1.39535e+07	3.43451e+07	6.05269e+07	2.72764e+07	2.87022e+07	6.09166e+06	2.90931e+07
C15561	POS	0.817	136.076	C8 H9 N O	N-Benzylformamide	0.00035520780201636	2.62983618330075	71.6121988947614	level2	mzCloud	C15561	NA	Benzenoids	NA	Benzene and substituted derivatives	Benzene and derivatives	NA	NA	NA	9.74538e+06	1.26284e+07	1.10574e+07	9.21992e+06	1.16197e+07	1.25428e+07	1.07611e+07	9.89512e+06	1.24936e+07	1.3368e+07	1.959e+07	1.50758e+07	1.55255e+07	1.76851e+07	1.45781e+07	2.13008e+07	5.11316e+06	7.50662e+06	1.66446e+07	4.11993e+06	9.85572e+06	7.40959e+06	6.92097e+06	1.64639e+07	1.75013e+07	1.5483e+07	1.74405e+07	2.1214e+07	1.75723e+07	1.07145e+07
C16185	POS	8.786	357.279	C24 H36 O2	Docosahexaenoic acid ethyl ester	-0.00010619322762295	-0.29806823896227	78.1539068381641	level2	mzCloud	C16185	NA	FA Fatty acyls	FA0400 Other Docosanoids	FA04 Docosanoids	Fatty acyls[FA]	NA	NA	NA	2.16842e+07	2.30146e+07	2.22779e+07	2.16502e+07	2.28075e+07	2.21958e+07	2.21382e+07	2.17427e+07	2.09936e+07	2.14664e+07	2.13481e+07	2.92299e+07	4.17669e+07	2.04204e+07	1.66306e+06	3.96992e+07	2.72364e+07	1.48161e+08	1.91863e+07	2.33741e+07	3.08554e+07	2.75976e+07	2.53661e+07	1.91441e+07	1.04134e+07	7.75504e+06	6.85769e+06	4.5632e+06	2.89768e+06	6.04255e+06
C16716	POS	3.817	162.055	C9 H7 N O2	2,4-Quinolinediol	7.2841231201437e-05	0.452296064870899	66.8159349304907	level2	mzCloud	C16716	NA	Organoheterocyclic compounds	Quinolones and derivatives	Quinolines and derivatives	Quinolones and derivatives	Chemical structure transformation maps	Biosynthesis of alkaloids derived from shikimate pathway	NA	7.50594e+06	7.51646e+06	7.40423e+06	7.95564e+06	7.56092e+06	7.82322e+06	7.56117e+06	7.73486e+06	7.99401e+06	7.56599e+06	5.62705e+06	4.93566e+06	6.91431e+06	5.00149e+06	1.19437e+07	7.30491e+06	3.43161e+06	3.72404e+06	4.74286e+06	5.3913e+06	3.78227e+06	6.77178e+06	5.8102e+06	8.93326e+06	1.10092e+07	1.30226e+07	9.45453e+06	1.10755e+07	6.5699e+06	1.18132e+07
C19434	POS	4.384	146.06	C9 H7 N O	8-Hydroxyquinoline	0.00036634973304217	2.5256308354251	77.4449847019316	level2	mzCloud	C19434	NA	NA	NA	NA	NA	NA	NA	NA	8.21685e+06	8.37616e+06	8.25171e+06	8.52825e+06	8.9876e+06	8.35383e+06	8.6398e+06	8.56935e+06	8.94353e+06	8.58389e+06	7.31187e+06	6.14637e+06	9.72213e+06	6.50885e+06	1.0462e+07	9.86833e+06	5.07599e+06	5.66414e+06	6.86563e+06	5.65505e+06	5.09378e+06	9.82324e+06	9.12899e+06	8.42846e+06	1.09438e+07	1.51651e+07	1.13786e+07	1.10751e+07	6.61229e+06	1.25071e+07
D01947	POS	9.978	381.297	C21 H42 O4	1-Stearoylglycerol	-5.71702812521835e-05	-0.159556113299277	81.4450486321184	level2	mzCloud	D01947	NA	NA	NA	NA	NA	NA	NA	NA	1.08162e+09	1.08732e+09	1.04713e+09	1.04383e+09	9.99928e+08	9.96314e+08	1.08256e+09	1.14945e+09	1.05242e+09	1.0175e+09	2.13058e+09	1.4959e+09	1.34193e+09	1.2365e+09	1.24443e+09	1.2933e+09	1.50412e+09	8.57764e+08	1.33809e+09	8.79068e+08	1.12868e+09	1.28657e+09	7.36969e+08	1.02015e+09	1.14876e+09	1.09161e+09	1.25478e+09	6.95961e+08	8.74609e+08	1.19606e+09
HMDB0000036	NEG	7.832	514.284	C26 H45 N O7 S	taurocholic acid	-0.000253929385849	-0.492787675468236	60.704151169951	level2	Public	C05122	HMDB0000036	Lipids and lipid-like molecules	Bile acids, alcohols and derivatives	Steroids and steroid derivatives	Bile acids, alcohols and derivatives	Lipid metabolism	Primary bile acid biosynthesis	map00120 Primary bile acid biosynthesis; map00430 Taurine and hypotaurine metabolism; map01100 Metabolic pathways;	2.46468e+08	2.64055e+08	2.72162e+08	2.56181e+08	2.691e+08	2.70239e+08	2.64877e+08	2.47892e+08	2.5071e+08	2.59196e+08	3.82588e+08	3.32275e+08	4.24877e+08	4.68787e+08	2.68595e+08	4.0594e+08	1.98531e+08	4.24356e+08	4.58102e+08	2.78422e+08	2.70808e+08	3.8687e+08	4.2441e+08	2.04933e+08	1.29436e+08	1.97036e+08	2.60074e+08	1.83992e+08	1.97782e+08	2.5267e+08
HMDB0000050	POS	1.717	268.104	C10 H13 N5 O4	Adenosine	-7.18325028969957e-05	-0.268938135255184	92.0034564157824	level2	BMDB	C00212	HMDB0000050	Nucleosides, nucleotides, and analogues	NA	Purine nucleosides	Purines and derivatives	Nucleotide metabolism	Purine metabolism	map00230 Purine metabolism; map01100 Metabolic pathways; map02010 ABC transporters; map04080 Neuroactive ligand-receptor interaction; map04270 Vascular smooth muscle contraction;	7.87628e+06	1.00832e+07	1.01239e+07	7.7395e+06	1.04915e+07	8.7099e+06	1.31798e+07	1.11085e+07	1.14635e+07	1.15146e+07	3.64477e+06	2.07669e+06	1.91179e+06	3.14662e+06	3.7733e+07	1.79371e+06	1.79825e+06	837565	1.47143e+06	2.20031e+06	5.35757e+06	3.99919e+06	1.97961e+06	2.72168e+07	2.20102e+06	2.07367e+06	3.10609e+06	1.9255e+07	1.73524e+06	8.21777e+06
HMDB0000054	POS	10.047	585.271	C33 H36 N4 O6	Bilirubin	0.00026269583452176	0.449618778872759	71.997546109486	level2	BMDB	C00486	HMDB0000054	Organoheterocyclic compounds	Bilirubins	Tetrapyrroles and derivatives	Bilirubins	Metabolism of cofactors and vitamins	Porphyrin and chlorophyll metabolism	map00860 Porphyrin metabolism; map01100 Metabolic pathways;	2.80333e+06	2.75684e+06	4.51954e+06	3.98973e+06	3.61015e+06	4.19409e+06	4.45595e+06	5.28186e+06	4.92607e+06	3.80085e+06	3.91747e+06	3.34891e+06	3.43934e+06	3.52628e+06	1.17893e+07	2.52165e+06	5.85598e+06	1.08094e+06	4.20214e+06	2.96729e+06	3.99259e+06	2.29938e+06	6.79158e+06	4.58015e+06	3.26677e+06	3.58505e+06	3.24665e+06	3.98653e+06	6.26143e+06	7.30315e+06
HMDB0000071	POS	2.856	253.093	C10 H12 N4 O4	2'-Deoxyinosine	-9.85530859338724e-05	-0.390950480056489	70.5963144954401	level2	mzCloud	C05512	HMDB0000071	Nucleosides, nucleotides, and analogues	Purine 2'-deoxyribonucleosides	Purine nucleosides	Purines and derivatives	Nucleotide metabolism	Purine metabolism	map00230 Purine metabolism; map01100 Metabolic pathways; map02010 ABC transporters;	1.8414e+06	1.96896e+06	1.77789e+06	1.90374e+06	1.81985e+06	1.82999e+06	1.8289e+06	1.80412e+06	1.93771e+06	1.88159e+06	2.33783e+06	1.16353e+06	1.15104e+06	1.4607e+06	3.34262e+06	1.17278e+06	1.81074e+06	1.70113e+06	1.3918e+06	2.1816e+06	1.86139e+06	1.99608e+06	1.60145e+06	2.07476e+06	2.17382e+06	1.42635e+06	1.80291e+06	1.1696e+06	2.39641e+06	2.73716e+06
HMDB0000112	POS	1.643	86.0602	C4 H9 N O2	gamma-Aminobutyric acid	-18.0104417278198	-174751.21360031	71.5658501792016	level2	BMDB	C00334	HMDB0000112	Organic acids and derivatives	Amino acids, peptides, and analogues	Carboxylic acids and derivatives	Amino acids, peptides, and analogues	Amino acid metabolism	Alanine, aspartate and glutamate metabolism	map00250 Alanine, aspartate and glutamate metabolism; map00330 Arginine and proline metabolism; map00410 beta-Alanine metabolism; map00650 Butanoate metabolism; map00760 Nicotinate and nicotinamide metabolism; map01100 Metabolic pathways; map04080 Neuroactive ligand-receptor interaction;	2.61947e+08	2.65409e+08	2.67109e+08	2.62831e+08	2.64807e+08	2.69175e+08	2.69646e+08	2.70328e+08	2.71152e+08	2.75418e+08	3.56031e+08	2.77994e+08	2.78197e+08	2.68525e+08	3.35296e+08	2.84021e+08	2.33537e+08	4.27317e+08	2.725e+08	3.58363e+08	3.62949e+08	4.73757e+08	2.39716e+08	2.8399e+08	3.19065e+08	1.92028e+08	2.62283e+08	2.47562e+08	2.73162e+08	3.02266e+08
HMDB0000132	POS	1.887	152.057	C5 H5 N5 O	Guanine	0.00018661141626807	1.23543293930732	94.2060376232506	level2	BMDB	C00242	HMDB0000132	Organoheterocyclic compounds	Purines and purine derivatives	Imidazopyrimidines	Purines and derivatives	Nucleotide metabolism	Purine metabolism	map00230 Purine metabolism; map01100 Metabolic pathways;	1.75111e+07	1.78094e+07	1.76437e+07	1.81106e+07	1.69551e+07	1.75649e+07	1.69749e+07	1.66625e+07	1.75324e+07	1.0983e+07	1.00376e+07	1.52591e+07	1.52611e+07	1.76491e+07	2.61628e+07	8.86858e+06	1.21477e+07	8.68687e+06	1.80081e+07	2.51504e+07	4.92989e+07	1.55942e+07	1.76429e+07	2.4411e+07	1.71618e+07	1.18431e+07	1.52039e+07	1.41429e+07	2.93648e+06	2.68179e+07
HMDB0000202	NEG	0.891	117.019	C4 H6 O4	Methylmalonic acid	2.64575636208519e-05	0.224166092198766	75.4907687852264	level2	Decode	C02170	HMDB0000202	Organic acids and derivatives	Dicarboxylic acids and derivatives	Carboxylic acids and derivatives	Organic acids	Nucleotide metabolism	Pyrimidine metabolism	map00240 Pyrimidine metabolism; map00280 Valine, leucine and isoleucine degradation; map00640 Propanoate metabolism; map01100 Metabolic pathways;	8.03037e+06	7.79443e+06	8.07573e+06	7.87904e+06	7.80834e+06	8.0457e+06	7.76939e+06	8.00538e+06	7.94647e+06	8.19905e+06	1.28303e+07	6.76283e+06	1.22863e+06	9.93983e+06	1.89089e+07	9.65814e+06	1.32829e+07	1.40858e+07	1.03431e+07	9.68616e+06	8.50066e+06	5.52668e+06	9.57289e+06	5.43803e+06	6.48494e+06	5.82676e+06	7.47986e+06	1.37728e+07	3.69226e+06	4.50652e+06
HMDB0000206	POS	0.789	189.124	C8 H16 N2 O3	N6-Acetyl-L-lysine	0.00036981281476755	1.96587548829747	85.8069644422535	level2	mzCloud	C02727	HMDB0000206	Organic acids and derivatives	Amino acids, peptides, and analogues	Carboxylic acids and derivatives	Amino acids, peptides, and analogues	Amino acid metabolism	Lysine degradation	map00310 Lysine degradation; map01100 Metabolic pathways;	4.22381e+07	4.1375e+07	4.10185e+07	4.27912e+07	4.13271e+07	3.60723e+07	3.89013e+07	3.72824e+07	3.79922e+07	3.94774e+07	5.50782e+07	4.9841e+07	3.99053e+07	3.99241e+07	5.28024e+07	6.93149e+07	9.99798e+07	3.26297e+07	4.16564e+07	5.86519e+07	6.48444e+07	2.32798e+07	1.47041e+07	4.94285e+07	2.84501e+07	3.51333e+07	2.66646e+07	4.72552e+07	2.8475e+07	4.08578e+07
HMDB0000207	NEG	10.31	281.249	C18 H34 O2	Oleic acid	-5.00877503100128e-05	-0.177455117218365	97.7069668855282	level2	BMDB2	C00712	HMDB0000207	Lipids and lipid-like molecules	Fatty acids and conjugates	Fatty Acyls	Fatty acyls[FA]	Lipid metabolism	Fatty acid biosynthesis	map00061 Fatty acid biosynthesis; map01040 Biosynthesis of unsaturated fatty acids;	3.24723e+07	3.32342e+07	3.15251e+07	3.18859e+07	3.19262e+07	3.05835e+07	3.11955e+07	3.28713e+07	3.29384e+07	3.07929e+07	3.42248e+07	4.22556e+07	5.12871e+07	5.3865e+07	4.80343e+07	3.71214e+07	4.60592e+07	4.44531e+07	3.54297e+07	3.63481e+07	3.17908e+07	3.74534e+07	2.90314e+07	4.33915e+07	4.07338e+07	6.71494e+07	5.49079e+07	3.72894e+07	5.1753e+07	4.48996e+07
HMDB0000210	NEG	1.003	218.103	C9 H17 N O5	Pantothenic acid	-0.00010459842894761	-0.477377152602355	87.3459329782355	level2	BMDB	C00864	HMDB0000210	Organic oxygen compounds	Alcohols and polyols	Organooxygen compounds	Alcohols	Metabolism of other amino acids	beta-Alanine metabolism	map00410 beta-Alanine metabolism; map00770 Pantothenate and CoA biosynthesis; map01100 Metabolic pathways;	4.27986e+06	4.10232e+06	4.33318e+06	4.13715e+06	4.17201e+06	4.37418e+06	4.32688e+06	4.38489e+06	4.61252e+06	4.59748e+06	4.8658e+06	6.01219e+06	4.6864e+06	3.99664e+06	1.29992e+07	5.61097e+06	4.63225e+06	4.02456e+06	5.49441e+06	3.04058e+06	6.44309e+06	2.81122e+06	1.00435e+07	5.36353e+06	8.76492e+06	4.14673e+06	6.62012e+06	1.05837e+07	3.89972e+06	5.34294e+06
HMDB0000227	NEG	1.19	147.066	C6 H12 O4	Mevalonic acid	6.62655591838757e-05	0.447517840043812	61.7051337928496	level2	mzCloud	C00418	HMDB0000227	Lipids and lipid-like molecules	Fatty acids and conjugates	Fatty Acyls	Fatty acyls[FA]	Metabolism of terpenoids and polyketides	Terpenoid backbone biosynthesis	map00900 Terpenoid backbone biosynthesis; map01100 Metabolic pathways; map04216 Ferroptosis;	9.93088e+06	9.78344e+06	5.17687e+06	9.20827e+06	9.72887e+06	9.5821e+06	9.32854e+06	9.54728e+06	9.56047e+06	4.9462e+06	9.09532e+06	9.66103e+06	5.69306e+06	8.87724e+06	8.44483e+06	1.08397e+07	6.85185e+06	8.11426e+06	9.28806e+06	8.18245e+06	9.34301e+06	1.20032e+07	4.71189e+06	5.49747e+06	1.6207e+07	1.10928e+07	6.05132e+06	7.45094e+06	7.7199e+06	1.07399e+07
HMDB0000239	POS	3.091	170.082	C8 H11 N O3	Pyridoxine	0.00036711404186462	2.17132305330163	68.6607309691652	level2	BMDB	C00314	HMDB0000239	Organoheterocyclic compounds	Pyridoxines	Pyridines and derivatives	Pyridine and derivatives	Metabolism of cofactors and vitamins	Vitamin B6 metabolism	map00750 Vitamin B6 metabolism; map01100 Metabolic pathways;	1.03234e+07	1.05495e+07	9.64195e+06	1.0731e+07	1.05392e+07	1.0946e+07	1.00359e+07	1.16291e+07	1.1271e+07	9.97118e+06	1.26178e+07	1.4603e+07	1.98782e+07	1.42397e+07	1.55796e+07	2.17725e+07	1.00188e+07	4.52205e+06	1.31557e+07	8.54544e+06	8.81107e+06	8.58646e+06	8.43801e+06	7.59929e+06	1.25413e+07	1.08168e+07	1.3548e+07	1.0759e+07	7.98576e+06	1.13654e+07
HMDB0000252	POS	8.464	300.29	C18 H37 N O2	D-Sphingosine	-1.08228166482149e-05	-0.0361625527872355	91.8428147837021	level2	mzCloud	C00319	HMDB0000252	Organic nitrogen compounds	Amines	Organonitrogen compounds	Amines	Lipid metabolism	Sphingolipid metabolism	map00600 Sphingolipid metabolism; map01100 Metabolic pathways; map04210 Apoptosis; map04217 Necroptosis;	7.88324e+06	7.53752e+06	7.80019e+06	1.06153e+07	1.11533e+07	1.07174e+07	1.03711e+07	8.78512e+06	8.5409e+06	7.52506e+06	7.35919e+06	4.76686e+06	9.42551e+06	6.31635e+06	2.56896e+07	6.98478e+06	7.18143e+06	4.36808e+06	9.48311e+06	7.09958e+06	5.96173e+06	5.09285e+06	7.14256e+06	3.63167e+07	4.43356e+06	4.27748e+06	6.46588e+06	1.41875e+07	4.60495e+06	6.168e+06
HMDB0000269	POS	8.109	302.306	C18 H39 N O2	2-Amino-1,3-octadecanediol	0.0002365785454117	0.78519765511409	77.4417618997852	level2	mzCloud	C00836	HMDB0000269	Organic nitrogen compounds	Amines	Organonitrogen compounds	Amines	Lipid metabolism	Sphingolipid metabolism	map00600 Sphingolipid metabolism; map01100 Metabolic pathways;	3.18261e+07	3.10278e+07	3.14867e+07	3.05139e+07	3.15336e+07	3.14635e+07	3.12061e+07	3.09989e+07	3.13274e+07	3.06325e+07	3.33744e+07	2.37658e+07	2.18031e+07	2.72146e+07	2.64046e+07	2.30383e+07	3.36214e+07	4.66347e+07	2.40225e+07	1.87699e+07	2.36957e+07	2.95214e+07	2.24379e+07	2.14624e+07	2.5625e+07	1.88065e+07	2.49522e+07	2.00761e+07	2.33288e+07	2.46241e+07
HMDB0000277	POS	9.129	380.256	C18 H38 N O5 P	D-Erythro-sphingosine 1-phosphate	-1.96953526483412e-05	-0.0519325433444711	91.5974796496682	level2	mzCloud	C06124	HMDB0000277	Lipids and lipid-like molecules	Phosphosphingolipids	Sphingolipids	Sphingolipids[SP]	Lipid metabolism	Sphingolipid metabolism	map00600 Sphingolipid metabolism; map01100 Metabolic pathways; map04020 Calcium signaling pathway; map04080 Neuroactive ligand-receptor interaction; map04371 Apelin signaling pathway;	2.60761e+07	2.57451e+07	2.45868e+07	2.64981e+07	2.63688e+07	2.63931e+07	2.72716e+07	2.42537e+07	2.84635e+07	2.73725e+07	2.19736e+07	2.68857e+07	3.11366e+07	2.08281e+07	3.13793e+07	1.47055e+07	1.76785e+07	1.74392e+07	1.72381e+07	1.27257e+07	1.78851e+07	2.3453e+07	1.83194e+07	1.91191e+07	4.18807e+07	1.86619e+07	2.33388e+07	3.0436e+07	2.44428e+07	4.03666e+07
HMDB0000290	NEG	0.761	111.02	C17 H27 N3 O17 P2	UDP-N-acetylglucosamine	-495.054263760788	-815465.810579786	66.3104106650028	level2	BMDB	C00043	HMDB0000290	Nucleosides, nucleotides, and analogues	Pyrimidine nucleotide sugars	Pyrimidine nucleotides	Nucleic acids and analogues	Carbohydrate metabolism	Amino sugar and nucleotide sugar metabolism	map00520 Amino sugar and nucleotide sugar metabolism; map00524 Neomycin, kanamycin and gentamicin biosynthesis; map01100 Metabolic pathways;	1.35461e+06	1.2501e+06	1.4077e+06	1.314e+06	1.33181e+06	1.74469e+06	1.33203e+06	1.55655e+06	1.45212e+06	1.42318e+06	944573	1.05332e+06	1.21799e+06	1.28505e+06	2.94433e+06	1.21978e+06	1.2992e+06	1.77909e+06	1.45803e+06	1.54939e+06	2.18423e+06	1.27717e+06	1.1837e+06	1.38528e+06	1.73013e+06	1.05659e+06	1.06534e+06	2.22426e+06	1.68224e+06	1.84047e+06
HMDB0000349	POS	1.857	101.024	C4 H6 O4	Erythrono-1,4-lactone	0.0002024731084731	1.71548696441499	61.4431893652299	level2	mzCloud	NA	HMDB0000349	Organoheterocyclic compounds	Gamma butyrolactones	Lactones	Gamma butyrolactones	NA	NA	NA	2.60916e+07	2.60123e+07	2.68979e+07	2.59642e+07	2.65936e+07	2.62407e+07	2.63284e+07	2.78619e+07	2.7039e+07	2.70572e+07	2.44074e+07	2.2116e+07	2.62705e+07	1.88705e+07	2.88366e+07	2.73515e+07	6.33915e+07	9.2412e+07	2.20208e+07	3.76906e+07	3.52555e+07	2.87774e+07	3.5937e+07	1.5523e+07	1.52816e+07	1.52893e+07	1.47438e+07	1.79361e+07	1.55559e+07	1.70204e+07
HMDB0000355	POS	2.762	185.042	C6 H10 O5	3-Hydroxy-3-methylglutaric acid	21.9822397197362	135648.606868401	72.0098063643085	level2	BMDB	C03761	HMDB0000355	Lipids and lipid-like molecules	Fatty acids and conjugates	Fatty Acyls	Fatty acyls[FA]	NA	NA	NA	2.52303e+07	2.39528e+07	2.34887e+07	2.31991e+07	2.34978e+07	2.70421e+07	2.54572e+07	2.53943e+07	2.27715e+07	2.51777e+07	3.24625e+07	3.18977e+07	2.9394e+07	2.65192e+07	2.65472e+07	2.92024e+07	2.46629e+07	2.17925e+07	2.93934e+07	2.19844e+07	1.73164e+07	2.48547e+07	1.73879e+07	2.35591e+07	2.60675e+07	3.86422e+06	2.72675e+07	2.82123e+07	1.16302e+07	2.17359e+07
HMDB0000357	NEG	0.722	103.04	C4 H8 O3	3-Hydroxybutyric acid	3.00978773282168e-05	0.289270981454807	86.0538524343641	level2	mzCloud	NA	HMDB0000357	NA	NA	NA	NA	NA	NA	NA	1.54981e+08	1.50992e+08	1.48266e+08	1.5125e+08	1.45994e+08	1.50688e+08	1.40818e+08	1.34207e+08	1.40806e+08	1.38478e+08	1.99151e+08	1.3975e+08	1.6633e+08	1.01565e+08	1.91173e+08	1.55369e+08	1.33333e+08	2.4658e+08	9.75898e+07	1.56748e+08	1.36625e+08	1.47382e+08	1.89754e+08	1.07591e+08	1.26154e+08	1.41464e+08	1.31148e+08	2.34189e+08	1.7865e+08	1.52452e+08
HMDB0000402	NEG	1.183	175.061	C7 H12 O5	2-Isopropylmalic acid	-6.87780740804556e-06	-0.0390632534990111	78.5044478309761	level2	mzCloud	C02504	HMDB0000402	Lipids and lipid-like molecules	Fatty acids and conjugates	Fatty Acyls	Fatty acyls[FA]	Amino acid metabolism	Valine, leucine and isoleucine biosynthesis	map00290 Valine, leucine and isoleucine biosynthesis; map00620 Pyruvate metabolism; map01100 Metabolic pathways; map01210 2-Oxocarboxylic acid metabolism; map01230 Biosynthesis of amino acids;	774338	777366	754128	770276	832369	797191	828563	858506	1.00564e+06	996233	680047	722725	880328	926012	802748	780323	74226.3	305228	974867	320879	470475	505829	129562	1.51498e+06	2.15715e+06	2.34715e+06	1.83242e+06	1.71942e+06	975489	1.53398e+06
HMDB0000423	POS	8.199	165.055	C9 H10 O4	3,4-Dihydroxyphenylpropionic acid	-18.0101125546934	-98925.1864052273	74.5112486714713	level2	mzCloud	C10447	HMDB0000423	Phenylpropanoids and polyketides	NA	Phenylpropanoic acids	Phenylpropanoic acids	Amino acid metabolism	Tyrosine metabolism	map00350 Tyrosine metabolism;	2.69574e+06	4.73847e+06	4.5203e+06	4.46092e+06	2.83654e+06	3.9946e+06	4.26778e+06	3.7861e+06	1.95569e+06	4.09976e+06	2.75081e+07	2.28861e+07	3.51799e+07	2.02701e+07	2.66235e+07	2.63448e+07	2.97562e+07	1.92685e+07	3.00419e+07	9.99497e+06	2.12255e+07	2.5067e+07	1.9842e+07	1.62614e+07	1.86938e+07	1.76655e+07	1.76072e+07	1.48505e+07	2.51036e+07	2.08469e+07
HMDB0000531	NEG	0.772	117.056	C5 H10 O3	3-Hydroxyvaleric acid	3.09485570824108e-05	0.262135966636567	69.1149118531876	level2	mzCloud	NA	HMDB0000531	Lipids and lipid-like molecules	Fatty acids and conjugates	Fatty Acyls	Fatty acyls[FA]	NA	NA	NA	1.23419e+07	1.14438e+07	1.19228e+07	1.16376e+07	1.1698e+07	1.26457e+07	1.15198e+07	1.21846e+07	1.19249e+07	1.18943e+07	1.71376e+07	1.23704e+07	1.23045e+07	1.31447e+07	1.76386e+07	1.28139e+07	1.04881e+07	1.99103e+07	1.31908e+07	1.57132e+07	1.48962e+07	1.97692e+07	1.32848e+07	8.44259e+06	6.78657e+06	1.00045e+07	7.33666e+06	1.08625e+07	1.18926e+07	1.28773e+07
HMDB0000617	NEG	0.609	111.009	C5 H4 O3	2-Furoic acid	6.56844496944586e-05	0.586384301711007	88.2367911086466	level2	mzCloud	C01546	HMDB0000617	Organoheterocyclic compounds	Furoic acid and derivatives	Furans	Furoic acid and derivatives	Xenobiotics biodegradation and metabolism	Furfural degradation	map01100 Metabolic pathways;	1.41547e+07	2.1735e+07	2.66769e+07	2.16317e+07	1.36413e+07	2.69991e+07	1.61845e+07	1.38756e+07	2.49739e+07	1.45834e+07	3.05906e+07	3.0064e+07	1.47507e+07	1.417e+07	4.45647e+07	2.49582e+07	1.29012e+07	1.76321e+07	2.42362e+07	1.89763e+07	1.45672e+07	2.63532e+07	1.55995e+07	2.22495e+07	2.72847e+07	2.64386e+07	3.15715e+07	1.35548e+07	2.25757e+07	2.66943e+07
HMDB0000620	NEG	0.768	129.019	C5 H6 O4	Glutaconic acid	3.99037805891567e-05	0.306889343842307	90.9306549535122	level2	mzCloud	C02214	HMDB0000620	Organic acids and derivatives	Dicarboxylic acids and derivatives	Carboxylic acids and derivatives	Organic acids	NA	NA	NA	1.08918e+07	9.71672e+06	1.03933e+07	1.0147e+07	9.5499e+06	9.55845e+06	9.38468e+06	1.00854e+07	9.94878e+06	9.92288e+06	1.20851e+07	1.1852e+07	1.08617e+07	8.96345e+06	1.10192e+07	1.13334e+07	1.49322e+07	1.00097e+07	1.0348e+07	1.42901e+07	8.47733e+06	1.17218e+07	6.80243e+06	9.14291e+06	1.04994e+07	1.10129e+07	2.15965e+07	2.03874e+07	6.58588e+06	1.65842e+07
HMDB0000663	NEG	0.608	209.03	C6 H10 O8	D-Saccharic acid	0.00010426564529098	0.496414268792869	71.3454855724602	level2	mzCloud	C00818	HMDB0000663	Organic oxygen compounds	Carbohydrates and carbohydrate conjugates	Organooxygen compounds	Carbohydrates	Carbohydrate metabolism	Ascorbate and aldarate metabolism	map00053 Ascorbate and aldarate metabolism; map01100 Metabolic pathways;	2.49092e+06	4.23878e+06	4.4319e+06	2.81296e+06	3.70966e+06	5.07925e+06	4.64411e+06	4.20773e+06	3.04799e+06	3.11766e+06	5.36035e+06	4.44651e+06	4.98958e+06	4.35832e+06	4.61654e+06	4.56767e+06	3.49693e+06	6.47274e+06	4.02237e+06	3.46455e+06	5.87967e+06	9.82196e+06	3.51179e+06	5.59441e+06	5.02432e+06	4.76413e+06	3.89004e+06	3.46858e+06	2.79964e+06	4.57463e+06
HMDB0000664	POS	8.786	410.326	C24 H40 O4	<U+FFFD><U+FFFD>-Hyodeoxycholic Acid	17.0265285430015	43402.6182400725	91.9846700424428	level2	BMDB2	NA	HMDB0000664	Lipids and lipid-like molecules	Bile acids, alcohols and derivatives	Steroids and steroid derivatives	Bile acids, alcohols and derivatives	NA	NA	NA	4.21105e+06	4.67054e+06	4.59452e+06	4.44625e+06	4.48815e+06	4.22876e+06	4.36607e+06	4.29815e+06	4.10973e+06	4.33916e+06	3.87371e+06	6.00205e+06	8.44853e+06	4.02304e+06	258935	7.89314e+06	5.5634e+06	2.85786e+07	4.13656e+06	4.58843e+06	6.11855e+06	5.47783e+06	4.99867e+06	3.76556e+06	2.15489e+06	829962	996430	810209	408368	1.20126e+06
HMDB0000672	NEG	8.222	285.207	C16 H30 O4	Hexadecanedioic acid	-1.51824041836335e-05	-0.0530455619644216	97.247939321852	level2	mzCloud	C19615	HMDB0000672	Lipids and lipid-like molecules	Fatty acids and conjugates	Fatty Acyls	Fatty acyls[FA]	Lipid metabolism	Cutin, suberine and wax biosynthesis	map01100 Metabolic pathways;	6.39956e+06	6.64947e+06	6.63712e+06	6.44053e+06	6.64745e+06	6.64462e+06	6.65652e+06	6.29391e+06	6.40835e+06	6.36917e+06	1.12215e+07	1.5005e+07	1.44226e+07	1.13169e+07	7.25682e+06	1.49071e+07	5.61109e+06	9.07103e+06	1.09409e+07	5.31953e+06	6.08223e+06	3.51648e+06	7.13546e+06	5.98546e+06	5.42589e+06	4.83388e+06	7.12619e+06	8.05569e+06	2.50512e+06	5.70296e+06
HMDB0000682	NEG	3.061	212.002	C8 H7 N O4 S	3-Indoxyl sulphate	-7.56785342730382e-05	-0.355282306427088	97.0262728731087	level2	mzCloud	NA	HMDB0000682	Organic acids and derivatives	Arylsulfates	Organic sulfuric acids and derivatives	Organic acids	NA	NA	NA	1.6239e+07	1.62189e+07	1.59616e+07	1.63098e+07	1.67963e+07	1.57085e+07	1.6155e+07	1.47624e+07	1.55681e+07	1.60459e+07	1.58167e+07	1.0875e+07	8.6018e+06	2.11093e+07	1.14756e+07	8.96479e+06	1.1805e+07	1.08291e+07	2.01842e+07	1.38678e+07	1.71752e+07	4.49631e+07	1.3333e+07	9.98245e+06	1.01243e+07	2.83945e+07	1.14025e+07	1.65599e+07	2.82188e+06	3.0764e+07
HMDB0000705	POS	4.596	260.186	C13 H25 N O4	Hexanoylcarnitine	-1.21021911922981e-05	-0.046694451182895	90.9902329481621	level2	mzCloud	NA	HMDB0000705	NA	NA	NA	NA	NA	NA	NA	2.57507e+06	2.69132e+06	2.45639e+06	2.53912e+06	2.42022e+06	2.74866e+06	2.68894e+06	2.57437e+06	2.6412e+06	2.55362e+06	2.46354e+06	2.20235e+06	1.91324e+06	2.81107e+06	4.9364e+06	2.7029e+06	3.52878e+06	2.19797e+06	3.01609e+06	2.41766e+06	2.78701e+06	3.32411e+06	2.09942e+06	3.26801e+06	2.85524e+06	1.96468e+06	3.40215e+06	2.50657e+06	1.80901e+06	3.50038e+06
HMDB0000731	NEG	0.644	199.969	C3 H7 N O5 S2	L-Cysteine-S-sulfate	-6.78469537263027e-05	-0.337586395685227	69.8128966888846	level2	mzCloud	C05824	HMDB0000731	Organic acids and derivatives	Amino acids, peptides, and analogues	Carboxylic acids and derivatives	Amino acids, peptides, and analogues	Amino acid metabolism	Cysteine and methionine metabolism	map00270 Cysteine and methionine metabolism; map01100 Metabolic pathways; map01230 Biosynthesis of amino acids;	2.09998e+06	2.01507e+06	1.91266e+06	1.92755e+06	2.05049e+06	1.98053e+06	2.73201e+06	2.81789e+06	2.06761e+06	1.86471e+06	4.15208e+06	2.6897e+06	5.25233e+06	1.81556e+06	917859	3.92383e+06	4.47086e+06	1.50349e+06	1.98215e+06	1.81943e+06	936992	1.78855e+06	1.98683e+06	3.15966e+06	3.23285e+06	3.26225e+06	2.54222e+06	3.71223e+06	1.47147e+06	1.69043e+06
HMDB0000734	POS	3.948	188.071	C11 H9 N O2	trans-3-Indoleacrylic acid	0.00015305565366929	0.818202343137738	70.1120766818601	level2	mzCloud	C21283	HMDB0000734	Organoheterocyclic compounds	Indoles	Indoles and derivatives	Indoles	NA	NA	NA	6.68834e+06	5.50848e+06	5.27887e+06	4.78342e+06	4.94638e+06	4.70667e+06	7.3454e+06	6.23495e+06	5.16361e+06	5.45346e+06	2.94511e+06	5.24006e+06	3.78679e+06	2.15885e+06	5.80058e+06	3.29738e+06	2.11515e+06	1.78054e+06	2.05691e+06	1.70274e+06	2.16417e+06	4.05086e+06	3.3378e+06	5.99626e+06	7.86718e+06	4.65016e+06	7.35346e+06	9.61203e+06	1.8285e+07	5.18449e+06
HMDB0000744	NEG	0.641	133.014	C4 H6 O5	DL-Malic acid	-6.15999253739119e-05	-0.459627109976799	97.9240487480017	level2	mzCloud	C03668	HMDB0000744	NA	NA	NA	NA	NA	NA	NA	1.64903e+08	1.30668e+08	1.13597e+08	1.37516e+08	1.60708e+08	1.48298e+08	1.85382e+08	1.84182e+08	1.33149e+08	1.26474e+08	2.56517e+08	1.32767e+08	2.43437e+08	2.52752e+08	2.45804e+08	1.58279e+08	1.70394e+08	9.7711e+07	2.00477e+08	1.55432e+08	1.58138e+08	1.23666e+08	1.56926e+08	1.61018e+08	2.0177e+08	1.7637e+08	1.45813e+08	2.22987e+08	1.04002e+08	1.50871e+08
HMDB0000759	POS	3.065	189.124	C8 H16 N2 O3	Glycyl-L-leucine	0.000424084580942	2.25437694246159	98.8627218122638	level2	mzCloud	C02155	HMDB0000759	Organic acids and derivatives	Amino acids, peptides, and analogues	Carboxylic acids and derivatives	Amino acids, peptides, and analogues	NA	NA	NA	1.08493e+07	1.12721e+07	1.12964e+07	1.13114e+07	1.11186e+07	1.15468e+07	1.12367e+07	1.1377e+07	1.13247e+07	1.11152e+07	1.19859e+07	1.24162e+07	1.47519e+07	1.41953e+07	1.57358e+07	1.7058e+07	1.04497e+07	6.8558e+06	1.29244e+07	1.27781e+07	1.29274e+07	6.22599e+06	1.03335e+07	1.18209e+07	1.18762e+07	1.18738e+07	8.40015e+06	1.14614e+07	1.07583e+07	1.19085e+07
HMDB0000766	NEG	0.73	130.051	C5 H9 N O3	N-Acetylalanine	1.51435705220138e-06	0.0115548401743226	76.0371294419149	level2	mzCloud	NA	HMDB0000766	Organic acids and derivatives	Amino acids, peptides, and analogues	Carboxylic acids and derivatives	Amino acids, peptides, and analogues	NA	NA	NA	7.04528e+06	9.20886e+06	7.18515e+06	7.22939e+06	7.38537e+06	7.79532e+06	6.92845e+06	8.81215e+06	7.17183e+06	7.25038e+06	7.49039e+06	1.04682e+07	9.14506e+06	6.80886e+06	1.14691e+07	9.60238e+06	7.03399e+06	8.38564e+06	2.1765e+06	7.10294e+06	7.45627e+06	8.25161e+06	7.45027e+06	8.55864e+06	7.74056e+06	7.66108e+06	8.3306e+06	9.32696e+06	6.79336e+06	7.92254e+06
HMDB0000824	POS	1.359	218.139	C10 H19 N O4	Propionylcarnitine	7.84096341419627e-05	0.361116039706223	94.7034685551272	level2	mzCloud	C03017	HMDB0000824	Lipids and lipid-like molecules	Fatty acid esters	Fatty Acyls	Fatty acyls[FA]	NA	NA	NA	4.70056e+07	4.9154e+07	4.71545e+07	3.93952e+07	3.75446e+07	4.54338e+07	4.73062e+07	4.86616e+07	4.88951e+07	4.95959e+07	6.89886e+07	5.68654e+07	4.61325e+07	5.92507e+07	1.00322e+08	4.50779e+07	2.94663e+07	8.24991e+07	6.6391e+07	4.81023e+07	5.16242e+07	4.56627e+07	6.5006e+07	2.0498e+07	4.94729e+07	3.43271e+07	4.04978e+07	5.11105e+07	1.41374e+07	4.55946e+07
HMDB0000827	NEG	10.74	283.264	C18 H36 O2	Stearic acid	-2.19537551515714e-05	-0.0772281175323731	95.2538131686428	level2	mzCloud	C01530	HMDB0000827	Lipids and lipid-like molecules	Fatty acids and conjugates	Fatty Acyls	Fatty acyls[FA]	Lipid metabolism	Fatty acid biosynthesis	map00061 Fatty acid biosynthesis; map01040 Biosynthesis of unsaturated fatty acids;	9.55404e+06	9.7127e+06	9.52217e+06	8.39387e+06	9.41354e+06	5.83295e+06	8.01894e+06	8.41717e+06	7.79263e+06	8.23336e+06	3.18423e+07	1.1223e+07	4.28772e+07	4.19494e+07	1.15175e+07	1.26031e+07	1.83459e+07	9.47096e+06	2.2752e+07	1.73243e+07	1.06094e+07	1.72709e+07	1.23633e+07	1.45357e+07	1.38278e+07	2.91442e+07	1.6746e+07	9.24606e+06	5.17371e+07	1.27191e+07
HMDB0000846	POS	8.704	400.342	C23 H45 N O4	PALMITOYLCARNITINE	1.59572734901303e-05	0.039959630722146	93.7809677396704	level2	BMDB	C02990	HMDB0000846	NA	NA	NA	NA	Lipid metabolism	Fatty acid degradation	map00071 Fatty acid degradation; map01212 Fatty acid metabolism;	1.40235e+07	1.29673e+07	1.36372e+07	1.30988e+07	1.29575e+07	1.25588e+07	1.24895e+07	1.26598e+07	1.28436e+07	1.26275e+07	7.03214e+06	4.96999e+06	4.82688e+06	4.39106e+06	1.16594e+07	4.51174e+06	1.77457e+07	8.11329e+06	4.63393e+06	7.16347e+06	9.24192e+06	1.15769e+07	8.30169e+06	1.08597e+07	1.19545e+07	9.06754e+06	1.46942e+07	1.41395e+07	1.52359e+07	1.76785e+07
HMDB0000873	POS	2.683	107.049	C7 H8 O2	4-Methylcatechol	-18.0105000154666	-145184.581203045	91.2130402942237	level2	BMDB	C06730	HMDB0000873	Benzenoids	Benzenediols	Phenols	Phenols and derivatives	Xenobiotics biodegradation and metabolism	Xylene degradation	map01100 Metabolic pathways;	1.78535e+07	1.74872e+07	1.78381e+07	1.736e+07	1.70108e+07	1.84094e+07	1.87726e+07	1.82231e+07	1.77678e+07	1.83091e+07	2.01808e+07	2.0077e+07	2.11464e+07	1.89305e+07	1.9092e+07	2.05955e+07	1.28875e+07	1.34632e+07	1.82515e+07	1.23714e+07	5.1361e+06	1.98192e+07	1.78504e+07	1.80817e+07	2.20028e+07	1.77536e+07	2.22884e+07	1.86882e+07	2.02792e+07	1.86645e+07
HMDB0000930	NEG	2.559	147.045	C9 H8 O2	trans-Cinnamic acid	0.00011235401387921	0.758879906963939	87.006307102677	level2	Public	C10438	HMDB0000930	Phenylpropanoids and polyketides	Cinnamic acids	Cinnamic acids and derivatives	Polyketides[PK]	NA	NA	NA	1.05264e+07	1.05027e+07	1.02059e+07	1.04458e+07	1.07303e+07	1.05881e+07	1.02564e+07	9.90974e+06	1.00111e+07	1.03644e+07	1.19269e+07	1.25881e+07	1.19284e+07	9.91701e+06	1.62737e+07	1.24704e+07	6.57799e+06	7.26897e+06	1.0128e+07	6.36992e+06	1.04387e+07	1.1931e+07	1.11687e+07	1.1012e+07	1.42168e+07	1.03635e+07	1.62235e+07	1.20124e+07	1.23289e+07	1.09313e+07
HMDB0000951	NEG	8.298	498.289	C26 H45 N O6 S	Taurochenodeoxycholic acid	-7.08959022972522e-05	-0.141991513201369	94.7902045739614	level2	mzCloud	C05465	HMDB0000951	Lipids and lipid-like molecules	Bile acids, alcohols and derivatives	Steroids and steroid derivatives	Bile acids, alcohols and derivatives	Lipid metabolism	Primary bile acid biosynthesis	map00120 Primary bile acid biosynthesis;	3.46364e+08	3.43371e+08	3.43175e+08	3.46256e+08	3.44022e+08	3.50419e+08	3.5235e+08	3.37136e+08	3.41678e+08	3.39212e+08	5.01759e+08	4.91405e+08	4.85706e+08	5.72692e+08	2.99264e+08	4.82972e+08	3.74615e+08	5.11554e+08	5.71641e+08	4.07244e+08	3.51704e+08	3.54307e+08	5.30326e+08	2.96852e+08	2.2686e+08	3.23584e+08	3.05525e+08	3.82565e+08	1.50413e+08	3.27148e+08
HMDB0000957	NEG	2.497	109.029	C6 H6 O2	Catechol	-6.18710173085901e-05	-0.562275792305092	90.6704529076101	level2	BMDB	C00090	HMDB0000957	Benzenoids	Benzenediols	Phenols	Phenols and derivatives	Xenobiotics biodegradation and metabolism	Chlorocyclohexane and chlorobenzene degradation	map01100 Metabolic pathways;	2.51146e+06	2.48623e+06	2.42931e+06	2.47752e+06	2.53749e+06	2.43007e+06	2.33541e+06	2.45599e+06	2.52177e+06	2.43784e+06	202714	271945	1.7932e+06	2.26421e+06	2.40521e+06	1.78754e+06	3.43036e+06	1.04414e+06	2.03356e+06	849409	2.17991e+06	789796	5.01162e+06	441554	348739	9.13229e+06	426952	901029	381440	8.69337e+06
HMDB0001043	NEG	9.973	303.233	C20 H32 O2	Arachidonic acid	8.47236394179163e-05	0.278476121890126	91.5439433028998	level2	Public	C00219	HMDB0001043	Lipids and lipid-like molecules	Fatty acids and conjugates	Fatty Acyls	Fatty acyls[FA]	Lipid metabolism	Arachidonic acid metabolism	map00590 Arachidonic acid metabolism; map00591 Linoleic acid metabolism; map01040 Biosynthesis of unsaturated fatty acids; map01100 Metabolic pathways; map04216 Ferroptosis; map04217 Necroptosis; map04270 Vascular smooth muscle contraction; map04912 GnRH signaling pathway;	1.07652e+08	1.13521e+08	1.04724e+08	1.05195e+08	1.04665e+08	6.33966e+07	1.01794e+08	8.07809e+07	1.18324e+08	8.62083e+07	2.27062e+08	8.69153e+07	1.12996e+08	1.2594e+08	9.53022e+07	1.27077e+08	1.0898e+08	7.56413e+07	9.68222e+07	9.71321e+07	8.60206e+07	3.34463e+07	9.85334e+07	1.21675e+08	1.40683e+08	1.08335e+08	1.66686e+08	1.50399e+08	6.53957e+07	1.54771e+08
HMDB0001190	POS	3.295	160.076	C10 H9 N O	Indole-3-acetaldehyde	0.0002492121955413	1.56669818651096	71.8344325137232	level2	BMDB	C00637	HMDB0001190	Organoheterocyclic compounds	Indoles	Indoles and derivatives	Indoles	Amino acid metabolism	Tryptophan metabolism	map00380 Tryptophan metabolism; map01100 Metabolic pathways;	1.28383e+07	1.27637e+07	1.32863e+07	1.33199e+07	1.27863e+07	1.33582e+07	1.35561e+07	1.36778e+07	1.30657e+07	1.28117e+07	1.30659e+07	1.81477e+07	1.71768e+07	1.26106e+07	1.82691e+07	1.91958e+07	1.10265e+07	1.0088e+07	1.2146e+07	9.84122e+06	1.66571e+07	1.43156e+07	1.30309e+07	1.41579e+07	1.89288e+07	1.79115e+07	1.48477e+07	1.56775e+07	1.22964e+07	1.52096e+07
HMDB0001244	POS	8.006	335.22	C20 H30 O4	13,14-Dihydro-15-keto Prostaglandin A2	-0.00184278703306973	-5.51378690383032	84.1499134215056	level2	mzCloud	NA	HMDB0001244	Lipids and lipid-like molecules	Eicosanoids	Fatty Acyls	Fatty acyls[FA]	NA	NA	NA	5.50315e+06	7.74563e+06	7.07603e+06	6.68331e+06	7.51185e+06	6.94915e+06	6.91265e+06	7.63631e+06	7.59224e+06	7.75166e+06	8.2211e+06	4.13616e+06	7.73514e+06	5.3224e+06	5.05098e+06	7.50931e+06	6.82225e+06	5.08931e+06	4.5645e+06	5.71846e+06	6.6949e+06	8.84353e+06	6.94314e+06	7.26091e+06	5.58819e+06	8.25285e+06	5.47373e+06	6.69095e+06	7.85896e+06	6.5407e+06
HMDB0001301	POS	2.799	114.055	C5 H7 N O2	1-Pyrroline-5-carboxylic acid	0.00036569974608369	3.23491602151595	81.678593095868	level2	Decode	C03912	HMDB0001301	Organic acids and derivatives	Amino acids, peptides, and analogues	Carboxylic acids and derivatives	Amino acids, peptides, and analogues	Amino acid metabolism	Alanine, aspartate and glutamate metabolism	map00250 Alanine, aspartate and glutamate metabolism; map00330 Arginine and proline metabolism; map01100 Metabolic pathways; map01230 Biosynthesis of amino acids;	9.7188e+06	9.66501e+06	1.02674e+07	1.72153e+07	9.65265e+06	5.44598e+06	1.17057e+07	1.16975e+07	1.19295e+07	1.28645e+07	1.37136e+07	1.23957e+07	1.37192e+07	1.11664e+07	6.51438e+06	1.55307e+07	1.42272e+07	1.16167e+07	9.46242e+07	1.06478e+07	1.32499e+07	1.3133e+07	1.1612e+07	1.07427e+07	1.08666e+07	9.65855e+06	1.01122e+07	9.91044e+06	1.11429e+07	1.19183e+07
HMDB0001392	POS	4.257	120.045	C7 H7 N O2	4-Aminobenzoic acid	-18.0102903807668	-131416.238419495	80.1931700187653	level2	Decode	C00568	HMDB0001392	Benzenoids	Benzoic acids and derivatives	Benzene and substituted derivatives	Benzene and derivatives	Xenobiotics biodegradation and metabolism	Aminobenzoate degradation	map00790 Folate biosynthesis; map01100 Metabolic pathways;	3.02943e+06	3.05166e+06	3.11869e+06	2.91983e+06	2.92678e+06	3.14057e+06	2.99022e+06	3.34752e+06	3.1861e+06	3.13635e+06	2.1785e+06	4.09138e+06	3.03689e+06	2.94702e+06	4.38643e+06	3.96557e+06	1.7952e+06	4.36167e+06	2.6682e+06	1.71914e+06	2.53126e+06	3.50188e+06	2.7074e+06	1.97877e+06	2.62246e+06	1.80497e+06	2.66908e+06	4.27962e+06	3.07423e+06	3.85967e+06
HMDB0001431	POS	2.758	169.097	C8 H12 N2 O2	Pyridoxamine	9.85615678246177e-05	0.586362303639825	61.2390725867556	level2	BMDB	C00534	HMDB0001431	Organoheterocyclic compounds	Pyridoxamines	Pyridines and derivatives	Amines and derivatives	Metabolism of cofactors and vitamins	Vitamin B6 metabolism	map00750 Vitamin B6 metabolism; map01100 Metabolic pathways;	1.21484e+07	1.21798e+07	1.25799e+07	1.20029e+07	1.2186e+07	1.25582e+07	1.09616e+07	1.29669e+07	1.23634e+07	1.25495e+07	1.66878e+07	1.46261e+07	3.22403e+06	1.41525e+07	1.32197e+07	1.83281e+07	1.13884e+07	1.1581e+07	1.39939e+07	1.24855e+07	1.26159e+07	1.60716e+07	1.2704e+07	1.20221e+07	1.43263e+07	1.26857e+07	1.57084e+07	1.00557e+07	7.3271e+06	1.34167e+07
HMDB0001624	NEG	2.194	131.071	C6 H12 O3	2-Hydroxycaproic acid	-8.74298882536095e-06	-0.066195325375764	88.6401516041434	level2	mzCloud	NA	HMDB0001624	Lipids and lipid-like molecules	Fatty acids and conjugates	Fatty Acyls	Fatty acyls[FA]	NA	NA	NA	2.51508e+07	2.5389e+07	2.49111e+07	2.50012e+07	2.56617e+07	2.55195e+07	2.56978e+07	2.51014e+07	2.54956e+07	2.49684e+07	4.89912e+07	2.61348e+07	6.42863e+07	4.13457e+07	2.9178e+07	6.33913e+07	1.24238e+07	1.71923e+07	4.2857e+07	1.44007e+07	1.49981e+07	2.51112e+07	9.80833e+06	2.70339e+07	2.65336e+07	2.44388e+07	4.8522e+07	2.56489e+07	1.79085e+07	2.28094e+07
HMDB0001713	NEG	1.679	163.04	C9 H8 O3	3-Coumaric acid	6.3205234397401e-05	0.385286544974416	94.4937691548606	level2	mzCloud	C12621	HMDB0001713	Phenylpropanoids and polyketides	Hydroxycinnamic acids and derivatives	Cinnamic acids and derivatives	Polyketides[PK]	Amino acid metabolism	Phenylalanine metabolism	map00360 Phenylalanine metabolism; map01100 Metabolic pathways;	2.49637e+06	2.37549e+06	2.13422e+06	2.35934e+06	2.39406e+06	3.21376e+06	2.51554e+06	2.15195e+06	2.2875e+06	2.32222e+06	2.04414e+06	2.05996e+06	1.55382e+06	1.19474e+06	4.93079e+06	2.33958e+06	1.29442e+06	1.51419e+06	1.66773e+06	706918	2.02478e+06	2.15496e+06	3.70915e+06	3.52805e+06	5.9553e+06	6.76058e+06	4.20264e+06	5.30092e+06	2.60416e+06	6.53945e+06
HMDB0001895	NEG	2.923	137.024	C7 H6 O3	Salicylic acid	-2.25079095343972e-05	-0.163063343536583	99.7201619905052	level2	Decode	C00805	HMDB0001895	Benzenoids	Benzoic acids and derivatives	Benzene and substituted derivatives	Benzene and derivatives	Xenobiotics biodegradation and metabolism	Dioxin degradation	map01100 Metabolic pathways;	1.21997e+07	1.21469e+07	1.20414e+07	1.23189e+07	1.23123e+07	1.2209e+07	1.22627e+07	1.21369e+07	1.20854e+07	1.1971e+07	1.4847e+07	1.33581e+07	1.16832e+07	2.22476e+07	7.92632e+06	1.13362e+07	8.86449e+06	5.63345e+06	2.17924e+07	8.06291e+06	8.58772e+06	9.22077e+06	1.18701e+07	9.58478e+06	1.72702e+07	2.60239e+07	1.70506e+07	1.31738e+07	5.53238e+06	1.75389e+07
HMDB0001976	NEG	10.207	329.249	C22 H34 O2	all-cis-4,7,10,13,16-Docosapentaenoic acid	0.00021074004018828	0.638111394255568	91.1961731686983	level2	mzCloud	NA	HMDB0001976	Lipids and lipid-like molecules	Fatty acids and conjugates	Fatty Acyls	Fatty acyls[FA]	NA	NA	NA	1.05351e+06	1.03482e+06	1.12344e+06	1.0929e+06	999285	1.05025e+06	1.17906e+06	1.13008e+06	1.37622e+06	1.59348e+06	3.12664e+06	1.5706e+06	2.69711e+06	5.2594e+06	2.36139e+06	1.31255e+06	2.23647e+06	1.56096e+06	2.13047e+06	3.62389e+06	1.29311e+06	1.23013e+06	1.72549e+06	2.43702e+06	2.32889e+06	6.02014e+06	3.31444e+06	2.12029e+06	3.88988e+06	2.00221e+06
HMDB0001999	POS	8.886	303.232	C20 H30 O2	Eicosapentaenoic acid	-5.13823949859216e-05	-0.170013951111853	90.1275046974128	level2	mzCloud	C06428	HMDB0001999	Lipids and lipid-like molecules	Fatty acids and conjugates	Fatty Acyls	Fatty acyls[FA]	Lipid metabolism	Biosynthesis of unsaturated fatty acids	map01040 Biosynthesis of unsaturated fatty acids;	5.12875e+07	4.85903e+07	4.94537e+07	4.88696e+07	5.01514e+07	4.74206e+07	4.72173e+07	4.5061e+07	4.57805e+07	4.78287e+07	4.87082e+07	5.56111e+07	6.11298e+07	6.25255e+07	5.49803e+07	6.50888e+07	5.07023e+07	2.26427e+07	5.93203e+07	3.87539e+07	4.34272e+07	3.34583e+07	3.60027e+07	5.05097e+07	5.88958e+07	5.22246e+07	5.80857e+07	4.92434e+07	3.59505e+07	6.03143e+07
HMDB0002005	POS	1.051	166.053	C5 H11 N O3 S	Methionine sulfoxide	0.0001512304261837	0.916292787017024	91.9321900561044	level2	Decode	C02989	HMDB0002005	Organic acids and derivatives	Amino acids, peptides, and analogues	Carboxylic acids and derivatives	Amino acids, peptides, and analogues	Amino acid metabolism	Cysteine and methionine metabolism	map00270 Cysteine and methionine metabolism;	1.87183e+08	1.87737e+08	1.86268e+08	1.89486e+08	1.87186e+08	1.83441e+08	1.87501e+08	1.79707e+08	1.84922e+08	1.78541e+08	2.32282e+08	1.79242e+08	1.80003e+08	1.77724e+08	2.63754e+08	1.79103e+08	1.50287e+08	1.18367e+08	1.81578e+08	1.46297e+08	1.78342e+08	1.54124e+08	1.62787e+08	1.81305e+08	2.1728e+08	1.77668e+08	1.76446e+08	2.00362e+08	1.98622e+08	1.82675e+08
HMDB0002035	POS	4.493	165.055	C9 H8 O3	4-coumarate	0.00033999967021713	2.07257040464024	77.9345307447891	level2	BMDB	C00811	HMDB0002035	Phenylpropanoids and polyketides	Hydroxycinnamic acids and derivatives	Cinnamic acids and derivatives	Polyketides[PK]	Metabolism of cofactors and vitamins	Ubiquinone and other terpenoid-quinone biosynthesis	map00130 Ubiquinone and other terpenoid-quinone biosynthesis; map00350 Tyrosine metabolism; map01100 Metabolic pathways;	8.58678e+06	7.732e+06	8.28965e+06	8.29627e+06	8.33601e+06	8.28314e+06	7.85409e+06	8.51426e+06	8.07023e+06	8.25122e+06	6.67249e+06	7.47876e+06	6.83498e+06	4.96942e+06	1.09818e+07	6.22956e+06	5.18419e+06	4.3739e+06	4.57873e+06	7.24822e+06	6.34782e+06	6.21827e+06	7.37338e+06	1.06099e+07	1.17535e+07	1.49373e+07	1.13162e+07	1.03845e+07	8.52495e+06	1.27898e+07
HMDB0002059	NEG	7.882	215.165	C12 H24 O3	12-Hydroxydodecanoic acid	-9.14983984046103e-05	-0.423265584479184	94.2484447293588	level2	Public	C08317	HMDB0002059	Organic acids and derivatives	Medium-chain hydroxy acids and derivatives	Hydroxy acids and derivatives	Organic acids	NA	NA	NA	489296	540752	549506	528861	531418	489086	473227	507311	534231	506065	356039	296534	374211	363331	575756	285409	426061	597081	344764	1.14643e+06	1.2138e+06	524753	757507	632780	462432	272431	526478	302768	1.05537e+06	479605
HMDB0002088	POS	9.643	326.305	C20 H39 N O2	Oleoyl ethanolamide	-0.00020011906963191	-0.615186754313083	89.9189487213225	level2	mzCloud	C20792	HMDB0002088	Organic nitrogen compounds	Amines	Organonitrogen compounds	Amines	NA	NA	NA	2.51023e+07	1.01763e+07	2.40669e+07	2.4138e+07	2.47646e+07	2.41768e+07	2.42412e+07	2.49047e+07	2.42621e+07	2.42911e+07	1.43891e+06	2.31663e+07	1.13161e+07	6.57038e+06	2.3643e+07	1.17486e+06	3.4295e+06	4.03774e+07	7.97371e+06	1.74947e+07	1.04275e+07	4.92285e+07	1.32684e+07	5.0811e+07	2.55954e+07	5.0858e+07	1.05643e+07	1.37826e+07	7.13271e+06	2.13808e+07
HMDB0002092	NEG	1.152	129.019	C5 H6 O4	Itaconic acid	7.60650301572241e-05	0.584995878827559	81.0751681190787	level2	Public	C00490	HMDB0002092	Lipids and lipid-like molecules	Fatty acids and conjugates	Fatty Acyls	Fatty acyls[FA]	Carbohydrate metabolism	C5-Branched dibasic acid metabolism	map01100 Metabolic pathways;	4.68956e+06	4.41924e+06	4.2943e+06	4.82254e+06	4.55041e+06	4.571e+06	4.23399e+06	3.87557e+06	4.18549e+06	4.59932e+06	5.99604e+06	5.03812e+06	5.1362e+06	4.70236e+06	5.50166e+06	5.77732e+06	3.54921e+06	3.89151e+06	4.74895e+06	3.9873e+06	3.46304e+06	4.79562e+06	3.22289e+06	4.41184e+06	5.34355e+06	5.75144e+06	5.22499e+06	6.00565e+06	3.21388e+06	4.33981e+06
HMDB0002117	POS	9.683	282.279	C18 H35 N O	Oleamide	-0.00016926296581232	-0.601777095703988	91.9958414104308	level2	mzCloud	C19670	HMDB0002117	Lipids and lipid-like molecules	Fatty amides	Fatty Acyls	Fatty acyls[FA]	NA	NA	NA	1.18136e+09	1.12716e+09	1.13588e+09	1.16726e+09	1.15908e+09	1.18547e+09	1.11873e+09	1.21068e+09	1.12811e+09	1.15569e+09	9.04845e+08	9.35682e+08	8.51955e+08	1.00944e+09	1.15672e+09	1.71077e+09	2.23279e+09	6.91847e+08	1.02988e+09	6.8254e+08	1.09973e+09	1.05536e+09	6.9853e+08	5.96184e+08	9.54108e+08	6.79016e+08	9.32933e+08	1.51507e+09	3.00895e+09	1.00318e+09
HMDB0002183	POS	9.675	346.274	C22 H32 O2	Docosahexaenoic acid	17.0265148870836	51872.1147580968	81.1693253120957	level2	BMDB	C06429	HMDB0002183	Lipids and lipid-like molecules	Fatty acids and conjugates	Fatty Acyls	Fatty acyls[FA]	Lipid metabolism	Biosynthesis of unsaturated fatty acids	map01040 Biosynthesis of unsaturated fatty acids;	6.7756e+07	6.23445e+07	6.24813e+07	8.39256e+07	6.53147e+07	6.43155e+07	6.29037e+07	6.76608e+07	6.32591e+07	6.34575e+07	6.17187e+07	7.02167e+07	7.09062e+07	9.87602e+07	1.05474e+08	9.51287e+07	3.30198e+07	6.76454e+07	8.9865e+07	7.0686e+07	9.48611e+07	5.24506e+07	3.4786e+07	5.71902e+07	7.95237e+07	5.57137e+07	6.64786e+07	6.13487e+07	5.81637e+07	4.09369e+07
HMDB0002214	POS	7.818	149.096	C10 H12 O	Cuminaldehyde	0.00024243378922506	1.63708372769776	77.696865446241	level2	mzCloud	C06577	HMDB0002214	Lipids and lipid-like molecules	Monoterpenoids	Prenol lipids	Terpenoids	Xenobiotics biodegradation and metabolism	Xylene degradation	map01100 Metabolic pathways;	1.57952e+07	1.62115e+07	1.89664e+07	1.66095e+07	1.69869e+07	1.58987e+07	1.79287e+07	1.75901e+07	1.76368e+07	1.73169e+07	3.43066e+07	7.22964e+07	2.97604e+07	4.34059e+07	6.75742e+07	8.4706e+07	3.66128e+07	3.9312e+07	5.88065e+07	4.18568e+07	6.91151e+07	5.81575e+07	3.16319e+07	2.64876e+07	6.29744e+07	2.84314e+07	4.70915e+07	3.71927e+07	4.02557e+07	5.74779e+07
HMDB0002226	NEG	10.33	331.264	C22 H36 O2	Adrenic acid	0.00021924497553982	0.659836776732176	86.5204940097543	level2	mzCloud	C16527	HMDB0002226	Lipids and lipid-like molecules	Fatty acids and conjugates	Fatty Acyls	Fatty acyls[FA]	Lipid metabolism	Biosynthesis of unsaturated fatty acids	map01040 Biosynthesis of unsaturated fatty acids; map04216 Ferroptosis;	4.14789e+06	3.86653e+06	3.85053e+06	3.75393e+06	3.86526e+06	2.71006e+06	3.42718e+06	3.32391e+06	3.57827e+06	4.30031e+06	4.28577e+06	3.08609e+06	2.86387e+06	4.82918e+06	5.05937e+06	2.6552e+06	6.42883e+06	7.94524e+06	2.85851e+06	5.7526e+06	3.85836e+06	3.24657e+06	3.27318e+06	7.65827e+06	5.23067e+06	7.33684e+06	6.11244e+06	4.78678e+06	4.05931e+06	7.73439e+06
HMDB0002237	POS	2.237	151.076	C9 H10 O2	3,4-Dimethylbenzoic acid	0.00027742407627329	1.84865480518988	66.8376229581549	level2	mzCloud	NA	HMDB0002237	Benzenoids	Benzoic acids and derivatives	Benzene and substituted derivatives	Benzene and derivatives	NA	NA	NA	5.3048e+06	5.58358e+06	4.66681e+06	5.91849e+06	5.87658e+06	5.26114e+06	4.63994e+06	3.109e+06	5.92522e+06	4.37511e+06	7.29432e+06	3.34389e+06	7.21044e+06	4.41432e+06	4.69744e+06	8.05594e+06	7.01581e+06	1.39649e+06	6.60645e+06	3.03973e+06	2.76669e+06	2.24925e+06	2.80415e+06	5.09805e+06	4.04818e+06	1.41488e+06	8.25077e+06	3.21796e+06	3.7288e+06	4.26394e+06
HMDB0002264	POS	5.136	125.096	C8 H16 O3	(R)-2-Hydroxycaprylic acid	-18.0102988824219	-112487.072326535	85.5917421383147	level2	Decode	NA	HMDB0002264	Lipids and lipid-like molecules	Fatty acids and conjugates	Fatty Acyls	Fatty acyls[FA]	NA	NA	NA	7.26996e+06	8.79123e+06	8.89931e+06	8.91248e+06	8.02004e+06	7.29537e+06	9.42759e+06	8.68782e+06	9.19657e+06	8.99156e+06	6.01381e+06	5.31654e+06	9.49575e+06	6.16128e+06	5.93908e+06	8.78975e+06	9.13356e+06	8.5994e+06	7.46681e+06	1.15346e+07	1.11697e+07	8.75269e+06	1.22921e+07	9.16731e+06	9.91926e+06	9.21865e+06	8.54741e+06	9.25221e+06	1.08821e+07	8.79951e+06
HMDB0002580	NEG	7.643	562.252	C26 H45 N O8 S2	Taurolithocholic acid 3-sulfate	0.00088570654213526	1.57246857849526	91.6790169476845	level2	mzCloud	C03642	HMDB0002580	Lipids and lipid-like molecules	Bile acids, alcohols and derivatives	Steroids and steroid derivatives	Bile acids, alcohols and derivatives	NA	NA	NA	1.47233e+06	1.5174e+06	1.50209e+06	1.57246e+06	1.49456e+06	1.55568e+06	1.51782e+06	1.47904e+06	1.53451e+06	1.4947e+06	965945	950171	3.3228e+06	3.90172e+06	1.02069e+06	3.258e+06	3.34862e+06	3.97241e+06	3.60165e+06	1.95633e+06	1.05191e+06	444095	9.21606e+06	920292	401094	650800	1.05197e+06	1.16302e+06	70762.4	934733
HMDB0002641	POS	1.332	182.081	C9 H8 O3	2-Hydroxycinnamic acid	0.00015565190960842	0.948823100546328	90.5665329574569	level2	Public	C01772	HMDB0002641	Phenylpropanoids and polyketides	Hydroxycinnamic acids and derivatives	Cinnamic acids and derivatives	Polyketides[PK]	Amino acid metabolism	Phenylalanine metabolism	map00360 Phenylalanine metabolism; map01100 Metabolic pathways;	9.20278e+08	9.00688e+08	8.54961e+08	9.2945e+08	9.18538e+08	9.20844e+08	9.21782e+08	9.39933e+08	9.67572e+08	9.13094e+08	1.20997e+09	1.0059e+09	1.07214e+09	9.49445e+08	1.41711e+09	1.04327e+09	3.08582e+08	3.53615e+08	9.6462e+08	3.11747e+08	4.48193e+08	5.6557e+08	5.15456e+08	1.02282e+09	1.13379e+09	1.11968e+09	1.3785e+09	9.53091e+08	9.7895e+08	8.02927e+08
HMDB0002925	NEG	10.191	305.249	C20 H34 O2	8Z,11Z,14Z-Eicosatrienoic acid	8.49274616712137e-05	0.277308836030204	97.7229366551194	level2	mzCloud	C03242	HMDB0002925	Lipids and lipid-like molecules	Fatty acids and conjugates	Fatty Acyls	Fatty acyls[FA]	Lipid metabolism	Linoleic acid metabolism	map00591 Linoleic acid metabolism; map01040 Biosynthesis of unsaturated fatty acids; map01100 Metabolic pathways;	3.98319e+06	2.59917e+06	3.96356e+06	4.0614e+06	3.92254e+06	3.83906e+06	4.71538e+06	1.2789e+06	4.8852e+06	4.91406e+06	1.33265e+07	6.23858e+06	8.44879e+06	1.00679e+07	6.40052e+06	5.76257e+06	6.6617e+06	4.35667e+06	3.26629e+06	2.87127e+06	3.61227e+06	3.07292e+06	4.58116e+06	1.12063e+07	6.93418e+06	2.00849e+07	7.5047e+06	1.07016e+07	1.65502e+07	4.86859e+06
HMDB0003072	NEG	0.659	191.056	C7 H12 O6	D-(-)-Quinic acid	9.93014102448342e-05	0.517024151763454	73.6226695833491	level2	mzCloud	C00296	HMDB0003072	Organic oxygen compounds	Alcohols and polyols	Organooxygen compounds	Alcohols	Amino acid metabolism	Phenylalanine, tyrosine and tryptophan biosynthesis	map00400 Phenylalanine, tyrosine and tryptophan biosynthesis; map01100 Metabolic pathways;	1.38266e+06	1.30593e+06	1.15439e+06	996771	1.29715e+06	1.33844e+06	1.82737e+06	2.20145e+06	1.34292e+06	1.20916e+06	1.58491e+06	1.21243e+06	2.19373e+06	837377	1.20994e+06	1.51397e+06	1.84325e+06	1.08644e+06	1.55667e+06	1.42542e+06	535374	1.25355e+06	913557	1.89965e+06	2.52134e+06	2.04225e+06	1.57081e+06	1.89441e+06	645003	675339
HMDB0003217	NEG	5.177	269.044	C15 H10 O5	Genistein	-0.00114086284975201	-4.22459145514888	87.6229351783318	level2	Public	C06563	HMDB0003217	Phenylpropanoids and polyketides	Isoflav-2-enes	Isoflavonoids	Flavonoids	Biosynthesis of other secondary metabolites	Isoflavonoid biosynthesis	map01100 Metabolic pathways;	2.05518e+06	2.24292e+06	2.28937e+06	2.08767e+06	2.25588e+06	2.24715e+06	2.1576e+06	2.15006e+06	2.06823e+06	2.01088e+06	3.41362e+06	2.96502e+06	4.14606e+06	3.15586e+06	1.95012e+06	3.67949e+06	1.66198e+06	1.05696e+06	2.95023e+06	1.28792e+06	1.49543e+06	1.21385e+06	1.71163e+06	2.47758e+06	3.50523e+06	2.54342e+06	2.90672e+06	2.98771e+06	1.21251e+06	2.48687e+06
HMDB0003252	POS	7.251	393.225	C20 H34 O6	Thromboxane B2	21.9820579950022	59373.1711356968	95.0781009920681	level2	mzCloud	C05963	HMDB0003252	Lipids and lipid-like molecules	Eicosanoids	Fatty Acyls	Fatty acyls[FA]	Lipid metabolism	Arachidonic acid metabolism	map00590 Arachidonic acid metabolism; map01100 Metabolic pathways;	2.56193e+07	3.32032e+07	2.34452e+07	3.3031e+07	3.44898e+07	3.02691e+07	3.73193e+07	3.82363e+07	3.93921e+07	3.90339e+07	4.84975e+07	3.07012e+07	4.68351e+07	3.9921e+07	4.01954e+07	4.67379e+07	4.208e+07	1.27251e+07	1.26579e+07	2.46957e+07	3.03317e+07	2.77052e+07	2.3965e+07	3.86723e+07	3.95174e+07	3.53121e+07	4.48591e+07	2.94626e+07	2.53443e+07	4.03772e+07
HMDB0003312	NEG	4.805	253.05	C15 H10 O4	Daidzein	-0.00104461243867604	-4.1117099799068	91.7146943626568	level2	Public	C10208	HMDB0003312	Phenylpropanoids and polyketides	Isoflav-2-enes	Isoflavonoids	Flavonoids	Biosynthesis of other secondary metabolites	Isoflavonoid biosynthesis	NA	1.16791e+06	987179	1.09328e+06	1.01567e+06	1.03643e+06	1.02711e+06	976146	921217	959009	984549	1.63166e+06	1.42384e+06	1.62974e+06	1.57448e+06	1.01713e+06	1.85965e+06	992617	621048	1.57283e+06	753138	676425	799673	958309	1.04152e+06	1.292e+06	1.07157e+06	1.16493e+06	1.13827e+06	578321	989973
HMDB0003334	POS	0.733	203.15	C8 H18 N4 O2	N3,N4-Dimethyl-L-arginine	0.00023218947478653	1.1486398374049	69.147133321089	level2	mzCloud	NA	HMDB0003334	Organic acids and derivatives	Amino acids, peptides, and analogues	Carboxylic acids and derivatives	Amino acids, peptides, and analogues	NA	NA	NA	1.4541e+07	1.70468e+07	1.9816e+07	2.02641e+07	1.53634e+07	1.60843e+07	2.01487e+07	2.02723e+07	2.08627e+07	2.08043e+07	1.78166e+07	1.83169e+07	1.71266e+07	1.5021e+07	2.24416e+07	1.82693e+07	1.46374e+07	8.38435e+06	1.369e+07	1.30867e+07	1.19691e+07	1.64767e+07	1.27119e+07	2.58591e+07	3.02952e+07	2.25549e+07	1.39851e+07	2.06116e+07	2.4107e+07	1.59489e+07
HMDB0003355	NEG	0.756	116.072	C5 H11 N O2	5-Aminovaleric acid	-9.22882662734992e-07	-0.00788256503705757	85.5928920199233	level2	mzCloud	C00431	HMDB0003355	Organic acids and derivatives	Amino acids, peptides, and analogues	Carboxylic acids and derivatives	Amino acids, peptides, and analogues	Amino acid metabolism	Lysine degradation	map00310 Lysine degradation; map00330 Arginine and proline metabolism; map01100 Metabolic pathways;	7.10617e+07	6.97086e+07	6.76657e+07	6.8948e+07	7.18538e+07	7.3091e+07	7.18134e+07	7.43329e+07	7.31188e+07	7.38318e+07	7.31124e+07	1.11481e+08	1.01524e+08	6.78987e+07	1.12713e+08	1.02381e+08	5.17635e+07	7.88929e+07	7.12841e+07	5.41367e+07	6.75574e+07	6.35909e+07	8.76418e+07	6.10476e+07	7.5821e+07	6.89688e+07	8.62358e+07	7.70146e+07	7.31937e+07	7.69418e+07
HMDB0003406	POS	0.779	106.05	C3 H7 N O3	D-Serine	0.00024066794387067	2.29114625766868	97.1438896458128	level2	mzCloud	C00740	HMDB0003406	Organic acids and derivatives	Amino acids, peptides, and analogues	Carboxylic acids and derivatives	Amino acids, peptides, and analogues	Amino acid metabolism	Glycine, serine and threonine metabolism	map00260 Glycine, serine and threonine metabolism; map01100 Metabolic pathways;	3.93476e+07	3.97592e+07	3.95907e+07	4.09431e+07	4.0036e+07	3.90978e+07	3.92218e+07	4.00807e+07	3.45172e+07	3.74142e+07	6.13107e+07	5.6712e+07	5.29405e+07	4.99383e+07	3.15586e+07	5.82431e+07	4.61638e+07	2.18311e+07	5.50965e+07	2.75273e+07	3.82688e+07	1.89307e+07	2.88484e+07	5.12637e+07	4.7057e+07	4.55057e+07	3.26278e+07	3.31587e+07	3.48056e+07	3.07862e+07
HMDB0003407	POS	3.794	190.108	C4 H6 O2	Diacetyl	86.0369331394223	1000001.78713596	62.788813768809	level2	BMDB	C00741	HMDB0003407	Organic oxygen compounds	Carbonyl compounds	Organooxygen compounds	Carbonyl compounds	Carbohydrate metabolism	Butanoate metabolism	map00650 Butanoate metabolism;	2.74405e+06	2.8334e+06	2.89574e+06	2.44735e+06	3.05331e+06	2.83653e+06	3.07848e+06	3.19063e+06	3.04711e+06	2.9565e+06	2.37874e+06	2.74788e+06	3.2879e+06	2.68546e+06	4.63585e+06	3.32417e+06	2.01622e+06	1.77643e+06	2.47317e+06	2.39597e+06	1.86765e+06	2.64597e+06	2.92194e+06	2.83843e+06	3.48822e+06	2.7647e+06	3.25241e+06	3.42895e+06	1.89136e+06	2.55208e+06
HMDB0003447	POS	3.538	194.118	C10 H11 N O	3-Indoleethanol	32.0265666242036	198818.963483073	77.026087909564	level2	BMDB2	C00955	HMDB0003447	Organoheterocyclic compounds	Indoles	Indoles and derivatives	Indoles	Amino acid metabolism	Tryptophan metabolism	map00380 Tryptophan metabolism;	2.8643e+06	2.85173e+06	3.03655e+06	2.9167e+06	2.74519e+06	2.92299e+06	2.87849e+06	2.84863e+06	3.10395e+06	3.00964e+06	1.25282e+06	2.87004e+06	2.39031e+06	3.25648e+06	2.94528e+06	2.43776e+06	2.52882e+06	5.97472e+06	3.28381e+06	2.84999e+06	2.98643e+06	3.88635e+06	2.38118e+06	3.45033e+06	3.17959e+06	2.93932e+06	2.85547e+06	2.9192e+06	3.18825e+06	2.64374e+06
HMDB0004041	POS	1.325	120.066	C4 H9 N O3	L-allo-Threonine	0.00017753817053289	1.49118755623258	90.2235183884857	level2	BMDB	C05519	HMDB0004041	Organic acids and derivatives	Amino acids, peptides, and analogues	Carboxylic acids and derivatives	Amino acids, peptides, and analogues	Amino acid metabolism	Glycine, serine and threonine metabolism	map00260 Glycine, serine and threonine metabolism; map01100 Metabolic pathways;	1.92053e+07	2.00019e+07	1.89886e+07	2.57234e+07	2.08821e+07	1.91451e+07	1.88253e+07	1.45149e+07	1.50811e+07	2.36315e+07	2.29251e+07	3.34268e+07	3.32946e+07	3.1959e+07	5.36879e+07	3.4894e+07	1.64293e+07	6.77032e+06	2.54709e+07	1.5218e+07	1.52854e+07	3.06689e+07	2.17606e+07	1.694e+07	1.83228e+07	2.40909e+07	2.63377e+07	3.24002e+07	1.26001e+07	1.72597e+07
HMDB0004586	POS	4.866	167.107	C10 H14 O2	Perillic acid	0.00030784146079554	1.85335707755092	82.2908096847719	level2	Decode	C11924	HMDB0004586	Lipids and lipid-like molecules	Monoterpenoids	Prenol lipids	Terpenoids	Metabolism of terpenoids and polyketides	Limonene and pinene degradation	NA	3.97963e+06	2.94996e+06	3.3273e+06	3.89654e+06	4.15875e+06	4.37457e+06	3.34958e+06	4.08912e+06	4.05557e+06	3.22485e+06	5.53076e+06	4.37336e+06	6.1823e+06	4.23174e+06	4.2551e+06	6.02544e+06	3.61362e+06	3.13323e+06	4.30986e+06	3.35427e+06	3.21069e+06	3.73767e+06	3.28873e+06	4.72385e+06	5.30473e+06	4.25526e+06	5.2982e+06	3.61785e+06	2.22561e+06	4.18849e+06
HMDB0004610	POS	7.54	318.3	C18 H39 N O3	2-Amino-1,3,4-octadecanetriol	-1.52315080867993e-05	-0.0480045521844691	67.4288017670111	level2	mzCloud	C12144	HMDB0004610	Organic nitrogen compounds	Amines	Organonitrogen compounds	Amines	Lipid metabolism	Sphingolipid metabolism	map00600 Sphingolipid metabolism; map01100 Metabolic pathways;	1.57345e+07	1.61579e+07	1.55533e+07	1.5546e+07	1.57683e+07	1.65667e+07	1.54346e+07	1.56609e+07	1.60038e+07	1.62712e+07	1.51367e+07	1.27179e+07	1.48826e+07	1.66568e+07	1.76115e+07	1.60052e+07	1.76607e+07	3.23881e+07	1.60387e+07	1.30385e+07	1.69927e+07	1.72869e+07	1.30705e+07	1.32971e+07	1.43172e+07	1.04793e+07	2.8442e+07	1.06081e+07	2.07768e+07	1.74725e+07
HMDB0004666	POS	9.515	396.311	C23 H38 O4	2-Arachidonoyl glycerol	2.34075031926295e-05	0.0618792646719238	81.7724649017621	level2	mzCloud	C13856	HMDB0004666	Lipids and lipid-like molecules	NA	Endocannabinoids	Glycerolipids[GL]	NA	NA	map04080 Neuroactive ligand-receptor interaction;	7.99497e+06	8.33958e+06	8.35108e+06	8.1749e+06	8.03222e+06	8.23644e+06	8.85823e+06	9.09635e+06	8.95466e+06	8.2431e+06	5.00403e+06	3.367e+06	5.86451e+06	3.97586e+06	2.56068e+07	4.19299e+06	5.25235e+06	9.55077e+06	4.28599e+06	6.12366e+06	3.49947e+06	3.20032e+06	6.48582e+06	4.08475e+07	5.05178e+06	4.51591e+06	3.52942e+06	1.06442e+07	2.16583e+06	5.36449e+06
HMDB0004669	POS	8.61	295.227	C18 H30 O3	9-Oxo-10(E),12(E)-octadecadienoic acid	-5.38801637048891e-05	-0.183129142274641	85.3810012354075	level2	mzCloud	C14766	HMDB0004669	Lipids and lipid-like molecules	Lineolic acids and derivatives	Fatty Acyls	Fatty acyls[FA]	Lipid metabolism	Linoleic acid metabolism	map00591 Linoleic acid metabolism;	6.72303e+06	7.02849e+06	6.98297e+06	6.78723e+06	7.25275e+06	6.45536e+06	7.27222e+06	7.07442e+06	6.81554e+06	6.4692e+06	9.56925e+06	4.61709e+06	7.08338e+06	4.63496e+06	5.62867e+06	6.95263e+06	8.55341e+06	6.60239e+06	4.71304e+06	8.5384e+06	7.51774e+06	6.28346e+06	1.00626e+07	7.35652e+06	6.49999e+06	6.84936e+06	7.51082e+06	6.86513e+06	1.0914e+07	6.83167e+06
HMDB0004705	NEG	7.956	313.239	C18 H34 O4	(+/-)12(13)-DiHOME	8.60599193970302e-05	0.273861875650968	92.9714142799619	level2	mzCloud	C14829	HMDB0004705	Lipids and lipid-like molecules	Fatty acids and conjugates	Fatty Acyls	Fatty acyls[FA]	Lipid metabolism	Linoleic acid metabolism	map00591 Linoleic acid metabolism;	2.413e+06	2.41923e+06	2.54109e+06	2.62735e+06	2.45793e+06	2.33409e+06	2.42264e+06	2.39405e+06	2.24408e+06	2.48283e+06	2.59011e+06	1.39316e+06	3.72964e+06	1.56803e+06	1.5811e+06	4.16966e+06	2.77951e+06	2.5697e+06	1.28565e+06	2.81023e+06	3.50039e+06	2.25956e+06	4.70592e+06	4.13278e+06	2.66464e+06	3.49076e+06	2.72201e+06	3.22128e+06	2.80507e+06	2.17684e+06
HMDB0004825	POS	1.333	136.076	C8 H11 N O2	Octopamine	-18.010373377684	-117654.12567183	94.0182886048005	level2	BMDB	C04227	HMDB0004825	Benzenoids	1-hydroxy-2-unsubstituted benzenoids	Phenols	Phenols and derivatives	NA	NA	map04080 Neuroactive ligand-receptor interaction;	1.2623e+08	1.22222e+08	1.22012e+08	1.26291e+08	1.22895e+08	1.22499e+08	1.25735e+08	1.27606e+08	1.2435e+08	1.20996e+08	1.64574e+08	1.37364e+08	1.46888e+08	1.29772e+08	1.88778e+08	1.36206e+08	4.45467e+07	5.21453e+07	1.31394e+08	4.32189e+07	6.54237e+07	7.7654e+07	7.11832e+07	1.38364e+08	1.54279e+08	1.48928e+08	1.83527e+08	1.23739e+08	1.33163e+08	1.26977e+08
HMDB0005814	POS	8.642	401.305	C26 H40 O3	Testosterone enanthate	-1.14970675895165e-05	-0.0287212899226213	66.9247916804569	level2	mzCloud	C08157	HMDB0005814	Lipids and lipid-like molecules	Steroid esters	Steroids and steroid derivatives	Steroids and derivatives	NA	NA	NA	1.30437e+06	2.75346e+06	2.79417e+06	2.58635e+06	2.51649e+06	1.36491e+06	2.69388e+06	2.62706e+06	2.46516e+06	2.56429e+06	3.3682e+06	8.39303e+06	4.92747e+06	3.90016e+06	723657	4.59373e+06	3.02015e+06	3.98216e+06	3.91219e+06	4.68727e+06	3.09678e+06	509726	3.0427e+06	1.85765e+06	2.11592e+06	2.18607e+06	2.36853e+06	2.99278e+06	243595	730571
HMDB0005998	NEG	8.948	319.228	C20 H32 O3	20-Hydroxy-(5Z,8Z,11Z,14Z)-eicosatetraenoic acid	0.00016773465989672	0.523785919944646	79.5617259632424	level2	mzCloud	C14748	HMDB0005998	Lipids and lipid-like molecules	Fatty acids and conjugates	Fatty Acyls	Fatty acyls[FA]	Lipid metabolism	Arachidonic acid metabolism	map00590 Arachidonic acid metabolism; map01100 Metabolic pathways; map04270 Vascular smooth muscle contraction;	3.50047e+06	3.44468e+06	3.70289e+06	3.42128e+06	3.66196e+06	3.88185e+06	3.45723e+06	3.52468e+06	3.45782e+06	3.67212e+06	3.76145e+06	4.53288e+06	5.42091e+06	5.22621e+06	4.34736e+06	5.92054e+06	4.41865e+06	1.51619e+06	4.76648e+06	2.99748e+06	2.97669e+06	2.41991e+06	2.94102e+06	4.42923e+06	4.54526e+06	4.02193e+06	4.35235e+06	3.66511e+06	2.84545e+06	4.4577e+06
HMDB0006236	NEG	3.024	165.056	C8 H8 O	Phenylacetaldehyde	-9.42493691979962e-06	-0.0785035150224472	86.7754941643215	level2	BMDB	C00601	HMDB0006236	Benzenoids	Phenylacetaldehydes	Benzene and substituted derivatives	Benzene and derivatives	Amino acid metabolism	Phenylalanine metabolism	map00360 Phenylalanine metabolism; map01100 Metabolic pathways;	4.60305e+07	4.64697e+07	4.59649e+07	4.51281e+07	4.55622e+07	4.52552e+07	4.49912e+07	4.52083e+07	4.49188e+07	4.64721e+07	7.47441e+07	5.44662e+07	6.67854e+07	6.11564e+07	5.11147e+07	6.58738e+07	1.80518e+07	2.8904e+07	6.12871e+07	3.06779e+07	3.22574e+07	6.55613e+07	3.30919e+07	4.88733e+07	6.05423e+07	5.7041e+07	7.18881e+07	5.51387e+07	3.89867e+07	5.1466e+07
HMDB0006294	NEG	9.529	271.228	C16 H32 O3	16-Hydroxyhexadecanoic acid	-0.00012683783944567	-0.465912803277069	92.0917886427989	level2	mzCloud	C18218	HMDB0006294	Lipids and lipid-like molecules	Fatty acids and conjugates	Fatty Acyls	Fatty acyls[FA]	Lipid metabolism	Cutin, suberine and wax biosynthesis	map01100 Metabolic pathways;	4.8433e+06	4.78378e+06	5.03064e+06	4.73815e+06	4.7755e+06	2.9881e+06	4.53015e+06	4.18444e+06	4.93629e+06	4.63606e+06	6.20944e+06	4.25728e+06	7.80956e+06	5.24202e+06	6.64786e+06	3.5805e+06	2.21668e+06	5.54198e+06	6.38921e+06	4.10296e+06	3.72005e+06	4.43424e+06	5.05296e+06	4.79833e+06	5.01603e+06	6.32572e+06	6.39767e+06	5.15093e+06	5.10007e+06	6.87252e+06
HMDB0006524	POS	3.296	157.076	C10 H8 N2	3-Indoleacetonitrile	0.0004521807812523	2.89731792143904	86.862343653629	level2	mzCloud	C02938	HMDB0006524	Organoheterocyclic compounds	Indoles	Indoles and derivatives	Indoles	Amino acid metabolism	Tryptophan metabolism	map00380 Tryptophan metabolism; map01100 Metabolic pathways;	4.14344e+06	4.46817e+06	3.91472e+06	4.08407e+06	4.29881e+06	4.05411e+06	4.20528e+06	3.96622e+06	3.83633e+06	3.95071e+06	4.38642e+06	5.05999e+06	3.50321e+06	2.90262e+06	5.18514e+06	5.40901e+06	3.6492e+06	2.92035e+06	3.56713e+06	947772	4.15234e+06	3.07532e+06	3.46352e+06	4.43036e+06	5.27724e+06	4.63477e+06	4.81386e+06	5.39539e+06	4.32811e+06	3.98442e+06
HMDB0006528	NEG	10.142	329.249	C22 H34 O2	Docosapentaenoic acid	0.00022741547428495	0.688603861143851	91.8930480671636	level2	mzCloud	C16513	HMDB0006528	Lipids and lipid-like molecules	Fatty acids and conjugates	Fatty Acyls	Fatty acyls[FA]	Lipid metabolism	Biosynthesis of unsaturated fatty acids	map01040 Biosynthesis of unsaturated fatty acids;	4.51099e+06	4.58332e+06	4.38362e+06	4.27994e+06	4.47643e+06	3.69514e+06	4.54349e+06	4.54413e+06	5.41504e+06	4.55829e+06	9.10175e+06	3.84191e+06	5.87584e+06	1.07698e+07	7.9571e+06	4.10518e+06	5.80339e+06	6.13982e+06	5.52605e+06	7.79923e+06	4.36274e+06	3.67496e+06	4.08748e+06	7.72872e+06	6.4408e+06	8.50962e+06	8.06475e+06	5.92239e+06	7.30028e+06	5.60857e+06
HMDB0007855	NEG	9.825	435.252	C21 H41 O7 P	Oleoyl-L-a-lysophosphatidic acid	0.00032999913298681	0.756429416021349	93.3805310861394	level2	mzCloud	NA	HMDB0007855	Lipids and lipid-like molecules	Glycerophosphates	Glycerophospholipids	Glycerophospholipids[GP]	NA	NA	NA	1.39891e+06	1.44621e+06	1.42274e+06	1.41661e+06	1.43207e+06	1.05552e+06	1.64282e+06	1.36433e+06	1.65825e+06	1.51479e+06	2.1531e+06	2.11382e+06	2.26444e+06	1.52568e+06	935111	1.50535e+06	1.19739e+06	1.15233e+06	925739	930296	1.00419e+06	630853	884083	1.15495e+06	3.1135e+06	2.94846e+06	1.33335e+06	1.9808e+06	1.0258e+06	1.96013e+06
HMDB0010720	POS	2.356	87.0443	C4 H6 O2	Crotonic acid	0.00028723088684046	3.3384662804711	94.2789708379681	level2	mzCloud	C01771	HMDB0010720	Lipids and lipid-like molecules	Fatty acids and conjugates	Fatty Acyls	Fatty acyls[FA]	NA	NA	NA	2.93031e+07	3.32473e+07	2.92906e+07	3.08679e+07	3.05116e+07	3.68173e+07	3.17706e+07	3.13643e+07	3.17609e+07	3.60388e+07	3.40361e+07	2.85189e+07	3.33811e+07	2.62684e+07	7.05616e+07	3.26198e+07	3.45748e+07	3.37657e+07	2.48116e+07	3.41381e+07	3.47886e+07	3.11831e+07	4.55047e+07	2.48749e+07	2.721e+07	1.23944e+07	3.01747e+07	2.17887e+07	3.48649e+07	3.6023e+07
HMDB0011538	POS	9.577	377.266	C21 H38 O4	2-Linoleoyl glycerol	21.981701504826	62046.6496919104	65.1781535243896	level2	mzCloud	NA	HMDB0011538	Lipids and lipid-like molecules	Lineolic acids and derivatives	Fatty Acyls	Fatty acyls[FA]	NA	NA	NA	1.24614e+08	8.61226e+07	1.28582e+08	1.30718e+08	1.30939e+08	1.26353e+08	1.28441e+08	1.3415e+08	8.03851e+07	7.27116e+07	1.79574e+08	1.74045e+08	2.04374e+08	1.17523e+08	1.37842e+08	1.24506e+08	6.68888e+07	4.44955e+07	1.35245e+08	6.88872e+07	4.0694e+07	2.14834e+07	7.14951e+07	5.7312e+07	1.68132e+08	1.09216e+08	1.38197e+08	5.06716e+07	2.42866e+07	1.15568e+08
HMDB0011632	NEG	0.693	181.072	C6 H14 O6	L-Iditol	1.91508226521364e-06	0.0105178623856925	69.8625462594267	level2	mzCloud	C01507	HMDB0011632	Organic oxygen compounds	Carbohydrates and carbohydrate conjugates	Organooxygen compounds	Carbohydrates	NA	NA	NA	1.50587e+07	1.53934e+07	1.51907e+07	1.49509e+07	1.50809e+07	7.50925e+06	1.46587e+07	1.67536e+07	1.66599e+07	1.62436e+07	2.9601e+07	2.15329e+07	1.67243e+07	1.32102e+07	4.67268e+06	1.59025e+07	3.03352e+06	2.80031e+06	2.74297e+07	6.89189e+06	7.21399e+06	1.43567e+07	5.82878e+06	1.37513e+07	2.3664e+07	2.19673e+07	2.91331e+07	5.89446e+06	3.94665e+06	2.83677e+06
HMDB0011718	POS	1.332	123.044	C7 H6 O2	4-Hydroxybenzaldehyde	0.00010812654448955	0.886016044006411	78.9958030260635	level2	BMDB	C00633	HMDB0011718	Organic oxygen compounds	Carbonyl compounds	Organooxygen compounds	Carbonyl compounds	Xenobiotics biodegradation and metabolism	Bisphenol degradation	map01100 Metabolic pathways;	3.92838e+07	3.5481e+07	3.66258e+07	3.8037e+07	4.00254e+07	4.02896e+07	4.01181e+07	3.90753e+07	4.00922e+07	3.87068e+07	5.15138e+07	4.19037e+07	4.65339e+07	4.01939e+07	5.84095e+07	4.24768e+07	1.88892e+07	1.98548e+07	4.02327e+07	1.66914e+07	2.45886e+07	2.72789e+07	2.06585e+07	4.13905e+07	4.97562e+07	4.3511e+07	5.44232e+07	4.71159e+07	4.10444e+07	3.94517e+07
HMDB0011749	POS	2.739	100.076	C5 H9 N O	d-Valerolactam	0.00010535829886748	1.06349031696157	95.0288962480756	level2	mzCloud	NA	HMDB0011749	Organoheterocyclic compounds	Piperidinones	Piperidines	Piperidinones	NA	NA	NA	1.15777e+08	1.15698e+08	1.17365e+08	1.18963e+08	1.18061e+08	1.19853e+08	1.19825e+08	1.21689e+08	1.21738e+08	1.20603e+08	1.44121e+08	1.29685e+08	1.56049e+08	1.37379e+08	1.22601e+08	1.56457e+08	1.43996e+08	1.44431e+08	1.40874e+08	2.13042e+08	1.45185e+08	1.58985e+08	8.57096e+07	1.05736e+08	1.17624e+08	1.14379e+08	1.3701e+08	1.02041e+08	6.76139e+07	1.50675e+08
HMDB0013245	NEG	4.029	192.067	C10 H11 N O3	3-Methylhippuric acid	7.96669922067395e-05	0.412624363217757	78.3317883965713	level2	mzCloud	NA	HMDB0013245	Organic acids and derivatives	Amino acids, peptides, and analogues	Carboxylic acids and derivatives	Amino acids, peptides, and analogues	NA	NA	NA	729399	717976	693470	676235	706587	687207	705153	669483	708191	695672	693411	768304	811585	633371	557130	824740	753184	2.27586e+06	590405	682628	830470	944693	563833	624345	761573	419777	740173	776800	637429	678325
HMDB0014699	POS	4.66	552.187	C27 H29 N5 O6 S	Bosentan	-0.00442425703124627	-8.02682625366183	60.8869586916824	level2	Public	NA	HMDB0014699	Organoheterocyclic compounds	Pyrimidines and pyrimidine derivatives	Diazines	Pyrimidines and pyrimidine derivatives	NA	NA	NA	988246	981887	946132	881645	966859	961499	986033	874162	885822	811801	196663	670214	638464	904475	632079	604956	884148	2.1874e+06	749726	1.03765e+06	1.07747e+06	1.07432e+06	849387	1.449e+06	874781	1.11774e+06	1.06845e+06	1.09959e+06	1.41564e+06	808809
HMDB0014752	POS	0.825	226.045	C8 H7 N3 O5	Furazolidone	-0.00055427385549933	-2.46301713960455	81.6098037624865	level2	mzCloud	C07999	HMDB0014752	Organoheterocyclic compounds	Nitrofurans	Furans	Nitrofurans	NA	NA	NA	7.2014e+06	7.67629e+06	9.31096e+06	6.89357e+06	7.3737e+06	7.61152e+06	7.40019e+06	6.48119e+06	7.90978e+06	7.72138e+06	1.11996e+07	1.24203e+07	1.17926e+07	1.0805e+07	1.17269e+07	1.28302e+07	3.25045e+06	4.55916e+06	1.06417e+07	3.18733e+06	6.29707e+06	5.20538e+06	3.9379e+06	1.28346e+07	9.16867e+06	8.40296e+06	1.47562e+07	8.31507e+06	1.13446e+07	8.05974e+06
HMDB0014942	POS	9.899	310.274	C19 H35 N O2	Dicyclomine	0.00011404187500829	0.368749192153322	63.4888256987398	level2	mzCloud	C06951	HMDB0014942	Organic acids and derivatives	Carboxylic acid derivatives	Carboxylic acids and derivatives	Organic acids	NA	NA	NA	863898	688770	777653	965677	410172	754694	968902	1.17534e+06	696365	913308	3.0419e+06	1.13256e+06	759301	821751	1.4957e+06	1.05336e+06	733066	440493	1.01091e+06	746141	629649	839052	681130	1.2318e+06	579733	420289	1.02633e+06	290194	1.28501e+06	509022
HMDB0015057	POS	9.008	468.309	C29 H41 N O4	Buprenorphine	-0.00174899039325283	-3.74272859890124	61.3834917432665	level2	Public	C08007	HMDB0015057	Benzenoids	NA	Phenanthrenes and derivatives	Benzene and derivatives	NA	NA	NA	1.80627e+07	1.73129e+07	1.94687e+07	1.78975e+07	1.92205e+07	1.76926e+07	1.78744e+07	1.77261e+07	1.76184e+07	1.70362e+07	4.87594e+07	2.43063e+07	1.98491e+07	1.45227e+07	9.02594e+06	1.54554e+07	9.35091e+06	6.91771e+06	1.40767e+07	1.10146e+07	8.23211e+06	7.77428e+06	9.57453e+06	1.83602e+07	1.56796e+07	2.02456e+07	1.65328e+07	2.4064e+07	2.60018e+06	9.00336e+06
HMDB0015407	POS	1.367	241.154	C12 H20 N2 O3	Pirbuterol	-0.00020635457713069	-0.859283022265689	62.5534639936475	level2	mzCloud	C07807	HMDB0015407	Organoheterocyclic compounds	Hydroxypyridines	Pyridines and derivatives	Pyridine and derivatives	NA	NA	NA	2.47905e+07	2.40942e+07	2.14225e+07	2.47503e+07	2.45552e+07	2.45022e+07	2.46973e+07	2.64518e+07	2.6228e+07	2.47303e+07	2.15694e+07	1.77164e+07	2.04794e+07	2.06035e+07	4.8324e+07	1.79601e+07	2.96813e+07	2.09679e+07	2.06891e+07	2.75674e+07	3.00925e+07	2.5027e+07	2.8069e+07	1.96989e+07	2.30465e+07	2.2021e+07	2.74713e+07	2.87506e+07	2.23993e+07	3.13012e+07
HMDB0029666	NEG	3.497	153.019	C7 H6 O4	2,4-Dihydroxybenzoic acid	2.83145814137242e-05	0.183829155720311	90.5294270928053	level2	mzCloud	NA	HMDB0029666	Benzenoids	Benzoic acids and derivatives	Benzene and substituted derivatives	Benzene and derivatives	NA	NA	NA	5.2158e+07	5.2104e+07	5.19145e+07	5.11437e+07	5.14103e+07	5.30363e+07	5.12326e+07	5.16914e+07	5.15004e+07	5.05647e+07	6.65279e+07	7.90905e+07	7.12006e+07	7.58938e+07	3.19964e+07	6.94985e+07	4.56887e+07	4.73636e+07	7.33814e+07	5.15012e+07	5.2929e+07	5.84389e+07	6.30417e+07	5.90192e+07	6.9366e+07	6.39973e+07	7.4415e+07	5.79163e+07	1.70647e+07	5.72529e+07
HMDB0029683	NEG	9.766	347.259	C22 H36 O3	Anacardic acid	0.00027983731797576	0.803515015844216	68.7336559575382	level2	mzCloud	C10759	HMDB0029683	Benzenoids	Benzoic acids and derivatives	Benzene and substituted derivatives	Benzene and derivatives	NA	NA	NA	828439	805187	814339	767811	768856	471617	778191	651873	821068	775881	793023	752417	465154	905726	1.30993e+06	497444	521773	1.21622e+06	541842	1.03553e+06	798204	503358	605299	1.38772e+06	880262	1.09941e+06	1.05955e+06	1.35016e+06	1.19613e+06	1.67807e+06
HMDB0031048	POS	9.641	309.242	C19 H34 O4	Avocadyne 1-acetate	-18.0107998899188	-55206.2429324768	72.2599101198727	level2	Public	NA	HMDB0031048	Lipids and lipid-like molecules	Fatty alcohols	Fatty Acyls	Fatty acyls[FA]	NA	NA	NA	1.04055e+07	9.65775e+06	9.82682e+06	1.00421e+07	1.03122e+07	1.00795e+07	9.1504e+06	1.05251e+07	1.01479e+07	1.00155e+07	1.29458e+07	7.6445e+06	7.83583e+06	1.93336e+07	1.95593e+07	9.49501e+06	1.75744e+07	1.19023e+07	1.06177e+07	1.64646e+07	2.08463e+07	1.01189e+07	1.88699e+07	7.17428e+06	1.00848e+07	6.81533e+06	8.53355e+06	1.129e+07	1.84796e+06	6.06386e+06
HMDB0031195	POS	6.325	139.112	C9 H14 O	Isophorone	0.00020498419519299	1.4842691375931	81.0303489462577	level2	mzCloud	C14743	HMDB0031195	Organic oxygen compounds	Carbonyl compounds	Organooxygen compounds	Carbonyl compounds	NA	NA	NA	1.72754e+07	1.69269e+07	1.77307e+07	1.73993e+07	1.82022e+07	1.78293e+07	1.7529e+07	1.8207e+07	1.73591e+07	1.78317e+07	2.19817e+07	1.29269e+07	1.67305e+07	1.52899e+07	1.12539e+07	1.69303e+07	2.12575e+07	2.01408e+07	1.47154e+07	2.62804e+07	2.10187e+07	1.62844e+07	2.53212e+07	1.74788e+07	1.93242e+07	1.62913e+07	1.60441e+07	1.60034e+07	2.29996e+07	1.81562e+07
HMDB0031217	POS	2.444	89.06	C4 H8 O2	Ethyl acetate	0.00024290219099043	2.75860862142312	76.8097902841298	level2	Decode	C00849	HMDB0031217	Organic acids and derivatives	Carboxylic acid derivatives	Carboxylic acids and derivatives	Organic acids	NA	NA	NA	1.79973e+07	1.73178e+07	1.81099e+07	1.75562e+07	1.78515e+07	1.84749e+07	1.84566e+07	1.88761e+07	1.92538e+07	2.04666e+07	1.62122e+07	1.34798e+07	1.51466e+07	1.4332e+07	1.38966e+07	1.3921e+07	2.44137e+07	2.4182e+07	1.40175e+07	2.79969e+07	2.34686e+07	1.99432e+07	2.76449e+07	1.8489e+07	1.89438e+07	1.77397e+07	1.6785e+07	1.68901e+07	2.81443e+07	2.1772e+07
HMDB0031404	POS	3.066	100.112	C6 H13 N	Cyclohexylamine	0.00019591058973844	1.9768022431234	62.8648890395696	level2	Public	C00571	HMDB0031404	Organic nitrogen compounds	Cyclohexylamines	Organonitrogen compounds	Amines and derivatives	Xenobiotics biodegradation and metabolism	Caprolactam degradation	NA	2.07546e+06	2.12812e+06	2.27712e+06	2.1355e+06	2.08504e+06	2.20943e+06	2.14594e+06	2.19682e+06	2.18204e+06	2.17721e+06	2.65921e+06	2.97976e+06	3.81541e+06	2.3514e+06	2.14816e+06	3.79257e+06	1.64367e+06	1.4578e+06	2.66716e+06	1.2234e+06	1.65234e+06	1.52801e+06	1.28791e+06	3.88038e+06	1.87488e+06	2.37843e+06	2.92471e+06	1.82814e+06	2.74362e+06	2.7322e+06
HMDB0031647	NEG	0.74	143.035	C3 H4 O2	Acrylic acid	7.42934872732803e-07	0.0103155126800614	99.2587908581647	level2	mzCloud	C00511	HMDB0031647	Organic acids and derivatives	Acrylic acids and derivatives	Carboxylic acids and derivatives	Organic acids	Carbohydrate metabolism	Propanoate metabolism	NA	2.18619e+07	2.22282e+07	2.28722e+07	2.31496e+07	2.22635e+07	1.46296e+07	1.01785e+07	2.22647e+07	2.19317e+07	2.06515e+07	2.74725e+07	2.44915e+07	2.62474e+07	2.03972e+07	3.1048e+07	2.69799e+07	2.90018e+07	2.88849e+07	2.38864e+07	1.46208e+07	2.87729e+07	1.62486e+07	2.71593e+07	1.18379e+07	1.17646e+07	2.13415e+07	1.9863e+07	9.93819e+06	1.07384e+07	2.2937e+07
HMDB0032037	NEG	3.498	109.029	C6 H6 O2	Resorcinol	-1.16406579877548e-05	-0.105788792196063	98.3882279788547	level2	mzCloud	C01751	HMDB0032037	Benzenoids	Benzenediols	Phenols	Phenols and derivatives	Xenobiotics biodegradation and metabolism	Benzoate degradation	NA	1.21148e+06	1.1698e+06	1.20074e+06	1.13478e+06	1.19006e+06	1.25185e+06	1.16731e+06	1.19769e+06	1.17283e+06	1.17761e+06	1.51499e+06	1.82894e+06	1.62721e+06	1.73801e+06	825232	1.60023e+06	1.10422e+06	1.08179e+06	1.68391e+06	1.18564e+06	1.18304e+06	1.33599e+06	1.44481e+06	1.343e+06	1.60897e+06	1.50446e+06	1.673e+06	1.31123e+06	446428	1.33867e+06
HMDB0032797	POS	4.543	193.123	C12 H18 O3	Jasmonic acid	0.0003393527266553	1.61499948505181	78.0618168928766	level2	Public	C08491	HMDB0032797	Lipids and lipid-like molecules	Lineolic acids and derivatives	Fatty Acyls	Fatty acyls[FA]	Lipid metabolism	alpha-Linolenic acid metabolism	map00592 alpha-Linolenic acid metabolism; map01100 Metabolic pathways;	4.4471e+06	4.29593e+06	4.1317e+06	3.31755e+06	4.20223e+06	4.18912e+06	4.26954e+06	4.09302e+06	4.45328e+06	4.28627e+06	3.52154e+06	2.91729e+06	4.00184e+06	3.5793e+06	7.46862e+06	3.97473e+06	1.58731e+06	1.96307e+06	2.8626e+06	1.81663e+06	1.46635e+06	2.97371e+06	2.05001e+06	5.60824e+06	8.09344e+06	6.46179e+06	5.73887e+06	6.13356e+06	3.90524e+06	5.09869e+06
HMDB0033115	POS	3.291	144.081	C10 H9 N	6-Methylquinoline	0.00026656297373506	1.86311913174096	80.7039463720422	level2	mzCloud	NA	HMDB0033115	Organoheterocyclic compounds	NA	Quinolines and derivatives	Quinolines and derivatives	NA	NA	NA	2.87929e+07	2.74602e+07	2.86488e+07	2.81687e+07	2.8589e+07	2.89411e+07	2.94514e+07	2.83612e+07	2.89163e+07	2.97152e+07	2.97537e+07	3.24985e+07	3.58854e+07	2.64924e+07	3.67514e+07	3.56149e+07	2.13064e+07	1.81015e+07	2.37364e+07	1.91075e+07	2.94817e+07	2.18644e+07	2.66472e+07	3.05058e+07	3.67317e+07	3.42262e+07	3.55124e+07	3.57273e+07	2.67205e+07	2.71922e+07
HMDB0033752	NEG	2.823	165.056	C9 H10 O3	3-(2-hydroxyphenyl)propanoate	-2.93545205920509e-05	-0.176767381264812	81.8622612193854	level2	BMDB	C01198	HMDB0033752	Phenylpropanoids and polyketides	NA	Phenylpropanoic acids	Phenylpropanoic acids	Amino acid metabolism	Phenylalanine metabolism	map00360 Phenylalanine metabolism; map01100 Metabolic pathways;	1.03001e+06	1.02453e+06	1.05196e+06	1.04936e+06	1.03294e+06	1.01214e+06	1.05411e+06	968629	975776	954532	285078	189904	295100	1.58339e+06	1.13353e+06	352537	1.85409e+06	220205	1.45436e+06	164360	972125	276515	221747	237281	289647	4.5505e+06	205022	1.04479e+06	130357	3.43221e+06
HMDB0033951	POS	0.821	150.059	C5 H11 N O2 S	Methionine	0.00030782673206886	2.06524364410112	98.409195489997	level2	mzCloud	C01733	HMDB0033951	Organic acids and derivatives	Amino acids, peptides, and analogues	Carboxylic acids and derivatives	Amino acids, peptides, and analogues	NA	NA	NA	7.54632e+07	8.18278e+07	7.4189e+07	7.77111e+07	7.8823e+07	8.72393e+07	8.24273e+07	9.7054e+07	1.02352e+08	1.0293e+08	7.67129e+07	9.85839e+07	7.64072e+07	7.51694e+07	1.25423e+08	9.2836e+07	5.80532e+07	3.18908e+07	9.16662e+07	5.14561e+07	1.14204e+08	3.60349e+07	9.66733e+07	1.15344e+08	1.48577e+08	9.2708e+07	1.21102e+08	1.13705e+08	1.16585e+08	7.92053e+07
HMDB0034153	NEG	10.21	255.233	C16 H32 O2	Ethyl myristate	-6.71571332304666e-05	-0.262086609852531	96.0369554621391	level2	mzCloud	NA	HMDB0034153	Lipids and lipid-like molecules	Fatty acid esters	Fatty Acyls	Fatty acyls[FA]	NA	NA	NA	1.40078e+07	1.35578e+07	1.44436e+07	1.54213e+07	1.43526e+07	1.47228e+07	1.45076e+07	1.40902e+07	1.41099e+07	1.46535e+07	2.88824e+07	2.13226e+07	4.75786e+07	3.96644e+07	2.22653e+07	2.15084e+07	2.29702e+07	1.31917e+07	3.15772e+07	2.88476e+07	1.64599e+07	2.09598e+07	2.25784e+07	1.97127e+07	2.22817e+07	3.62699e+07	2.25935e+07	1.58426e+07	5.0057e+07	1.93584e+07
HMDB0034181	POS	9.678	239.237	C16 H30 O	Muscone	-3.5925651047819e-05	-0.150802591996331	71.9804811592098	level2	mzCloud	NA	HMDB0034181	Organic oxygen compounds	Carbonyl compounds	Organooxygen compounds	Carbonyl compounds	NA	NA	NA	4.41615e+07	4.37428e+07	4.18651e+07	4.44196e+07	4.38704e+07	4.36742e+07	4.259e+07	4.36205e+07	4.15997e+07	4.30458e+07	1.00677e+08	6.09211e+07	6.39403e+07	6.02112e+07	5.5191e+07	6.87819e+07	7.15352e+07	4.03717e+07	6.75923e+07	4.4888e+07	5.36057e+07	6.43491e+07	3.58871e+07	4.92282e+07	4.89291e+07	4.44192e+07	4.99837e+07	3.02436e+07	3.72984e+07	4.75497e+07
HMDB0034244	POS	3.297	130.065	C9 H7 N	Isoquinoline	0.00016779375468445	1.30014373950571	80.2876453051612	level2	mzCloud	C06323	HMDB0034244	Organoheterocyclic compounds	NA	Isoquinolines and derivatives	Isoquinolines and derivatives	NA	NA	NA	3.61443e+07	3.77085e+07	3.81235e+07	3.76901e+07	3.62957e+07	3.66574e+07	3.65484e+07	3.51679e+07	3.60244e+07	3.54309e+07	3.88008e+07	4.22988e+07	4.57076e+07	3.35257e+07	4.33299e+07	4.51285e+07	3.01259e+07	2.68007e+07	3.08051e+07	2.56187e+07	3.46628e+07	2.99771e+07	3.55856e+07	4.0396e+07	4.39664e+07	4.11628e+07	4.11226e+07	4.3492e+07	3.66958e+07	3.42694e+07
HMDB0035919	NEG	7.084	327.218	C18 H32 O5	Corchorifatty acid F	0.00016879279837667	0.514259461552251	77.836365094333	level2	mzCloud	NA	HMDB0035919	Lipids and lipid-like molecules	Lineolic acids and derivatives	Fatty Acyls	Fatty acyls[FA]	NA	NA	NA	1.49762e+06	1.78227e+06	1.46393e+06	1.50581e+06	1.42978e+06	1.83834e+06	1.44189e+06	1.68973e+06	1.42398e+06	1.66631e+06	1.20175e+06	1.31542e+06	1.4524e+06	1.61384e+06	1.34443e+06	1.71846e+06	1.50369e+06	2.31732e+06	1.5752e+06	1.77268e+06	2.02083e+06	2.1901e+06	2.31331e+06	1.75511e+06	1.92983e+06	1.61662e+06	1.75536e+06	1.71165e+06	3.14681e+06	1.83097e+06
HMDB0037115	POS	1.063	150.058	C5 H10 O3 S	2-hydroxy-4-(methylthio)butyric acid	-18.0104741300641	-120041.765930334	78.7480951404902	level2	BMDB	NA	HMDB0037115	Lipids and lipid-like molecules	Fatty acids and conjugates	Fatty Acyls	Fatty acyls[FA]	NA	NA	NA	1.0584e+08	1.00147e+08	1.1452e+08	1.07792e+08	1.10442e+08	1.13774e+08	1.19981e+08	1.21942e+08	1.15361e+08	1.14016e+08	6.38304e+07	1.28907e+08	6.27705e+07	7.58855e+07	3.03481e+08	6.62903e+07	3.59372e+07	1.77905e+07	6.79676e+07	4.78078e+07	9.46014e+07	4.36296e+07	1.17607e+08	9.18413e+07	1.65971e+08	1.56968e+08	2.48336e+08	1.73676e+08	1.55219e+08	1.18098e+08
HMDB0040433	POS	4.9	145.086	C7 H12 O3	Ethyl levulinate	0.00029030782843619	2.01492615459242	78.7136046197478	level2	mzCloud	NA	HMDB0040433	Organic acids and derivatives	Gamma-keto acids and derivatives	Keto acids and derivatives	Organic acids	NA	NA	NA	8.52735e+06	7.78526e+06	7.70098e+06	8.56266e+06	8.13765e+06	8.57321e+06	8.54273e+06	9.04716e+06	8.86698e+06	8.55893e+06	6.11224e+06	6.00625e+06	5.35605e+06	6.23466e+06	1.50587e+07	6.26332e+06	6.74242e+06	8.50838e+06	5.62498e+06	9.66464e+06	8.915e+06	1.43689e+07	7.046e+06	7.16777e+06	1.14441e+07	9.01553e+06	1.01395e+07	1.14075e+07	7.87841e+06	1.1338e+07
HMDB0059805	POS	4.608	134.06	C8 H7 N O	5-Hydroxyindole	0.00020654960789556	1.55238870641215	74.6709666465047	level2	mzCloud	NA	HMDB0059805	Organoheterocyclic compounds	Hydroxyindoles	Indoles and derivatives	Indole and derivatives	NA	NA	NA	2.76269e+06	2.8313e+06	2.61906e+06	2.88551e+06	2.944e+06	3.12775e+06	2.51732e+06	2.53009e+06	2.73252e+06	2.71257e+06	1.2734e+06	937943	3.12091e+06	1.13173e+06	7.52787e+06	3.65544e+06	1.90636e+06	1.00648e+06	1.45801e+06	746211	5.2806e+06	2.91094e+06	2.29136e+06	1.04801e+06	957266	3.39072e+06	910071	1.11499e+06	697367	1.41629e+07
HMDB0060055	POS	3.562	289.176	C16 H26 O3	Tetranor-12(S)-HETE	21.9805846982031	82575.3551275434	80.6137930472523	level2	mzCloud	NA	HMDB0060055	Lipids and lipid-like molecules	Fatty acids and conjugates	Fatty Acyls	Fatty acyls[FA]	NA	NA	NA	726718	633750	671829	674328	696372	658520	680863	708951	769202	779327	80395.7	609175	381106	389255	918731	117791	340389	772847	441089	910328	845071	276042	698455	1.28959e+06	1.28502e+06	1.41093e+06	307550	976430	119595	431345
HMDB0061705	POS	2.366	144.066	C6 H9 N O3	6-Oxopiperidine-2-carboxylic acid	0.00061433937668198	4.29433050132861	87.2472087041667	level2	Decode	NA	HMDB0061705	Organic acids and derivatives	Amino acids, peptides, and analogues	Carboxylic acids and derivatives	Amino acids, peptides, and analogues	NA	NA	NA	1.0405e+08	9.00517e+07	9.12845e+07	9.33589e+07	1.02154e+08	1.08438e+08	5.78857e+07	1.02645e+08	1.03121e+08	1.14325e+08	1.10567e+08	9.9957e+07	1.25659e+08	1.18594e+08	1.29039e+08	1.33946e+08	7.97919e+07	8.20727e+07	1.18713e+08	9.3113e+07	8.83475e+07	8.01365e+07	8.11657e+07	9.08823e+07	1.30961e+08	1.11986e+08	1.39031e+08	1.25307e+08	7.43405e+07	9.29997e+07
HMDB0061859	POS	7.841	288.29	C17 H34 O2	Methyl palmitate	17.0265305189311	63001.5173215501	96.4762110833304	level2	mzCloud	C16995	HMDB0061859	Lipids and lipid-like molecules	Fatty acid esters	Fatty Acyls	Fatty acyls[FA]	NA	NA	NA	4.93278e+06	4.98054e+06	5.70438e+06	5.30365e+06	4.94571e+06	5.29964e+06	5.62142e+06	4.88993e+06	5.25707e+06	5.41218e+06	4.10099e+06	2.22563e+06	2.32498e+06	3.85678e+06	3.34881e+06	1.8682e+06	4.08311e+06	454251	2.00862e+06	2.17215e+06	2.76102e+06	3.76821e+06	2.59119e+06	3.48198e+06	3.22207e+06	2.12715e+06	7.85211e+06	2.33474e+06	3.92775e+06	3.3448e+06
HMDB0062251	POS	0.774	90.0552	C3 H7 N O2	DL-Alanine	0.0002205329238194	2.47657129031496	99.7025628940526	level2	mzCloud	C01401	HMDB0062251	Organic acids and derivatives	Amino acids, peptides, and analogues	Carboxylic acids and derivatives	Amino acids, peptides, and analogues	Metabolism of other amino acids	Cyanoamino acid metabolism	map01100 Metabolic pathways;	1.29844e+08	1.38633e+08	1.33186e+08	1.17942e+08	1.3391e+08	1.30147e+08	1.35341e+08	1.36275e+08	1.32302e+08	1.36642e+08	1.83225e+08	1.76958e+08	1.53967e+08	1.47434e+08	1.4478e+08	2.11134e+08	1.15435e+08	9.92575e+07	1.61663e+08	8.55419e+07	1.16403e+08	7.66981e+07	1.00342e+08	1.72092e+08	1.82625e+08	1.51159e+08	1.05586e+08	1.38046e+08	1.46723e+08	1.16127e+08
HMDB0062594	POS	10.054	319.263	C21 H34 O2	Arachidonic acid methyl ester	-1.82558789560971e-05	-0.05736226756746	84.4857655481291	level2	mzCloud	NA	HMDB0062594	NA	NA	NA	NA	NA	NA	NA	2.42772e+07	2.39063e+07	2.30745e+07	2.34914e+07	2.07426e+07	2.5615e+07	2.75219e+07	3.23107e+07	2.91877e+07	2.87067e+07	2.73678e+07	2.03377e+07	1.7612e+07	2.20179e+07	2.89037e+07	1.61433e+07	2.92492e+07	1.93072e+07	5.71589e+06	1.39888e+07	1.57986e+07	3.64336e+07	2.04226e+07	3.3912e+07	1.59957e+07	1.4629e+07	2.01708e+07	2.31031e+07	6.92086e+07	3.8478e+07
HMDB0144295	NEG	0.739	89.0245	C3 H6 O3	DL-Lactic Acid	3.52629562456741e-05	0.391672695323355	98.1095166048166	level2	mzCloud	C01432	HMDB0144295	NA	NA	NA	NA	NA	NA	NA	6.69751e+08	6.05799e+08	5.85968e+08	6.01748e+08	6.29424e+08	6.59665e+08	6.50328e+08	6.46789e+08	5.32157e+08	5.60119e+08	1.21511e+09	6.20618e+08	6.72785e+08	7.66362e+08	9.39023e+08	6.83357e+08	6.12241e+08	4.23967e+08	7.7293e+08	5.35214e+08	5.29338e+08	4.98016e+08	5.65472e+08	7.27551e+08	6.9637e+08	4.85854e+08	6.42386e+08	7.35557e+08	5.42192e+08	6.51862e+08
HMDB0240480	NEG	4.203	445.078	C21 H18 O11	Apigenin 7-glucuronide	0.00013485134803659	0.302299729645572	62.3696012108722	level2	Public	NA	HMDB0240480	Phenylpropanoids and polyketides	Flavonoid glycosides	Flavonoids	Flavonoids	NA	NA	NA	785423	746798	777324	778901	727288	744852	713219	668360	743106	712883	1.62021e+06	1.04792e+06	2.68821e+06	1.56052e+06	248674	2.70469e+06	413839	302631	1.45735e+06	554326	397703	967272	770707	637720	642951	697852	1.03815e+06	343381	192905	613971
HMDB0249700	POS	2.583	190.108	C8 H15 N O4	Castanospermine	0.00027167316156351	1.43666317619984	63.5968656627348	level2	Decode	NA	HMDB0249700	Organoheterocyclic compounds	NA	Indolizidines	Indolizidines	NA	NA	NA	7.31305e+06	7.33978e+06	7.37983e+06	7.25895e+06	7.32814e+06	7.0894e+06	7.39371e+06	7.44251e+06	6.99396e+06	7.30189e+06	6.62557e+06	7.96437e+06	6.94737e+06	7.24027e+06	1.07552e+07	8.41103e+06	1.01578e+07	7.46215e+06	7.28564e+06	9.8785e+06	5.56248e+06	9.1277e+06	8.62249e+06	6.86938e+06	6.22127e+06	5.22768e+06	5.11612e+06	9.68676e+06	4.83401e+06	8.95845e+06
HMDB0251127	POS	7.344	247.097	C14 H14 O4	Diallyl phthalate	7.50441651860001e-05	0.30494699684654	92.9558996423957	level2	Public	NA	HMDB0251127	Benzenoids	Benzoic acids and derivatives	Benzene and substituted derivatives	Benzene and derivatives	NA	NA	NA	277595	218547	171641	269148	274237	175583	149695	153677	146741	238381	1.70468e+07	4.62044e+06	1.21867e+07	7.80946e+06	351578	4.84639e+06	1.26815e+07	1.05206e+07	1.58567e+06	5.80685e+06	2.8315e+06	8.46885e+06	4.68521e+06	7.78447e+06	1.7515e+06	4.34845e+06	5.08651e+06	7.49725e+06	1.79216e+06	709047
HMDB0253472	POS	2.69	120.081	C8 H9 N	Indoline	5.75350585876322e-05	0.483189449712661	71.1316679656263	level2	Public	NA	HMDB0253472	Organoheterocyclic compounds	Indolines	Indoles and derivatives	Indole and derivatives	NA	NA	NA	3.73202e+09	3.76614e+09	3.86494e+09	3.8335e+09	3.75049e+09	3.92205e+09	3.87324e+09	3.83626e+09	3.77627e+09	3.88195e+09	4.24432e+09	4.3168e+09	4.40339e+09	1.10039e+09	5.488e+09	4.44444e+09	2.89512e+09	2.81123e+09	3.78039e+09	2.60615e+09	3.7636e+09	4.09528e+09	3.64393e+09	3.90788e+09	4.62041e+09	3.77002e+09	4.8165e+09	3.93921e+09	4.37535e+09	3.94487e+09
HMDB0255446	NEG	4.648	207.012	C10 H8 O3 S	2-Naphthalenesulfonic acid	3.77743680530784e-05	0.181590589033682	97.2264406996744	level2	Public	C16202	HMDB0255446	Benzenoids	Naphthalene sulfonic acids and derivatives	Naphthalenes	Benzene and derivatives	Xenobiotics biodegradation and metabolism	Naphthalene degradation	NA	1.226e+06	1.16909e+06	1.27163e+06	1.22771e+06	1.26203e+06	1.20102e+06	1.2135e+06	1.15341e+06	1.2119e+06	1.1674e+06	1.80864e+06	2.18524e+06	2.00608e+06	1.59374e+06	642457	2.01968e+06	1.09883e+06	1.21392e+06	1.73956e+06	1.09642e+06	1.0962e+06	1.13301e+06	1.30014e+06	1.26292e+06	1.17517e+06	1.25819e+06	1.43209e+06	1.17114e+06	439086	971635
HMDB0302754	POS	0.788	162.076	C6 H11 N O4	2-Aminoadipic acid	0.00030244850739791	1.87775964608186	70.5392085215	level2	Public	C00956	HMDB0302754	Organic acids and derivatives	Amino acids, peptides, and analogues	Carboxylic acids and derivatives	Amino acids, peptides, and analogues	Amino acid metabolism	Lysine biosynthesis	map00310 Lysine degradation; map01100 Metabolic pathways; map01210 2-Oxocarboxylic acid metabolism; map01230 Biosynthesis of amino acids;	3.26502e+06	4.23888e+06	3.86352e+06	5.10742e+06	3.50217e+06	4.35173e+06	4.83919e+06	5.3731e+06	4.61818e+06	6.48985e+06	5.16355e+06	9.03952e+06	6.99893e+06	6.08422e+06	6.23944e+06	9.52374e+06	6.94254e+06	3.32577e+06	8.36088e+06	5.72789e+06	4.66225e+06	3.371e+06	4.92105e+06	4.4147e+06	5.352e+06	6.17898e+06	4.68194e+06	6.0321e+06	4.49163e+06	3.79757e+06
PB00040	NEG	8.234	482.295	C26 H45 N O5 S	taurolithocholic acid	-6.98123899383063e-05	-0.144448838335249	60.8951611493372	level2	Public	NA	NA	NA	NA	NA	NA	NA	NA	NA	1.8992e+06	2.01533e+06	1.9718e+06	2.05406e+06	1.99326e+06	2.06563e+06	2.10352e+06	1.89862e+06	1.99395e+06	2.00044e+06	1.05501e+06	1.58078e+06	7.17264e+06	4.11274e+06	1.17914e+06	7.4216e+06	5.88541e+06	1.93891e+06	4.31711e+06	2.54809e+06	1.2718e+06	661567	5.89034e+06	1.5148e+06	750445	1.54543e+06	1.81607e+06	2.23814e+06	372867	1.63707e+06
PB00416	POS	6.335	199.133	C11 H20 O4	(2R)-2-[(2R,5S)-5-[(2S)-2-hydroxybutyl]oxolan-2-yl]propanoic acid	-18.0102757638848	-83328.3789589543	79.6539581513392	level2	Public	NA	NA	NA	NA	NA	NA	NA	NA	NA	9.32303e+06	9.01707e+06	8.86797e+06	9.66066e+06	8.82606e+06	9.73825e+06	9.19945e+06	9.41319e+06	9.88967e+06	9.50352e+06	1.1397e+07	6.7894e+06	8.33745e+06	7.9243e+06	5.55893e+06	9.44457e+06	1.12823e+07	1.10906e+07	7.52399e+06	1.35249e+07	1.20608e+07	7.80143e+06	1.44303e+07	9.32643e+06	1.02813e+07	8.53551e+06	9.15307e+06	8.12381e+06	1.31654e+07	9.62688e+06
PB00866	POS	7.125	243.159	C13 H24 O5	3-hydroxy-2-octylpentanedioic acid	-18.0103791097656	-69227.4553473643	73.3443410594019	level2	Public	NA	NA	NA	NA	NA	NA	NA	NA	NA	1.98895e+06	2.30066e+06	1.62599e+06	1.95372e+06	2.08919e+06	1.99608e+06	1.93094e+06	1.69029e+06	2.1503e+06	1.84053e+06	2.02523e+06	1.4347e+06	1.98155e+06	1.60107e+06	1.28619e+06	2.13225e+06	2.61598e+06	1.28945e+06	1.10828e+06	3.12152e+06	2.3289e+06	1.58806e+06	3.52938e+06	2.48072e+06	1.03363e+06	2.1168e+06	1.68485e+06	2.31696e+06	2.8487e+06	1.98472e+06
PB02701	POS	0.753	140.069	C5 H11 N O2	BETAINE	21.982268372087	187755.894765125	62.9969212497969	level2	Public	NA	NA	NA	NA	NA	NA	NA	NA	NA	1.47049e+09	1.65187e+09	1.4228e+09	1.5284e+09	1.41875e+09	1.4945e+09	1.5554e+09	1.38427e+09	1.24255e+09	1.46318e+09	2.09399e+09	1.70061e+09	1.6969e+09	1.37184e+09	1.67419e+09	1.88376e+09	1.78114e+09	1.77704e+09	1.40341e+09	1.53884e+09	1.85161e+09	1.53291e+09	1.59379e+09	1.29286e+09	1.14788e+09	1.15275e+09	1.22138e+09	1.34487e+09	1.33277e+09	1.41065e+09
Reference1116	POS	3.354	220.133	C13 H17 N O2	Ritalinic acid	0.00029783458265342	1.35919370385231	74.1064520577269	level2	mzCloud	NA	NA	NA	NA	NA	NA	NA	NA	NA	4.9238e+06	5.12217e+06	5.15222e+06	5.35736e+06	5.33819e+06	5.1039e+06	5.21145e+06	5.34123e+06	5.39712e+06	5.3552e+06	90831.1	4.71942e+06	3.22192e+06	5.25485e+06	3.98961e+06	3.0291e+06	4.86935e+06	1.33405e+07	4.98385e+06	5.46663e+06	5.83196e+06	7.9273e+06	5.72013e+06	7.21219e+06	6.24798e+06	6.25062e+06	6.21779e+06	6.70396e+06	6.98593e+06	4.14669e+06
Reference1480	NEG	3.299	172.098	C8 H15 N O3	N-Acetyl-D-alloisoleucine	6.28434969769387e-05	0.363036462379148	93.2134021393343	level2	mzCloud	NA	NA	NA	NA	NA	NA	NA	NA	NA	4.97326e+06	4.97251e+06	4.79825e+06	4.90807e+06	4.83544e+06	4.96698e+06	4.80879e+06	4.59484e+06	4.72214e+06	4.89516e+06	7.61356e+06	7.01357e+06	5.15745e+06	4.45887e+06	7.20433e+06	5.24446e+06	2.70281e+06	3.73753e+06	4.90484e+06	3.10085e+06	2.27786e+06	2.84144e+06	8.59072e+06	3.22746e+06	5.5825e+06	6.55708e+06	7.91987e+06	8.64401e+06	3.34429e+06	6.74894e+06
Reference150	NEG	1.156	117.056	C5 H10 O3	2-Hydroxyvaleric acid	6.92860085393932e-06	0.0586856271667204	81.2004327912999	level2	mzCloud	NA	NA	NA	NA	NA	NA	NA	NA	NA	8.60907e+06	8.20318e+06	8.43327e+06	8.41216e+06	8.98463e+06	8.68446e+06	8.62083e+06	8.25261e+06	7.96658e+06	8.47546e+06	1.35818e+07	1.14453e+07	1.07444e+07	1.82011e+07	1.23522e+07	1.04869e+07	5.47516e+06	9.98818e+06	1.8451e+07	9.11363e+06	8.13832e+06	1.1663e+07	8.75354e+06	6.36374e+06	7.16273e+06	7.45848e+06	1.05299e+07	9.33775e+06	8.05607e+06	8.77575e+06
Reference1722	NEG	8.732	249.153	C12 H26 O3 S	1-Dodecanesulfonic acid	-0.00014524643785307	-0.580613542644365	95.5650211712557	level2	mzCloud	NA	NA	NA	NA	NA	NA	NA	NA	NA	537709	548828	546877	553138	552570	554722	505282	493809	503280	483902	1.07226e+07	1.07967e+07	1.08249e+07	1.21352e+07	1.12705e+07	1.28226e+07	9.32718e+06	1.06134e+07	1.12027e+07	1.0988e+07	1.17243e+07	1.03724e+07	8.22963e+06	9.27351e+06	1.04486e+07	1.02656e+07	8.18869e+06	8.96352e+06	1.2825e+07	1.04451e+07
Reference1723	POS	3.291	146.06	C9 H7 N O	4-Indolecarbaldehyde	0.00024379802232488	1.68075406439153	89.6089018312036	level2	mzCloud	NA	NA	NA	NA	NA	NA	NA	NA	NA	6.57419e+07	6.43997e+07	6.5048e+07	6.4357e+07	6.33665e+07	6.4864e+07	6.39142e+07	6.7255e+07	6.33097e+07	6.62384e+07	6.41138e+07	7.42562e+07	8.05768e+07	5.67664e+07	8.22886e+07	7.55723e+07	4.8696e+07	3.92535e+07	5.2725e+07	4.33522e+07	6.63971e+07	4.88358e+07	6.28539e+07	7.25421e+07	8.15594e+07	8.01432e+07	8.20083e+07	8.76911e+07	6.44116e+07	6.10719e+07
Reference1819	POS	3.506	239.149	C10 H22 O6	PEG n5	0.00012237926330271	0.513892758095107	98.5151192403779	level2	mzCloud	NA	NA	NA	NA	NA	NA	NA	NA	NA	7.27664e+08	7.29621e+08	7.54013e+08	7.27235e+08	7.55641e+08	7.24232e+08	7.36982e+08	7.38771e+08	7.5004e+08	7.47975e+08	2.75176e+08	4.65249e+08	5.29718e+08	5.46399e+08	5.06215e+08	4.98806e+08	9.21399e+08	1.06338e+09	5.22881e+08	1.15416e+09	9.03057e+08	7.46808e+08	9.99537e+08	7.91989e+08	7.51715e+08	7.72848e+08	6.70603e+08	7.18565e+08	1.23583e+09	8.58397e+08
Reference1820	POS	3.845	283.175	C12 H26 O7	PEG n6	-0.00031853120788127	-1.12887135978547	96.2352029274984	level2	mzCloud	NA	NA	NA	NA	NA	NA	NA	NA	NA	5.15018e+08	5.20442e+08	5.24019e+08	5.35137e+08	5.20924e+08	5.47687e+08	5.5226e+08	5.24163e+08	5.27885e+08	5.19253e+08	2.44104e+08	3.35165e+08	3.66512e+08	3.77149e+08	3.7548e+08	3.59356e+08	6.51236e+08	7.90073e+08	3.65894e+08	8.44761e+08	6.34045e+08	5.47118e+08	7.14719e+08	5.57237e+08	5.37087e+08	5.49808e+08	4.88055e+08	5.34735e+08	8.69525e+08	5.9977e+08
Reference1822	POS	4.367	388.254	C16 H34 O9	PEG n8	0.00025585337039046	0.691084153245319	95.1862440141347	level2	mzCloud	NA	NA	NA	NA	NA	NA	NA	NA	NA	4.35107e+08	4.39774e+08	4.22053e+08	4.57268e+08	4.46104e+08	4.38738e+08	4.31704e+08	4.27667e+08	4.40577e+08	4.3559e+08	2.39821e+08	2.8399e+08	3.44172e+08	3.29835e+08	3.05533e+08	3.42801e+08	5.08613e+08	6.50581e+08	3.19718e+08	6.47493e+08	5.23217e+08	4.47105e+08	5.51456e+08	4.9229e+08	4.40087e+08	5.12522e+08	3.91056e+08	4.28139e+08	6.55888e+08	4.28105e+08
Reference2722	POS	4.649	198.128	C14 H15 N	Dibenzylamine	0.00033269096647359	1.68775470734699	89.8187843483476	level2	mzCloud	NA	NA	NA	NA	NA	NA	NA	NA	NA	4.44789e+07	4.35207e+07	4.387e+07	4.37853e+07	4.3971e+07	4.40357e+07	4.45449e+07	4.39445e+07	4.51936e+07	4.29596e+07	6.97824e+07	2.76882e+07	1.84913e+07	7.9045e+07	6.4684e+07	1.79214e+07	4.57915e+07	2.45345e+07	7.06493e+07	6.97689e+07	1.13584e+08	3.91456e+07	7.71483e+07	2.32653e+07	4.67273e+07	3.41808e+07	3.24727e+07	3.12002e+07	1.651e+07	2.103e+07
Reference2886	POS	6.851	158.154	C9 H19 N O	2,2,6,6-Tetramethyl-4-piperidinol	0.00039420976798965	2.50854684107833	79.2462610190541	level2	mzCloud	NA	NA	NA	NA	NA	NA	NA	NA	NA	1.32424e+07	1.34946e+07	1.34514e+07	1.34549e+07	1.36531e+07	1.32405e+07	1.30134e+07	1.31921e+07	1.33452e+07	1.29771e+07	2.71437e+07	1.22399e+07	9.23159e+06	3.46138e+07	1.26843e+07	9.79379e+06	1.31221e+07	6.46668e+06	3.07874e+07	3.06695e+07	2.13545e+07	1.43375e+07	2.10426e+07	2.65526e+06	6.6669e+06	1.49511e+07	8.08821e+06	1.63843e+07	1.19539e+07	4.15543e+06
Reference2955	POS	9.459	454.293	C21 H44 N O7 P	Glycerophospho-N-palmitoyl ethanolamine	0.00036211941323927	0.798877047836491	74.78050480342	level2	mzCloud	NA	NA	NA	NA	NA	NA	NA	NA	NA	8.58991e+07	8.73583e+07	8.48968e+07	8.57068e+07	8.55079e+07	8.78693e+07	8.30508e+07	8.83217e+07	8.29205e+07	8.7318e+07	1.49298e+08	1.0147e+08	8.39656e+07	1.03452e+08	7.28901e+07	8.16766e+07	7.41528e+07	4.6116e+07	1.00463e+08	5.92914e+07	6.51385e+07	5.60091e+07	7.51378e+07	6.19423e+07	8.16521e+07	6.61571e+07	7.24417e+07	6.14914e+07	4.49859e+07	7.60785e+07
Reference3164	POS	4.79	476.307	C20 H42 O11	PEG n10	17.0270965500374	37154.9431362152	87.3877200161624	level2	mzCloud	NA	NA	NA	NA	NA	NA	NA	NA	NA	2.75541e+08	2.83861e+08	2.76365e+08	2.7101e+08	2.65902e+08	2.83526e+08	2.86515e+08	2.80405e+08	2.78517e+08	2.80929e+08	1.63505e+08	2.06037e+08	2.30718e+08	2.40579e+08	2.13286e+08	2.11871e+08	2.91195e+08	4.80279e+08	3.1754e+07	3.47391e+08	3.19081e+08	3.02798e+08	3.20545e+08	3.39846e+08	2.69685e+08	3.3506e+08	2.8069e+08	3.0005e+08	4.04665e+08	2.51513e+08
Reference3165	POS	4.943	520.334	C22 H46 O12	PEG n11	17.0276590946876	33899.4534800695	91.1416827822021	level2	mzCloud	NA	NA	NA	NA	NA	NA	NA	NA	NA	2.61558e+08	2.56274e+08	2.57e+08	2.57e+08	2.64358e+08	2.63936e+08	2.54038e+08	2.6088e+08	2.44544e+08	2.6248e+08	1.51873e+08	1.91441e+08	1.85782e+08	2.20609e+08	1.96778e+08	1.81898e+08	2.48353e+08	4.89854e+08	2.1057e+08	2.90529e+08	3.0346e+08	3.00644e+08	2.61333e+08	3.4872e+08	2.57098e+08	2.93436e+08	2.71351e+08	2.60976e+08	3.44257e+08	2.39989e+08
Reference3166	POS	5.082	564.359	C24 H50 O13	PEG n12	17.0268002114931	31166.0564823673	87.3899913430932	level2	mzCloud	NA	NA	NA	NA	NA	NA	NA	NA	NA	2.16248e+08	2.07474e+08	2.0543e+08	2.17309e+08	2.11567e+08	2.14642e+08	2.18324e+08	2.14579e+08	2.1203e+08	2.13384e+08	1.22297e+08	1.72618e+08	1.5712e+08	1.99457e+08	1.69997e+08	1.53252e+08	1.95587e+08	4.15718e+08	5.11947e+07	2.14449e+08	2.631e+08	2.74766e+08	2.03739e+08	2.81897e+08	2.05212e+08	2.48227e+08	2.32274e+08	2.2777e+08	2.93699e+08	2.03854e+08
Reference3231	POS	4.223	187.097	C9 H14 O4	1-(Carboxymethyl)cyclohexanecarboxylic acid	0.00036204131288286	1.94552556367232	77.597367050526	level2	mzCloud	NA	NA	NA	NA	NA	NA	NA	NA	NA	4.59068e+06	4.64333e+06	4.61666e+06	4.37453e+06	4.56688e+06	4.57515e+06	4.79748e+06	4.92013e+06	4.74932e+06	4.74737e+06	3.66208e+06	3.86657e+06	5.77694e+06	3.71689e+06	5.20184e+06	5.75044e+06	6.12378e+06	4.98977e+06	3.89201e+06	6.54989e+06	5.38635e+06	4.38854e+06	7.16877e+06	4.5429e+06	5.18638e+06	4.80656e+06	4.65067e+06	4.52179e+06	7.03297e+06	5.21398e+06
Reference3242	POS	4.968	111.081	C7 H10 O	trans,trans-2,4-Heptadienal	0.00016911985625256	1.53643130372609	72.3008805841332	level2	mzCloud	NA	NA	NA	NA	NA	NA	NA	NA	NA	2.19105e+06	1.90633e+06	2.24534e+06	2.20245e+06	2.41387e+06	2.19899e+06	2.20272e+06	2.16554e+06	2.23904e+06	2.36948e+06	2.57457e+06	1.75458e+06	1.72741e+06	2.02054e+06	1.62424e+06	3.02e+06	3.14274e+06	2.70804e+06	2.10101e+06	3.18287e+06	2.73537e+06	2.35855e+06	2.91004e+06	1.81136e+06	2.00453e+06	2.14998e+06	2.77893e+06	1.57116e+06	3.62289e+06	2.48552e+06
Reference3300	POS	6.326	231.159	C12 H22 O4	Dimethyl sebacate	9.68387363684542e-05	0.420760265860907	89.84870461835	level2	mzCloud	NA	NA	NA	NA	NA	NA	NA	NA	NA	2.18031e+07	2.25863e+07	2.11187e+07	2.22761e+07	2.21114e+07	2.21728e+07	2.24176e+07	2.22792e+07	2.24837e+07	2.23355e+07	2.63723e+07	1.46405e+07	1.86134e+07	1.86199e+07	1.32154e+07	2.15955e+07	2.6524e+07	2.70112e+07	1.76641e+07	3.35893e+07	2.68767e+07	1.93497e+07	3.29276e+07	2.31052e+07	2.42157e+07	2.13847e+07	8.84983e+06	2.03383e+07	3.10165e+07	2.3271e+07
Reference3328	NEG	3.98	201.113	C10 H18 O4	3-tert-Butyladipic acid	2.61894664390638e-05	0.129573523124456	82.9933040574015	level2	mzCloud	NA	NA	NA	NA	NA	NA	NA	NA	NA	2.51273e+07	2.53213e+07	2.52664e+07	2.51349e+07	2.49091e+07	2.53484e+07	2.4866e+07	2.51004e+07	2.5512e+07	2.5731e+07	3.06225e+07	1.80463e+07	2.17423e+07	2.13584e+07	1.5984e+07	2.43936e+07	2.93411e+07	3.40297e+07	2.15181e+07	3.7271e+07	3.29657e+07	2.50157e+07	4.39927e+07	2.86636e+07	2.97925e+07	2.46718e+07	2.78044e+07	2.44188e+07	3.65161e+07	2.95694e+07
Reference406	POS	9.695	331.284	C19 H38 O4	1-Palmitoylglycerol	-0.00025613395916934	-0.77551252969767	64.3878658954661	level2	mzCloud	NA	NA	NA	NA	NA	NA	NA	NA	NA	9.65931e+08	9.4144e+08	9.33828e+08	9.50592e+08	9.58837e+08	9.61121e+08	9.16774e+08	9.68743e+08	9.22273e+08	9.34799e+08	2.20761e+09	1.3449e+09	1.39057e+09	1.27466e+09	1.2015e+09	1.53187e+09	1.5893e+09	8.1236e+08	1.45901e+09	9.91333e+08	1.19486e+09	1.33306e+09	8.03204e+08	1.08342e+09	1.06113e+09	9.62583e+08	1.12164e+09	6.38263e+08	8.1574e+08	1.01789e+09
Reference4416	POS	10.145	362.305	C23 H39 N O2	Methanandamide	-0.00019952096698716	-0.55223367734219	61.8726840418896	level2	mzCloud	NA	NA	NA	NA	NA	NA	NA	NA	NA	1.07843e+07	1.06482e+07	1.11222e+07	8.99593e+06	1.07253e+07	1.06338e+07	1.40166e+07	1.59096e+07	1.39079e+07	1.21433e+07	1.35148e+07	7.9522e+06	8.19605e+06	1.04161e+07	1.65658e+07	3.46451e+06	1.314e+07	1.32263e+07	9.89195e+06	6.91437e+06	7.44127e+06	2.23945e+07	7.74358e+06	1.14347e+07	9.43595e+06	7.18051e+06	8.70144e+06	6.72059e+06	2.26482e+07	1.11789e+07
Reference4424	POS	10.016	332.292	C20 H39 N O	Oleoyl ethylamide	21.9817424892407	71068.5986856502	75.3873964052511	level2	mzCloud	NA	NA	NA	NA	NA	NA	NA	NA	NA	7.94671e+06	8.45144e+06	7.8411e+06	7.75014e+06	4.98415e+06	6.97494e+06	7.25311e+06	8.13375e+06	7.22657e+06	6.63982e+06	669075	5.05099e+06	4.30025e+06	5.4017e+06	7.86841e+06	8.62509e+06	1.59623e+07	4.06194e+06	4.59993e+06	3.24521e+06	5.40609e+06	3.84225e+06	3.32414e+06	1.41946e+06	5.81295e+06	3.51213e+06	4.90537e+06	1.13003e+07	2.42176e+07	6.94798e+06
Reference4597	NEG	9.53	345.244	C22 H36 O4	Prostaglandin A1 ethyl ester	-18.0103084359375	-49443.3679752584	70.5759763166573	level2	mzCloud	NA	NA	NA	NA	NA	NA	NA	NA	NA	459275	448696	454308	466751	441067	264404	437418	348457	464740	411729	702395	433983	445810	285981	370058	345658	148334	388979	245164	460215	315108	191887	378408	874315	491022	642935	584182	1.02776e+06	252331	513079
Reference468	POS	3.527	229.155	C11 H20 N2 O3	Leucylproline	0.00020944172871395	0.9180106180953	94.3076510143405	level2	mzCloud	NA	NA	NA	NA	NA	NA	NA	NA	NA	1.30981e+07	1.27225e+07	1.33624e+07	1.28767e+07	1.3223e+07	1.27122e+07	1.30981e+07	1.29357e+07	1.35097e+07	1.33556e+07	9.16898e+06	1.4878e+07	1.67418e+07	2.03546e+07	2.27588e+07	1.8529e+07	9.99018e+06	6.77875e+06	1.83861e+07	1.35124e+07	1.66573e+07	8.99819e+06	9.91259e+06	9.86296e+06	1.79124e+07	1.27375e+07	9.59855e+06	1.18869e+07	1.31784e+07	1.46209e+07
Reference4865	POS	11.279	703.574	C39 H79 N2 O6 P	Palmitoyl sphingomyelin	-0.00093752578129624	-1.33442791179694	90.4816972839303	level2	mzCloud	NA	NA	NA	NA	NA	NA	NA	NA	NA	2.52666e+07	2.64157e+07	2.72963e+07	2.42811e+07	2.54557e+07	2.62715e+07	2.3738e+07	2.27293e+07	2.46474e+07	2.35391e+07	4.47324e+07	1.56755e+07	2.00137e+07	2.53971e+07	1.87056e+07	2.72776e+07	6.25501e+07	2.61171e+07	2.63169e+07	2.43387e+07	3.22816e+07	2.36834e+07	2.15808e+07	1.54701e+07	1.55376e+07	1.36328e+07	1.02861e+07	1.30479e+07	1.91943e+07	1.84875e+07
Reference513	NEG	0.741	173.093	C7 H14 N2 O3	N-Acetylornithine	2.19008658461917e-05	0.125794429737961	86.7524402308052	level2	mzCloud	NA	NA	NA	NA	NA	NA	NA	NA	NA	9.58521e+06	1.00455e+07	9.34132e+06	1.00137e+07	1.00647e+07	1.00641e+07	9.79356e+06	9.96199e+06	1.09011e+07	1.09094e+07	2.1099e+07	1.6531e+07	1.68401e+07	8.29368e+06	1.53075e+07	1.77834e+07	1.45027e+07	5.36338e+06	8.85916e+06	7.66142e+06	1.45552e+07	3.23738e+06	1.62928e+07	9.92401e+06	8.99059e+06	9.07905e+06	1.18708e+07	1.37842e+07	4.15678e+06	8.24024e+06
Reference5501	POS	9.908	432.368	C24 H46 O5	PEG Monooleate n3	17.0266216529186	41093.9003415097	93.4398551447896	level2	mzCloud	NA	NA	NA	NA	NA	NA	NA	NA	NA	2.87043e+07	1.24207e+07	2.74084e+07	2.74346e+07	2.72793e+07	2.44994e+07	2.78505e+07	3.12748e+07	2.76303e+07	2.61183e+07	6.40951e+06	1.65746e+07	1.4282e+07	9.54586e+06	8.20692e+06	1.50008e+07	1.30493e+07	1.58962e+07	1.02512e+07	1.97444e+07	1.25125e+07	2.15609e+07	2.55031e+07	1.93406e+07	1.79357e+07	2.64796e+07	1.89331e+07	2.72916e+07	2.59432e+07	1.46895e+07
Reference559	POS	1.177	229.155	C11 H20 N2 O3	Prolylleucine	-1.28196788864443e-05	-0.0561903370956271	84.7786183226656	level2	mzCloud	NA	NA	NA	NA	NA	NA	NA	NA	NA	4.15063e+07	4.01316e+07	3.92169e+07	4.10126e+07	4.15909e+07	4.10268e+07	4.16334e+07	4.22805e+07	4.32857e+07	4.01807e+07	3.39164e+07	3.90744e+07	3.36923e+07	4.05255e+07	8.49292e+07	3.10877e+07	4.845e+07	4.93959e+07	3.9077e+07	4.67826e+07	5.69115e+07	5.34971e+07	5.6895e+07	2.89847e+07	4.20672e+07	2.62664e+07	3.85389e+07	3.48245e+07	3.70525e+07	4.99849e+07
Reference6618	POS	9.53	372.311	C21 H38 O4	1-Linoleoyl glycerol	-2.10278428767197e-05	-0.0593542406379195	90.0098377774545	level2	mzCloud	NA	NA	NA	NA	NA	NA	NA	NA	NA	1.94878e+08	2.04185e+08	1.99283e+08	2.00769e+08	2.0227e+08	1.95746e+08	2.02719e+08	2.08588e+08	2.01747e+08	1.89645e+08	2.25447e+08	2.59003e+08	2.62463e+08	1.50436e+08	2.90551e+08	1.39914e+08	6.73052e+07	5.54949e+07	1.68013e+08	8.83163e+07	3.99026e+07	4.89939e+07	1.07462e+08	8.71667e+07	2.3006e+08	1.82646e+08	2.03405e+08	8.84402e+07	3.2076e+07	1.54059e+08
Reference6619	NEG	9.441	410.237	C22 H37 N O4 S	N-Arachidonoyl taurine	0.00026437530038947	0.642866737876578	93.278035056965	level2	mzCloud	NA	NA	NA	NA	NA	NA	NA	NA	NA	2.70808e+06	2.814e+06	2.78495e+06	2.76496e+06	2.76719e+06	1.97316e+06	2.89297e+06	2.83727e+06	2.73138e+06	2.84001e+06	2.41528e+06	2.72681e+06	2.36296e+06	5.29581e+06	3.08629e+06	2.07149e+06	3.23596e+06	4.72567e+06	3.40995e+06	4.383e+06	3.57608e+06	3.65556e+06	3.30459e+06	4.46697e+06	2.71149e+06	3.5115e+06	4.04894e+06	4.34149e+06	3.90973e+06	4.57882e+06
Reference6626	NEG	9.111	346.145	C22 H21 N O3	GW 9508	0.00015210374738217	0.438147222365749	79.508110922689	level2	mzCloud	NA	NA	NA	NA	NA	NA	NA	NA	NA	815718	761867	814931	754911	870179	1.4496e+06	1.31598e+06	966739	806023	1.42054e+06	376469	952612	1.22753e+06	1.00839e+06	1.7555e+06	1.14168e+06	3.52337e+06	1.02742e+06	918527	3.66603e+06	3.6603e+06	1.47168e+06	3.59308e+06	1.46057e+06	1.98718e+06	1.48307e+06	1.70285e+06	1.99882e+06	239832	959760
Reference6634	POS	9.366	295.263	C19 H36 O3	Ricinoleic acid methyl ester	-18.010596861849	-57677.0163978722	86.5546102380178	level2	mzCloud	NA	NA	NA	NA	NA	NA	NA	NA	NA	7.36491e+06	6.81092e+06	9.2512e+06	8.06025e+06	7.25833e+06	8.65629e+06	8.36789e+06	7.44251e+06	7.48491e+06	7.3981e+06	3.53757e+06	6.48612e+06	9.88673e+06	6.31638e+06	1.13281e+07	7.9131e+06	1.55398e+07	1.46306e+07	8.23593e+06	1.92879e+07	1.7818e+07	1.47919e+07	1.09104e+07	2.03737e+07	1.11191e+07	1.03601e+07	8.92624e+06	1.2588e+07	2.72781e+07	8.54571e+06
Reference6675	POS	9.97	343.263	C23 H34 O2	Docosahexaenoic acid methyl ester	-8.09827037073774e-05	-0.236614499231751	68.8786029265962	level2	mzCloud	NA	NA	NA	NA	NA	NA	NA	NA	NA	5.5847e+06	6.96106e+06	5.60545e+06	5.70282e+06	6.3457e+06	7.07463e+06	7.55726e+06	4.99699e+06	7.36051e+06	7.29823e+06	4.49558e+06	6.95657e+06	5.13262e+06	7.46427e+06	1.19617e+07	6.41116e+06	8.15364e+06	7.32725e+06	6.51987e+06	5.09491e+06	6.27874e+06	1.02071e+07	6.33921e+06	6.02478e+06	5.9435e+06	4.24146e+06	5.65952e+06	5.60524e+06	2.33416e+07	1.48355e+07
Reference6701	NEG	6.625	185.118	C10 H18 O3	10-HDA	-8.00001174638965e-06	-0.0429817928843028	76.8309091409006	level2	mzCloud	NA	NA	NA	NA	NA	NA	NA	NA	NA	1.1352e+07	1.13834e+07	1.14255e+07	1.13433e+07	1.13916e+07	1.14824e+07	1.10116e+07	1.07609e+07	1.07687e+07	1.08824e+07	8.18265e+06	1.06468e+07	1.15451e+07	1.14844e+07	1.06825e+07	1.11359e+07	8.31129e+06	1.37095e+07	1.06511e+07	7.94932e+06	9.5043e+06	1.25585e+07	1.15889e+07	1.48937e+07	1.4119e+07	1.10996e+07	1.27667e+07	1.22437e+07	1.19535e+07	1.91881e+07
Reference6903	NEG	10.011	279.233	C18 H32 O2	10(E),12(Z)-Conjugated linoleic acid	-2.88474896024127e-05	-0.102938431023777	99.9673058467821	level2	mzCloud	NA	NA	NA	NA	NA	NA	NA	NA	NA	4.76249e+07	4.42161e+07	4.5696e+07	4.34155e+07	4.55132e+07	3.24338e+07	4.40583e+07	4.35024e+07	4.10667e+07	4.06405e+07	7.3382e+07	6.08958e+07	6.67584e+07	5.99607e+07	8.82474e+07	5.00309e+07	4.78933e+07	3.04125e+07	5.15713e+07	3.68867e+07	3.29799e+07	2.17913e+07	3.38046e+07	3.5145e+07	5.75376e+07	5.49308e+07	8.14741e+07	4.80895e+07	2.07077e+07	7.51034e+07
Reference6924	NEG	9.771	277.217	C18 H30 O2	Oleic acid alkyne	-3.08852318084973e-05	-0.111008278985978	99.9330074948757	level2	mzCloud	NA	NA	NA	NA	NA	NA	NA	NA	NA	3.10925e+06	3.13466e+06	3.0201e+06	3.11672e+06	3.08175e+06	2.46769e+06	2.81478e+06	2.82808e+06	2.95214e+06	3.07119e+06	4.76166e+06	4.5339e+06	4.13823e+06	4.46518e+06	5.72584e+06	3.64639e+06	2.53438e+06	2.47936e+06	3.34877e+06	2.58052e+06	2.21402e+06	1.69451e+06	2.24075e+06	2.83319e+06	3.89545e+06	4.0895e+06	4.59443e+06	3.51548e+06	1.70104e+06	4.24146e+06
Reference702	POS	5.859	203.062	C12 H11 O P	Diphenylphosphine oxide	0.00032615291544857	1.61418087493759	85.2015683928586	level2	mzCloud	NA	NA	NA	NA	NA	NA	NA	NA	NA	1.99769e+06	2.20351e+06	2.14562e+06	2.08201e+06	2.42772e+06	2.32646e+06	2.19431e+06	2.29783e+06	2.37042e+06	2.5464e+06	3.55816e+06	2.49888e+06	2.09478e+06	2.50198e+06	3.92975e+06	3.10102e+06	3.63447e+06	2.13675e+06	2.46019e+06	1.56409e+06	1.97486e+06	3.9667e+06	2.04006e+06	2.75395e+06	1.883e+06	1.28233e+06	1.2451e+06	1.6496e+06	4.68662e+06	3.53334e+06
Reference7267	POS	8.071	318.242	C20 H31 N O2	Drofenine	-0.00058908186355211	-1.85692301872298	68.20236292394	level2	mzCloud	NA	NA	NA	NA	NA	NA	NA	NA	NA	4.92689e+09	1.90952e+09	4.83084e+09	4.90771e+09	4.85239e+09	4.79494e+09	4.71601e+09	4.43943e+09	4.48889e+09	4.51953e+09	6.06324e+09	5.4419e+09	5.43332e+09	5.39482e+09	5.82346e+09	6.39905e+09	6.04518e+09	4.83417e+09	5.90659e+09	4.35414e+09	5.27044e+09	5.82234e+09	4.37056e+09	4.28878e+09	4.75005e+09	3.99527e+09	3.97742e+09	3.90913e+09	4.60938e+09	4.80809e+09
Reference7312	POS	3.079	201.124	C8 H12 N2 O2	Hexamethylene diisocyanate	32.0267535084731	190533.50489259	62.6765544295853	level2	mzCloud	NA	NA	NA	NA	NA	NA	NA	NA	NA	3.53363e+06	3.51781e+06	3.53184e+06	3.19512e+06	3.37568e+06	3.52785e+06	3.54309e+06	3.38116e+06	3.27033e+06	2.09541e+06	3.99889e+06	4.61669e+06	4.95835e+06	3.6028e+06	4.40458e+06	4.75714e+06	3.33478e+06	2.54631e+06	3.52086e+06	3.07571e+06	3.22662e+06	3.7994e+06	3.71392e+06	3.20062e+06	3.72022e+06	3.73808e+06	4.65902e+06	3.28847e+06	896310	3.51985e+06
Reference7415	NEG	5.368	187.04	C11 H8 O3	6-Hydroxy-2-naphthoic acid	0.00025755563862617	1.36963188680499	93.4263915477056	level2	mzCloud	NA	NA	NA	NA	NA	NA	NA	NA	NA	385665	388795	396269	403518	393500	405341	420626	312074	266108	359981	4780.92	3770.65	538169	205460	4026.11	457940	149359	4215.38	189031	328912	591425	4192.3	1.14968e+06	576612	495122	400812	639755	1.8536e+06	99832.8	127786
Reference7437	POS	7.821	415.212	C24 H30 O6	Bis(4-ethylbenzylidene)sorbitol	5.33912490823241e-05	0.128900779180037	92.996455094707	level2	mzCloud	NA	NA	NA	NA	NA	NA	NA	NA	NA	1.29844e+08	1.2898e+08	1.31518e+08	1.31586e+08	1.29594e+08	1.18515e+08	1.22071e+08	1.08137e+08	1.11142e+08	1.15409e+08	2.59781e+08	5.17236e+08	2.27014e+08	3.31633e+08	4.98607e+08	6.42137e+08	3.06024e+08	2.16194e+08	4.32416e+08	3.01247e+08	4.96223e+08	4.18058e+08	2.26219e+08	1.96287e+08	4.49888e+08	2.10725e+08	3.20329e+08	2.61133e+08	2.9891e+08	4.05285e+08
Reference7439	POS	7.291	387.18	C22 H26 O6	Bis(methylbenzylidene)sorbitol	4.62317585174787e-05	0.119717758347909	92.4741672389317	level2	mzCloud	NA	NA	NA	NA	NA	NA	NA	NA	NA	4.63262e+06	4.61232e+06	4.47118e+06	4.36229e+06	4.64343e+06	4.26387e+06	4.26813e+06	4.00059e+06	4.07471e+06	4.01853e+06	2.269e+06	5.41584e+06	5.95622e+06	6.86965e+06	6.66572e+06	8.43532e+06	3.10412e+06	1.35807e+06	6.60393e+06	5.82239e+06	6.04183e+06	2.35645e+06	3.80604e+06	3.27985e+06	5.95312e+06	4.76365e+06	2.12497e+06	4.53781e+06	4.80933e+06	5.09601e+06
Reference7727	NEG	7.045	329.233	C18 H34 O5	(15Z)-9,12,13-Trihydroxy-15-octadecenoic acid	0.00015467034046423	0.468356492854945	89.3172360298955	level2	mzCloud	NA	NA	NA	NA	NA	NA	NA	NA	NA	3.34151e+06	3.36653e+06	3.02812e+06	3.10017e+06	3.45827e+06	3.28361e+06	3.52991e+06	2.99372e+06	3.52523e+06	3.09443e+06	1.13928e+06	2.99595e+06	3.51326e+06	3.12721e+06	3.07553e+06	4.41913e+06	2.81456e+06	3.78096e+06	3.04918e+06	4.82216e+06	5.07819e+06	3.04112e+06	4.59072e+06	3.90275e+06	4.31762e+06	4.28849e+06	3.09853e+06	4.09754e+06	4.74852e+06	3.60834e+06
Reference7925	NEG	4.835	229.108	C11 H18 O5	2-(6-Hydroxyhexyl)-3-methylenesuccinic acid	-0.00012788455137524	-0.555740894755871	60.6642157085694	level2	mzCloud	NA	NA	NA	NA	NA	NA	NA	NA	NA	3.75123e+06	3.50357e+06	3.76546e+06	3.45767e+06	3.70914e+06	3.69549e+06	3.69706e+06	3.551e+06	3.32305e+06	3.61388e+06	2.97984e+06	3.80403e+06	3.40931e+06	4.38647e+06	3.04472e+06	4.56508e+06	3.80608e+06	3.99731e+06	4.42372e+06	4.44497e+06	4.93928e+06	3.71535e+06	3.48829e+06	3.60449e+06	3.95995e+06	3.90535e+06	2.66281e+06	3.23777e+06	3.48159e+06	3.78672e+06
Reference7979	NEG	6.535	327.181	C17 H28 O6	(-)-Spiculisporic acid	0.000123682587855	0.376864376799051	61.691132930317	level2	mzCloud	NA	NA	NA	NA	NA	NA	NA	NA	NA	169374	174682	174094	208291	180100	183611	198058	197299	182887	197750	790280	1.24969e+06	541047	1.18242e+06	1.67975e+06	1.2549e+06	969299	1.29752e+06	1.49118e+06	836626	1.48304e+06	1.9962e+06	607315	1.28174e+06	1.15903e+06	750243	869115	867452	2.7268e+06	1.96093e+06
Reference837	POS	0.742	166.084	C7 H13 N O2	DL-Stachydrine	0.0003537806535121	2.47235453208917	92.2218069582689	level2	mzCloud	NA	NA	NA	NA	NA	NA	NA	NA	NA	4.94821e+07	5.24627e+07	5.17971e+07	5.10307e+07	5.0243e+07	4.37521e+07	4.79274e+07	4.33096e+07	4.40033e+07	4.83701e+07	5.05532e+07	4.59011e+07	5.3248e+07	7.1121e+07	4.7168e+07	5.87848e+07	4.28454e+07	3.60304e+07	7.10008e+07	5.31671e+07	4.45366e+07	5.22948e+07	4.15119e+07	4.27595e+07	4.24152e+07	4.82899e+07	4.96525e+07	6.07173e+07	2.60852e+07	6.96214e+07
Reference8786	NEG	4.415	555.267	C28 H39 F3 N2 O6	6-Hydroxy-1-(hydroxymethyl)-5-{2-[2-(hydroxymethyl)-1-pyrrolidinyl]-2-oxoethyl}-1,4a-dimethyldecahydro-2-naphthalenyl [3-(trifluoromethyl)phenyl]carbamate	-0.00202110718748827	-3.63328115871447	62.9586246784121	level2	mzCloud	NA	NA	NA	NA	NA	NA	NA	NA	NA	672706	629862	640327	606287	621520	638213	590943	594888	601092	653904	137655	395090	632792	407614	272919	495625	811635	545105	459514	1.02072e+06	879108	641483	1.3646e+06	821230	689954	729960	596030	645125	905596	568964
Reference879	POS	0.748	204.123	C9 H17 N O4	Acetyl-L-carnitine	0.00027017148801178	1.3301355384327	84.4292001212775	level2	mzCloud	NA	NA	NA	NA	NA	NA	NA	NA	NA	1.06474e+07	9.85369e+06	1.05821e+07	8.9931e+06	9.42601e+06	9.04104e+06	8.16808e+06	6.48399e+06	6.34624e+06	7.67815e+06	1.70616e+07	1.41127e+07	1.38507e+07	1.14099e+07	8.95271e+06	1.4183e+07	1.57002e+07	7.17459e+06	1.69308e+07	1.1811e+07	1.12016e+07	3.74862e+06	1.0897e+07	5.10887e+06	1.3602e+07	9.95243e+06	7.79374e+06	6.30685e+06	357018	5.73426e+06
Reference881	POS	0.692	162.113	C7 H15 N O3	DL-Carnitine	0.00034086325712223	2.11578069114936	98.231819931268	level2	mzCloud	NA	NA	NA	NA	NA	NA	NA	NA	NA	5.86237e+07	5.97114e+07	5.78615e+07	6.12094e+07	6.01701e+07	6.2436e+07	5.98243e+07	5.30194e+07	4.8697e+07	6.18011e+07	7.08913e+07	7.27958e+07	5.27837e+07	9.09735e+07	1.43426e+08	5.71217e+07	8.34586e+07	6.29751e+07	8.93491e+07	5.75373e+07	6.54258e+07	7.27782e+07	6.93972e+07	5.25047e+07	6.53868e+07	5.03893e+07	4.23908e+07	7.77764e+07	5.66818e+07	7.52264e+07
Reference8825	POS	5.225	239.139	C12 H18 N2 O3	[3-({3-[(Cyclopropylmethyl)amino]-3-oxetanyl}methyl)-1,2-oxazol-5-yl]methanol	0.00018188007157959	0.76377919966635	60.8242823722401	level2	mzCloud	NA	NA	NA	NA	NA	NA	NA	NA	NA	6.01863e+06	5.94305e+06	5.88788e+06	6.54317e+06	6.06256e+06	6.44113e+06	6.25483e+06	6.77207e+06	6.738e+06	6.52375e+06	9.65568e+06	1.06283e+07	1.14255e+07	8.11617e+06	8.51399e+06	1.12249e+07	6.0528e+06	3.91668e+06	8.14573e+06	5.28805e+06	2.44752e+06	6.4595e+06	5.98944e+06	4.88704e+06	6.92312e+06	7.8007e+06	9.04808e+06	7.7454e+06	1.59262e+06	4.84647e+06
Reference889	POS	11.599	734.569	C40 H80 N O8 P	DL-Dipalmitoylphosphatidylcholine	-0.00015839927903016	-0.215931639896204	81.2957151093556	level2	mzCloud	NA	NA	NA	NA	NA	NA	NA	NA	NA	1.39942e+07	1.42434e+07	9.06229e+06	1.43155e+07	1.45213e+07	8.21884e+06	1.37305e+07	1.38425e+07	9.35259e+06	1.00649e+07	1.4083e+07	1.042e+07	9.4804e+06	3.58623e+06	9.53744e+06	6.04137e+06	9.4866e+06	5.47148e+06	5.24232e+06	3.78115e+06	2.62894e+06	5.54944e+06	8.01377e+06	5.81843e+06	6.56743e+06	9.45306e+06	1.17028e+07	5.73907e+06	7.16474e+06	3.98768e+06
Reference9042	NEG	4.208	511.239	C27 H33 F N6 O	1-(3-Cyanophenyl)-3-{[(2R,4S,5S)-5-{[4-(4-fluorophenyl)-1-piperazinyl]methyl}-1-azabicyclo[2.2.2]oct-2-yl]methyl}urea	35.9764856173437	75538.0068861418	85.0969062446105	level2	mzCloud	NA	NA	NA	NA	NA	NA	NA	NA	NA	693529	715516	708395	689764	718898	661217	644587	650423	664882	660161	140561	419327	650465	465443	322455	541115	886538	678013	440684	1.05569e+06	1.02378e+06	672561	1.33185e+06	871520	776517	777199	685849	683776	980083	661084
Reference9089	NEG	7.813	370.26	C21 H33 N5 O	1-({(2R,4S,5S)-5-[(4-Methyl-1-piperazinyl)methyl]-1-azabicyclo[2.2.2]oct-2-yl}methyl)-3-phenylurea	-0.00098538066509945	-2.65409168026004	77.1659160206905	level2	mzCloud	NA	NA	NA	NA	NA	NA	NA	NA	NA	1.02722e+06	1.02589e+06	1.00557e+06	996822	1.02542e+06	957798	1.01842e+06	1.00476e+06	1.0277e+06	992274	841009	1.39777e+06	609293	936586	1.37422e+06	788796	1.144e+06	1.16233e+06	705279	907344	1.38511e+06	436014	832030	998343	1.00688e+06	769609	963698	1.78926e+06	1.1198e+06	1.28106e+06
0.59_390.03643	NEG	0.59	390.036	C19 H15 Cl F N O3 S	N1-(2-Chloro-6-phenoxybenzyl)-4-fluorobenzene-1-sulfonamide	-0.00081779894514966	-2.0913192837055	21.6824248227299	level3	mzCloud	NA	NA	NA	NA	NA	NA	NA	NA	NA	1.08513e+06	856365	814065	972840	979652	797387	1.01671e+06	978721	753449	771324	1.29584e+06	912668	1.00671e+06	795171	1.4038e+06	954772	363270	341442	902621	544631	645770	964325	512541	1.21844e+06	1.5542e+06	1.08275e+06	1.03576e+06	1.07326e+06	766993	787000
0.59_391.03270	NEG	0.59	391.033	C18 H17 Cl N2 O2 S2	N1-[4-(3-chloro-4-methylphenyl)-5-methyl-1,3-thiazol-2-yl]-4-methylbenzene-1-sulfonamide	-0.0020224575858947	-5.15877789204014	54.7738420065214	level3	mzCloud	NA	NA	NA	NA	NA	NA	NA	NA	NA	4.54492e+06	3.68383e+06	3.48686e+06	3.81267e+06	4.14996e+06	3.29091e+06	4.19496e+06	4.45299e+06	3.14908e+06	3.31363e+06	5.93761e+06	3.98815e+06	4.31847e+06	3.23225e+06	5.84298e+06	3.83459e+06	1.69908e+06	1.54988e+06	3.70881e+06	2.34739e+06	2.7375e+06	4.10671e+06	2.2043e+06	5.15435e+06	6.29792e+06	4.56531e+06	4.1606e+06	4.50871e+06	3.33468e+06	3.17487e+06
0.611_164.07442	POS	0.611	164.074	C12 H18 N6 O5	GNH	-163.066727055742	-499999.366167459	21.7721881988835	level3	mzCloud	NA	NA	NA	NA	NA	NA	NA	NA	NA	1.67638e+06	971851	1.65631e+06	1.70305e+06	1.67429e+06	1.82222e+06	1.79886e+06	942976	1.68125e+06	890088	2.4684e+06	2.24969e+06	2.60734e+06	1.58592e+06	833912	3.01995e+06	775316	1.25635e+06	1.60088e+06	277702	1.84692e+06	5.24153e+06	468178	2.62479e+06	748773	984535	2.12774e+06	2.07311e+06	1.61074e+06	1.32538e+06
0.613_489.10519	POS	0.613	489.105	C24 H25 Cl N2 O3 S2	N-(1-benzyl-4-piperidinyl)-4-[(4-chlorophenyl)sulfonyl]-3-methyl-2-thiophenecarboxamide	-0.00159824311128887	-3.27442063173977	3.88632403656627	level3	mzCloud	NA	NA	NA	NA	NA	NA	NA	NA	NA	2.63252e+06	1.61896e+06	2.89975e+06	2.54614e+06	2.26236e+06	2.43361e+06	2.52783e+06	2.52316e+06	2.2408e+06	2.46665e+06	4.0331e+06	2.87959e+06	3.73983e+06	2.81038e+06	3.33625e+06	3.84523e+06	3.33499e+06	1.66188e+06	2.60314e+06	1.88641e+06	2.50965e+06	2.25248e+06	2.08266e+06	1.6902e+06	2.27954e+06	3.03999e+06	2.05805e+06	2.55698e+06	3.37915e+06	3.25051e+06
0.619_289.03729	NEG	0.619	289.037	C15 H11 N O4	3-(3-nitrophenyl)-2-phenylacrylic acid	20.975759956566	77956.8621629837	34.8573396909818	level3	mzCloud	NA	NA	NA	NA	NA	NA	NA	NA	NA	1.42427e+06	1.1999e+06	1.55056e+06	1.59836e+06	1.05385e+06	1.32827e+06	1.07204e+06	1.53381e+06	1.71155e+06	1.81281e+06	2.34501e+06	1.72373e+06	2.04483e+06	2.32316e+06	1.37203e+06	1.76767e+06	1.50541e+06	1.84518e+06	2.36216e+06	1.25478e+06	2.10096e+06	1.90346e+06	1.65002e+06	1.1901e+06	747754	1.30117e+06	713346	870258	1.66327e+06	1.70439e+06
0.629_259.06425	POS	0.629	259.064	C14 H11 Cl N2 O	2-Amino-5-chloro-3-phenyl-3H-indol-3-ol	0.00098138188309349	3.80298043342304	1.4361412112979	level3	mzCloud	NA	NA	NA	NA	NA	NA	NA	NA	NA	1.75332e+07	1.82278e+07	1.85333e+07	1.68017e+07	1.68397e+07	1.88827e+07	1.90574e+07	1.93739e+07	1.88163e+07	1.94024e+07	2.01386e+07	2.00613e+07	2.67828e+07	1.22565e+07	1.74853e+07	2.79343e+07	1.55265e+07	9.03362e+06	1.26137e+07	7.28904e+06	1.57303e+07	6.82107e+06	1.0265e+07	2.36196e+07	2.32039e+07	2.5746e+07	2.11055e+07	3.71339e+07	2.06713e+07	2.15926e+07
0.671_219.02682	POS	0.671	219.027	C7 H10 N2 O2 S2	ethyl 4-amino-2-(methylsulfanyl)-1,3-thiazole-5-carboxylate	0.00117689183028347	5.3981315254371	33.0801786882293	level3	mzCloud	NA	NA	NA	NA	NA	NA	NA	NA	NA	4.82567e+08	5.06735e+08	4.91607e+08	4.90196e+08	4.98087e+08	4.82495e+08	4.84655e+08	4.90314e+08	4.88168e+08	5.10791e+08	6.20985e+08	5.72418e+08	7.31272e+08	6.17809e+08	4.29573e+08	7.8951e+08	7.13883e+08	3.82407e+08	6.4184e+08	4.59176e+08	5.94099e+08	4.96001e+08	5.09179e+08	5.10742e+08	6.03492e+08	4.60733e+08	4.83733e+08	4.92531e+08	4.1112e+08	4.49018e+08
0.676_339.02746	POS	0.676	339.027	C16 H12 O6	NP-001162	37.9568119502888	126495.978760823	42.5957929370683	level3	mzCloud	NA	NA	NA	NA	NA	NA	NA	NA	NA	1.56945e+07	1.59984e+07	1.34799e+07	1.60162e+07	1.34802e+07	1.57229e+07	1.59486e+07	1.09308e+07	1.61921e+07	1.60422e+07	2.35014e+07	1.52902e+07	1.68591e+07	1.71612e+07	1.74205e+07	1.88501e+07	2.41475e+07	2.28087e+07	1.92533e+07	1.88908e+07	2.07237e+07	2.35146e+07	1.63622e+07	1.62824e+07	1.53025e+07	1.42035e+07	1.14565e+07	1.33799e+07	1.52472e+07	1.54816e+07
0.689_428.96172	NEG	0.689	428.962	C15 H16 Br Cl N4 S2	N1-bicyclo[2.2.1]hept-5-en-2-yl-N2-(4-bromo-3-chlorophenyl)hydrazine-1,2-dicarbothioamide	0.00017080345770637	0.397246140910628	10.4913118768414	level3	mzCloud	NA	NA	NA	NA	NA	NA	NA	NA	NA	3.50786e+06	3.65098e+06	3.59102e+06	3.38827e+06	3.51014e+06	3.44924e+06	3.36839e+06	3.92461e+06	4.29868e+06	4.31141e+06	6.30003e+06	1.64932e+06	3.27881e+06	4.36006e+06	3.78719e+06	4.05042e+06	3.78605e+06	1.37228e+06	4.80643e+06	1.76755e+06	1.52989e+06	3.39823e+06	2.47088e+06	3.75095e+06	3.42189e+06	2.76761e+06	996220	3.14807e+06	3.62582e+06	3.74859e+06
0.707_224.97971	NEG	0.707	224.98	C10 H7 Cl O2 S	2-(5-chlorobenzo[b]thiophen-3-yl)acetic acid	0.00145395854013941	6.43385686786918	36.0630902326091	level3	mzCloud	NA	NA	NA	NA	NA	NA	NA	NA	NA	4.57338e+06	4.43056e+06	4.56991e+06	4.58273e+06	4.64657e+06	5.52595e+06	5.44089e+06	4.00131e+06	3.92638e+06	4.09452e+06	5.10373e+06	4.52241e+06	4.78095e+06	3.3785e+06	7.91723e+06	4.26976e+06	4.74053e+06	7.79853e+06	3.23917e+06	5.31997e+06	5.09937e+06	7.68577e+06	7.1838e+06	4.22561e+06	4.61119e+06	4.1741e+06	4.70054e+06	6.82433e+06	5.22505e+06	6.3694e+06
0.708_306.91913	NEG	0.708	306.919	C9 H6 Cl2 N2 O2 S2	N3-(3-pyridyl)-2,5-dichlorothiophene-3-sulfonamide	0.00163337823988741	5.30447166596801	13.6689840116388	level3	mzCloud	NA	NA	NA	NA	NA	NA	NA	NA	NA	2.49427e+07	2.40505e+07	2.39682e+07	2.44716e+07	2.45261e+07	2.9778e+07	2.95918e+07	2.52331e+07	2.60991e+07	2.61076e+07	3.69204e+07	3.14379e+07	3.28199e+07	3.14456e+07	2.64181e+07	3.66799e+07	3.81733e+07	4.36472e+07	3.34098e+07	3.29899e+07	3.65029e+07	4.30556e+07	2.85028e+07	2.7041e+07	2.43583e+07	2.48405e+07	2.12779e+07	2.15225e+07	3.04326e+07	2.91893e+07
0.731_244.07934	POS	0.731	244.079	C10 H10 O6	2-(carboxymethoxy)-4-methoxybenzoic acid	17.0243262310145	75312.9687966434	51.9578950252175	level3	mzCloud	NA	NA	NA	NA	NA	NA	NA	NA	NA	2.93452e+07	2.91028e+07	1.99135e+07	3.00859e+07	2.88203e+07	2.69124e+07	2.83819e+07	2.63726e+07	2.83068e+07	2.9228e+07	1.55546e+07	2.29109e+07	1.80776e+07	2.83001e+07	3.74068e+07	3.00872e+07	2.24446e+07	8.59805e+06	2.98141e+07	1.63931e+07	2.2381e+07	2.3708e+07	2.31428e+07	1.7832e+07	4.30739e+07	3.83738e+07	3.06268e+07	2.54718e+07	1.93479e+07	3.36414e+07
0.766_263.08505	POS	0.766	263.085	C13 H14 N2 O2 S	Methyl 2-(2-anilino-5-methyl-1,3-thiazol-4-yl)acetate	18.0107774108771	68723.0710535042	47.4412464552566	level3	mzCloud	NA	NA	NA	NA	NA	NA	NA	NA	NA	1.33225e+07	6.82622e+06	8.16366e+06	5.56174e+06	8.30297e+06	7.05213e+06	6.86459e+06	5.80627e+06	6.25694e+06	8.46611e+06	3.2292e+06	5.38558e+06	3.97993e+06	5.2003e+06	5.7379e+06	5.16518e+06	4.18534e+06	2.93674e+07	5.63032e+06	4.24724e+06	6.1288e+06	1.83449e+07	4.43013e+06	6.65983e+06	5.09525e+06	1.90216e+06	3.39006e+06	3.15898e+06	3.62467e+06	3.26336e+06
0.767_429.06223	POS	0.767	429.062	C19 H14 Cl2 N6 O2	N-(3,4-dichlorophenyl)-N'-(6-methyl-4-oxo-1-phenyl-1,4-dihydro-5H-pyrazolo[3,4-d]pyrimidin-5-yl)urea	-0.00058030820304111	-1.35568440003493	8.85942822616515	level3	mzCloud	NA	NA	NA	NA	NA	NA	NA	NA	NA	1.50007e+06	1.79361e+06	1.48876e+06	1.59414e+06	1.50063e+06	1.53789e+06	1.77496e+06	980381	1.05785e+06	1.83223e+06	1.79089e+06	2.10615e+06	2.10149e+06	1.86726e+06	698998	2.18273e+06	1.32566e+06	1.12994e+06	2.28847e+06	1.36382e+06	593842	554488	1.66844e+06	2.02268e+06	1.79599e+06	2.1632e+06	1.24918e+06	626096	1.03034e+06	802764
0.768_257.14749	POS	0.768	257.147	C11 H18 N6	9-[2-(butylamino)ethyl]-9H-purin-6-amine	-0.00102568306820672	-4.38027911820304	23.5140944109596	level3	mzCloud	NA	NA	NA	NA	NA	NA	NA	NA	NA	2.25184e+08	2.5257e+08	2.6723e+08	2.57103e+08	2.35722e+08	2.21071e+08	2.38543e+08	2.06167e+08	1.937e+08	2.24975e+08	4.72664e+08	2.97188e+08	3.95039e+08	1.8983e+08	2.29131e+08	4.26189e+08	2.24038e+08	3.24252e+08	1.72766e+08	1.62972e+08	2.81747e+08	1.86208e+08	2.07998e+08	1.76567e+08	1.0384e+08	1.82424e+08	1.55204e+08	2.04365e+08	2.53878e+08	2.59496e+08
0.768_320.13163	POS	0.768	320.132	C17 H21 N O3 S	1-(4-methoxyanilino)-3-[(4-methoxyphenyl)thio]propan-2-ol	0.00013549483304586	0.42458336612048	11.9214733119856	level3	mzCloud	NA	NA	NA	NA	NA	NA	NA	NA	NA	1.90906e+07	1.76627e+07	1.74637e+07	1.7573e+07	1.80971e+07	1.61022e+07	1.6803e+07	1.52882e+07	1.41301e+07	1.82612e+07	1.86985e+07	1.93508e+07	1.86468e+07	1.63745e+07	1.80004e+07	2.06449e+07	1.80743e+07	2.2215e+07	1.62852e+07	1.79582e+07	1.88043e+07	1.97855e+07	1.95539e+07	1.4433e+07	1.29241e+07	1.35443e+07	1.2305e+07	1.3498e+07	1.72656e+07	1.50398e+07
0.775_297.11910	NEG	0.775	297.119	C16 H18 N4 S	N-[1-methyl-1-(2-phenyldiaz-1-enyl)ethyl]-N'-phenylthiourea	0.00073700292915646	2.47212542427483	29.4891546456923	level3	mzCloud	NA	NA	NA	NA	NA	NA	NA	NA	NA	1.29706e+06	1.28788e+06	1.31137e+06	1.33571e+06	1.29775e+06	1.34592e+06	1.35859e+06	1.36354e+06	1.2949e+06	1.28817e+06	1.8482e+06	1.52555e+06	1.45808e+06	1.2606e+06	1.75558e+06	1.44027e+06	1.44165e+06	2.77967e+06	1.27593e+06	2.14007e+06	2.17346e+06	2.32968e+06	1.7121e+06	867098	687511	987947	751872	953274	1.3354e+06	1.36974e+06
0.783_328.10727	NEG	0.783	328.107	C19 H19 N O2	NP-022371	35.9729563145477	122715.298407983	9.58230073249193	level3	mzCloud	NA	NA	NA	NA	NA	NA	NA	NA	NA	3.96355e+06	4.02296e+06	3.04841e+06	3.34907e+06	3.29258e+06	3.17326e+06	3.02515e+06	3.37497e+06	3.18905e+06	3.07746e+06	2.66516e+06	3.56958e+06	3.25371e+06	2.95364e+06	4.91732e+06	2.82171e+06	1.9404e+06	2.36631e+06	2.90037e+06	2.78349e+06	4.65907e+06	2.02223e+06	3.93884e+06	3.37637e+06	3.23772e+06	3.08058e+06	4.07764e+06	3.36488e+06	3.37399e+06	2.90961e+06
0.789_409.05789	POS	0.789	409.058	C17 H11 F3 N4 O3 S	O2-(2-thienylcarbonyl)-3-[3-(trifluoromethyl)phenoxy]pyrazine-2-carbohydroximamide	-37.9549412911659	-93015.3278032467	16.7496281906332	level3	mzCloud	NA	NA	NA	NA	NA	NA	NA	NA	NA	3.05465e+06	3.24302e+06	3.33939e+06	3.72557e+06	3.39629e+06	3.32511e+06	3.44756e+06	3.41143e+06	3.74077e+06	3.91171e+06	4.60992e+06	3.65557e+06	3.22003e+06	3.21275e+06	3.87935e+06	2.86369e+06	4.51316e+06	6.21902e+06	2.80699e+06	4.14117e+06	4.10232e+06	6.09322e+06	4.10109e+06	3.53527e+06	2.54458e+06	2.20974e+06	1.75257e+06	2.55098e+06	2.88215e+06	3.59429e+06
0.801_293.04897	NEG	0.801	293.049	C9 H9 F3 N4 O4	N~1~-[2,6-dinitro-4-(trifluoromethyl)phenyl]ethane-1,2-diamine	-0.00134487538451822	-4.57351020205559	13.3241305046294	level3	mzCloud	NA	NA	NA	NA	NA	NA	NA	NA	NA	1.62154e+07	1.35679e+07	1.45401e+07	1.52281e+07	1.43773e+07	1.46499e+07	1.45613e+07	1.75942e+07	1.65732e+07	1.70609e+07	2.10658e+07	1.82496e+07	1.82079e+07	1.34138e+07	1.62999e+07	2.17186e+07	2.64258e+07	1.97231e+07	1.38836e+07	1.53827e+07	1.81259e+07	1.74821e+07	1.82558e+07	1.74533e+07	1.39333e+07	1.19659e+07	1.30393e+07	1.33991e+07	1.18126e+07	1.28166e+07
0.805_339.09112	POS	0.805	339.091	C19 H15 Cl N2 O2	ethyl N-[(4-chlorophenyl)(3-isoquinolyl)methylidene]carbamate	0.0016344146188203	4.83437043700147	2.70491591044343	level3	mzCloud	NA	NA	NA	NA	NA	NA	NA	NA	NA	2.09677e+07	2.06662e+07	1.39552e+07	2.03515e+07	2.04815e+07	2.12457e+07	2.09209e+07	1.92644e+07	1.8527e+07	2.29092e+07	1.16195e+07	2.01854e+07	1.90235e+07	2.18824e+07	2.79264e+07	1.92514e+07	3.42388e+07	1.46971e+07	2.18562e+07	2.91356e+07	9.01086e+06	2.33637e+07	2.92879e+07	2.69251e+07	2.38282e+07	1.74755e+07	2.33529e+07	1.70295e+07	2.1421e+07	2.34439e+07
0.808_109.02862	POS	0.808	109.029	C6 H7 N O2	NP-019811	-17.0263329918155	-136158.729280766	53.5150602430971	level3	mzCloud	NA	NA	NA	NA	NA	NA	NA	NA	NA	3.74682e+06	3.56508e+06	3.4359e+06	3.6391e+06	4.54459e+06	4.11013e+06	4.49035e+06	3.93816e+06	4.6617e+06	4.45845e+06	5.51314e+06	3.40759e+06	4.90358e+06	3.43481e+06	5.86905e+06	4.02109e+06	4.54241e+06	4.14224e+06	3.55392e+06	3.9205e+06	4.28371e+06	5.22212e+06	3.36091e+06	4.07604e+06	4.89581e+06	3.6795e+06	3.20001e+06	2.10259e+06	3.76628e+06	3.1785e+06
0.82_295.06625	POS	0.82	295.066	C15 H10 N4 O S	2-Anilino-6-oxo-4-(2-thienyl)-1,6-dihydropyrimidine-5-carbonitrile	0.00143678986279383	4.88608421275964	7.9782999688831	level3	mzCloud	NA	NA	NA	NA	NA	NA	NA	NA	NA	1.02303e+07	8.47755e+06	1.17075e+07	8.55614e+06	6.80831e+06	9.39966e+06	1.11186e+07	3.54235e+06	1.02387e+07	9.69098e+06	644726	2.84516e+06	3.23452e+06	4.15243e+06	1.49029e+07	4.79473e+06	1.1032e+07	5.92424e+06	5.37701e+06	6.89933e+06	1.4586e+06	3.78032e+06	6.31564e+06	8.24135e+06	1.78538e+07	6.30367e+06	1.18973e+07	9.09729e+06	9.92172e+06	1.36016e+07
0.9_277.07349	NEG	0.9	277.073	C17 H22 N4 O6	N1-[1,4-diacetyl-5-(3,4,5-trimethoxyphenyl)-4,5-dihydro-1H-1,2,4-triazol-3-yl]acetamide	-100.073171403226	-264636.071019748	32.9928023192169	level3	mzCloud	NA	NA	NA	NA	NA	NA	NA	NA	NA	3.31275e+07	2.02864e+07	2.04703e+07	3.26017e+07	2.06924e+07	1.32561e+07	2.06072e+07	1.94565e+07	1.98803e+07	3.0455e+07	1.72859e+07	2.9826e+07	2.14198e+07	3.33376e+07	5.58586e+07	1.06815e+07	1.49605e+07	1.09637e+07	1.31636e+07	1.38025e+07	3.70749e+07	2.49767e+07	3.19738e+07	3.37112e+07	1.04018e+07	8.00671e+06	2.52881e+07	9.63102e+06	1.16735e+07	1.09256e+07
0.914_339.09131	POS	0.914	339.091	C19 H15 Cl N2 O2	O1-(4-chlorobenzoyl)-2-(1-naphthyl)ethanehydroximamide	0.00182661375009729	5.40286865499558	2.36188338319088	level3	mzCloud	NA	NA	NA	NA	NA	NA	NA	NA	NA	3.30205e+06	3.55687e+06	3.10811e+06	3.28614e+06	3.22997e+06	3.49251e+06	3.23097e+06	3.47486e+06	2.66196e+06	3.87447e+06	2.28429e+06	4.06326e+06	3.62833e+06	4.03982e+06	2.79264e+07	3.26513e+06	6.0355e+06	4.09784e+06	4.12179e+06	5.3385e+06	6.61424e+06	8.04213e+06	2.93764e+07	4.23442e+06	3.06838e+06	2.45803e+06	3.4189e+06	2.4674e+06	3.30601e+06	4.05719e+06
0.998_367.10540	NEG	0.998	367.105	C17 H20 O9	Cnidioside A	0.00194388335484064	5.28070275017311	59.2439369896838	level3	mzCloud	NA	NA	NA	NA	NA	NA	NA	NA	NA	6.19027e+07	6.12134e+07	3.34035e+07	6.23356e+07	6.01322e+07	6.14839e+07	7.2798e+07	5.83854e+07	5.69329e+07	5.62976e+07	7.45931e+07	7.82711e+07	6.25536e+07	5.71166e+07	6.19829e+07	7.14791e+07	6.19787e+07	6.58547e+07	5.22799e+07	4.95691e+07	6.31463e+07	6.75885e+07	5.18965e+07	4.496e+07	4.91668e+07	6.40449e+07	4.28563e+07	3.35647e+07	7.04906e+07	4.12769e+07
1.091_318.11930	POS	1.091	318.119	C17 H14 F3 N3	5-(2,3-dihydro-1H-inden-5-yl)-2-methyl-7-(trifluoromethyl)pyrazolo[1,5-a]pyrimidine	-0.00195593707445596	-6.16793072950218	41.48281592691	level3	mzCloud	NA	NA	NA	NA	NA	NA	NA	NA	NA	9.08903e+06	6.23482e+06	9.59173e+06	9.62769e+06	6.9162e+06	9.18697e+06	1.11712e+07	1.14346e+07	1.14859e+07	1.0097e+07	6.14411e+06	4.80504e+06	9.06156e+06	4.47636e+06	1.51157e+07	1.09053e+07	2.47937e+06	1.72613e+06	8.70061e+06	1.42828e+06	1.59158e+06	2.64771e+06	3.09555e+06	1.28324e+07	1.98885e+07	1.54026e+07	1.89267e+07	7.32094e+06	1.09729e+07	1.0747e+07
1.235_169.01760	NEG	1.235	169.018	C7 H7 Cl N2 O	N-(4-chlorophenyl)urea	0.00018466180259224	1.0860881560104	30.7216504801205	level3	mzCloud	NA	NA	NA	NA	NA	NA	NA	NA	NA	1.9277e+07	1.85552e+07	1.88623e+07	1.94586e+07	1.90838e+07	2.13473e+07	1.96837e+07	1.92956e+07	2.13221e+07	2.16185e+07	2.697e+07	3.43022e+07	4.50621e+07	3.24404e+07	1.02774e+07	4.1561e+07	1.70717e+07	3.78389e+07	3.12873e+07	2.34221e+07	1.76855e+07	1.90254e+07	2.57014e+07	2.23e+07	1.99902e+07	1.78503e+07	2.24275e+07	2.25144e+07	8.55201e+06	1.55183e+07
1.256_328.10572	POS	1.256	328.106	C15 H13 N5 O4	3-{[(4-Methoxy-1-methyl-1H-indazol-3-yl)amino]carbonyl}-2-pyrazinecarboxylic acid	0.00169224448421801	5.17352882476006	18.4577364976389	level3	mzCloud	NA	NA	NA	NA	NA	NA	NA	NA	NA	8.77451e+06	8.10654e+06	8.53225e+06	8.55573e+06	8.38718e+06	8.63158e+06	9.30607e+06	9.60425e+06	9.54912e+06	9.25892e+06	1.0724e+07	6.88575e+06	8.01101e+06	7.57147e+06	2.4154e+07	6.73235e+06	6.25067e+06	1.91509e+06	7.74735e+06	6.3779e+06	8.97434e+06	4.89063e+06	5.78186e+06	5.89928e+06	1.46625e+07	1.76881e+07	1.1675e+07	9.76864e+06	6.06188e+06	8.25803e+06
1.326_204.06318	POS	1.326	204.063	C7 H13 N3 S2	5-(isopentylthio)-1,3,4-thiadiazol-2-amine	0.00081236474136403	4.00071106912364	46.9284430714307	level3	mzCloud	NA	NA	NA	NA	NA	NA	NA	NA	NA	5.31418e+07	5.18562e+07	4.85581e+07	4.98902e+07	5.13569e+07	5.62443e+07	5.03539e+07	4.81748e+07	5.14581e+07	5.08683e+07	6.23706e+07	5.73902e+07	4.13226e+07	5.1812e+07	7.10989e+07	5.51116e+07	1.7566e+07	2.31687e+07	4.38379e+07	2.03732e+07	2.95469e+07	3.39554e+07	3.13193e+07	5.29453e+07	4.59488e+07	4.69388e+07	8.81962e+07	5.32376e+07	5.2827e+07	4.56077e+07
1.404_264.10760	POS	1.404	264.108	C14 H15 N3 O	N1-[2-(2-pyridyl)ethyl]-2-aminobenzamide	21.9788140914962	91152.4397165303	27.6971515345254	level3	mzCloud	NA	NA	NA	NA	NA	NA	NA	NA	NA	1.04126e+07	1.12416e+07	1.0799e+07	1.07122e+07	1.05876e+07	1.00489e+07	9.7494e+06	9.08755e+06	9.12047e+06	8.11275e+06	6.15897e+06	8.3399e+06	7.87545e+06	1.07948e+07	1.87013e+07	7.482e+06	8.25538e+06	7.79379e+06	8.77713e+06	6.64802e+06	9.57393e+06	2.25364e+07	7.6845e+06	4.17377e+06	1.17868e+07	7.10125e+06	7.13468e+06	1.09961e+07	3.07896e+07	1.54103e+07
1.441_367.10537	NEG	1.441	367.105	C17 H20 O9	1,3,5-trihydroxy-4-{[(2E)-3-(3-hydroxy-4-methoxyphenyl)prop-2-enoyl]oxy}cyclohexane-1-carboxylic acid	0.00191768482869747	5.20953251832243	48.9891941818701	level3	mzCloud	NA	NA	NA	NA	NA	NA	NA	NA	NA	2.31553e+07	2.30791e+07	2.41118e+07	2.25418e+07	2.12811e+07	2.10114e+07	2.07237e+07	1.63283e+07	1.83319e+07	1.8996e+07	2.25904e+07	2.40492e+07	1.95166e+07	1.82637e+07	2.5798e+07	2.24955e+07	2.24228e+07	2.37095e+07	1.54211e+07	1.9128e+07	2.58258e+07	2.58e+07	1.71573e+07	2.3212e+07	2.91546e+07	2.07173e+07	2.30483e+07	1.70687e+07	2.45492e+07	2.16244e+07
1.594_262.01329	POS	1.594	262.013	C9 H9 Cl2 N3 O2	N1-(3,5-dichlorophenyl)-3-amino-3-hydroxyiminopropanamide	-0.00116908492833545	-4.47912934793395	24.0539955859465	level3	mzCloud	NA	NA	NA	NA	NA	NA	NA	NA	NA	8.46706e+06	8.49652e+06	8.28018e+06	8.28391e+06	6.78626e+06	9.22031e+06	7.2316e+06	8.06962e+06	6.9222e+06	6.45781e+06	1.15499e+07	6.81807e+06	6.87841e+06	3.70137e+06	7.49814e+06	7.0325e+06	8.73739e+06	2.45435e+07	3.47989e+06	1.00319e+07	7.75002e+06	9.24209e+06	1.09143e+07	3.63813e+06	4.77231e+06	6.68333e+06	3.94996e+06	1.26874e+07	1.06445e+07	6.46467e+06
1.606_319.14968	POS	1.606	319.15	C16 H24 O5	NP-022469	21.9800321784332	74216.1534645644	15.0195589111155	level3	mzCloud	NA	NA	NA	NA	NA	NA	NA	NA	NA	8.22084e+06	8.73149e+06	7.90524e+06	8.40836e+06	8.06404e+06	8.39084e+06	8.55978e+06	8.77568e+06	9.14807e+06	8.21652e+06	1.04828e+07	1.18195e+07	1.25858e+07	6.25253e+06	1.37932e+07	1.32684e+07	5.17278e+06	5.76419e+06	7.09794e+06	6.93755e+06	6.49116e+06	9.11452e+06	9.83379e+06	7.81476e+06	7.69073e+06	9.91235e+06	1.14697e+07	7.11658e+06	2.60998e+06	9.00269e+06
1.95_245.11326	POS	1.95	245.113	C10 H16 N2 O5	2-{2-oxo-2-[(2-oxo-3-azepanyl)amino]ethoxy}acetic acid	5.7264006755986e-05	0.234586717146383	30.0339979373295	level3	mzCloud	NA	NA	NA	NA	NA	NA	NA	NA	NA	8.67526e+06	7.18991e+06	7.42978e+06	7.54174e+06	7.20064e+06	7.59234e+06	7.33773e+06	7.93502e+06	7.71823e+06	7.03091e+06	1.02772e+07	1.08025e+07	9.75974e+06	7.64966e+06	7.69522e+06	9.6375e+06	4.49847e+06	8.19755e+06	8.28324e+06	9.83903e+06	8.35595e+06	7.67968e+06	5.26044e+06	7.6633e+06	8.25162e+06	1.00428e+07	9.20208e+06	1.04511e+07	6.62949e+06	9.7772e+06
10.014_347.22063	NEG	10.014	347.221	C21 H32 O4	(4aS,5R,6S,8aS)-5-[(3E)-5-methoxy-3-methyl-5-oxopent-3-en-1-yl]-5,6,8a-trimethyl-3,4,4a,5,6,7,8,8a-octahydronaphthalene-1-carboxylic acid	-0.00215386382427596	-6.18517490487315	48.2161490832733	level3	mzCloud	NA	NA	NA	NA	NA	NA	NA	NA	NA	3.28583e+06	3.09603e+06	3.22615e+06	2.90698e+06	3.10059e+06	1.18716e+06	3.46393e+06	2.42254e+06	3.24813e+06	2.98291e+06	3.99245e+06	2.19058e+06	1.96365e+06	2.49768e+06	4.58534e+06	3.09417e+06	2.52879e+06	3.43646e+06	3.9731e+06	2.52722e+06	2.51255e+06	1.40916e+06	2.28661e+06	2.59821e+06	2.70957e+06	968682	2.30314e+06	2.23572e+06	1.05553e+06	2.85985e+06
10.039_459.24027	POS	10.039	459.24	C26 H36 O8	NP-006532	-18.0080274082809	-37812.8441948241	27.339542067882	level3	mzCloud	NA	NA	NA	NA	NA	NA	NA	NA	NA	7.0949e+06	7.24941e+06	7.04603e+06	6.79477e+06	6.38306e+06	6.74839e+06	7.09024e+06	7.31383e+06	6.66485e+06	6.40558e+06	1.68422e+07	9.90205e+06	9.97398e+06	9.81532e+06	6.36347e+06	1.15675e+07	1.17373e+07	5.81627e+06	1.15392e+07	9.68578e+06	9.16871e+06	1.07489e+07	7.49316e+06	7.73574e+06	6.44364e+06	6.31371e+06	5.83178e+06	5.03952e+06	6.88293e+06	5.70275e+06
10.17_338.30595	POS	10.17	338.306	C21 H36 O2	Dihomo-<U+03B3>-linolenic acid methyl ester	17.0271443861742	53164.7142388463	57.0840113459693	level3	mzCloud	NA	NA	NA	NA	NA	NA	NA	NA	NA	1.8094e+06	1.82272e+06	1.56099e+06	1.57629e+06	1.43212e+06	1.36848e+06	1.42072e+06	2.11901e+06	2.42647e+06	2.17974e+06	6.76989e+06	2.90597e+06	1.82891e+06	2.25294e+06	2.38006e+06	1.25918e+06	1.01792e+06	2.00063e+06	1.70838e+06	1.14956e+06	1.09648e+06	4.63779e+06	1.53648e+06	6.09017e+06	1.51984e+06	2.12713e+06	938560	1.51286e+06	5.32125e+06	3.1276e+06
11.091_684.29799	POS	11.091	684.298	C36 H42 O12	[(2R,3S,4S,5R,6R)-6-{[1,7-bis(4-hydroxyphenyl)-5-oxoheptan-3-yl]oxy}-3,4,5-trihydroxyoxan-2-yl]methyl (2E)-3-(3,4-dimethoxyphenyl)prop-2-enoate	17.0230917609794	25549.9308159787	21.353033602644	level3	mzCloud	NA	NA	NA	NA	NA	NA	NA	NA	NA	6.64358e+06	6.72632e+06	7.20572e+06	2.31737e+06	7.05319e+06	6.90349e+06	6.71084e+06	5.93502e+06	7.10117e+06	4.36029e+06	198732	8.35055e+06	5.94507e+06	1.03257e+07	7.30896e+06	2.3998e+06	6.70709e+06	1.45926e+07	8.32768e+06	9.46273e+06	8.54587e+06	1.09884e+07	1.01267e+07	8.09264e+06	6.60236e+06	8.7313e+06	7.21855e+06	6.51229e+06	5.16775e+06	1.96479e+06
11.342_719.32409	POS	11.342	719.324	C32 H56 O15	NP-007553	37.9548937738733	55786.3287468214	31.1559283304593	level3	mzCloud	NA	NA	NA	NA	NA	NA	NA	NA	NA	1.28155e+07	1.255e+07	1.213e+07	1.30214e+07	1.31e+07	1.26592e+07	1.30076e+07	1.51044e+07	1.51815e+07	1.39349e+07	288182	1.63299e+07	1.40775e+07	1.95188e+07	9.36443e+06	1.28747e+07	1.51322e+07	2.71025e+07	1.6767e+07	1.9479e+07	2.0474e+07	2.16172e+07	1.94154e+07	1.71532e+07	1.34476e+07	1.57413e+07	1.4041e+07	1.37918e+07	1.58531e+07	1.68606e+07
2.092_159.11310	POS	2.092	159.113	C14 H28 N4 O4	GLK	-158.105230888817	-499999.061604021	38.0647936526101	level3	mzCloud	NA	NA	NA	NA	NA	NA	NA	NA	NA	1.35124e+07	1.36186e+07	1.3686e+07	1.15257e+07	1.33854e+07	1.33673e+07	1.40121e+07	1.13677e+07	1.25943e+07	1.36974e+07	1.13814e+07	6.50322e+06	1.39166e+07	1.42453e+07	1.0534e+07	1.40422e+07	1.23952e+07	8.60477e+06	1.37363e+07	9.1905e+06	1.00861e+07	1.27492e+07	7.4281e+06	1.7347e+07	1.22411e+07	1.82006e+07	1.65877e+07	2.34142e+07	8.2852e+06	2.07584e+07
2.133_276.14427	POS	2.133	276.144	C16 H21 N O S	4-(3,4-dimethylphenyl)-1-thia-4-azaspiro[4.5]decan-3-one	0.00261089856985564	9.48953934100205	53.5064316954416	level3	mzCloud	NA	NA	NA	NA	NA	NA	NA	NA	NA	1.0834e+08	1.07016e+08	1.0969e+08	1.0809e+08	1.07624e+08	1.08855e+08	1.09699e+08	1.00503e+08	1.05209e+08	1.04429e+08	1.20506e+08	1.39174e+08	1.59554e+08	9.76084e+07	2.67258e+08	1.21693e+08	1.0418e+08	6.38312e+07	7.82549e+07	7.89262e+07	8.98262e+07	9.9597e+07	9.64477e+07	6.73112e+07	1.32362e+08	1.74209e+08	1.50517e+08	9.047e+07	8.64525e+07	1.33155e+08
2.186_217.11850	POS	2.186	217.119	C10 H12 N6	7-(1-pyrrolidinyl)pyrimido[4,5-d]pyrimidin-4-amine	-0.00111601565228625	-5.16405324087916	29.1681003922062	level3	mzCloud	NA	NA	NA	NA	NA	NA	NA	NA	NA	6.51657e+06	6.42775e+06	6.4839e+06	6.12796e+06	6.03277e+06	5.61703e+06	6.47154e+06	6.42772e+06	5.87824e+06	5.53719e+06	1.0686e+07	7.5984e+06	8.85705e+06	5.4291e+06	7.71033e+06	8.49126e+06	7.98088e+06	4.30334e+06	5.29395e+06	4.88224e+06	6.06765e+06	4.11228e+06	6.69328e+06	5.85395e+06	5.54367e+06	6.5767e+06	6.23612e+06	8.65075e+06	3.2658e+06	7.2564e+06
2.239_375.11460	POS	2.239	375.115	C22 H15 F N2 O3	2-[(4-Fluorophenyl)imino]-3-(2-oxo-2-phenylethyl)-2,3-dihydro-4H-1,3-benzoxazin-4-one	0.00065402765312683	1.74823841643915	17.4504431742134	level3	mzCloud	NA	NA	NA	NA	NA	NA	NA	NA	NA	7.50717e+06	7.37383e+06	7.36834e+06	7.22591e+06	7.53031e+06	7.56972e+06	6.84022e+06	7.02388e+06	7.405e+06	6.71404e+06	4.41761e+06	3.86018e+06	4.18655e+06	3.93632e+06	6.79847e+06	4.08045e+06	1.09121e+07	4.0579e+07	3.78267e+06	1.7177e+07	7.16021e+06	9.4907e+06	1.09502e+07	5.59691e+06	4.9189e+06	3.75555e+06	4.46842e+06	4.79827e+06	1.5641e+06	7.48324e+06
2.266_339.15494	POS	2.266	339.155	C19 H24 O4	4-{3-[(4-hydroxy-3-methoxyphenyl)methyl]-2-methylbutyl}benzene-1,2-diol	21.9802057354396	69520.7716714993	50.7652033147905	level3	mzCloud	NA	NA	NA	NA	NA	NA	NA	NA	NA	2.03468e+07	1.70657e+07	1.6871e+07	2.06779e+07	1.89524e+07	1.80175e+07	1.80327e+07	1.39239e+07	1.79863e+07	1.6627e+07	2.76961e+07	7.17887e+06	3.51204e+07	2.13877e+07	3.05302e+07	2.69023e+07	3.40972e+07	171648	2.23589e+07	2.5532e+06	1.46716e+07	6.51288e+06	8.56237e+06	5.78557e+06	1.98348e+07	4.55449e+06	2.40445e+07	1.16369e+07	2.77316e+07	1.44075e+07
2.276_276.11966	POS	2.276	276.12	C13 H19 N O4	N-[1-(4-methoxy-2-oxo-2H-pyran-6-yl)-2-methylbutyl]acetamide	21.9809748238281	86836.2207602197	35.7748549872637	level3	mzCloud	NA	NA	NA	NA	NA	NA	NA	NA	NA	2.34454e+06	2.21243e+06	2.16133e+06	2.39572e+06	2.23322e+06	2.3688e+06	2.42731e+06	2.43929e+06	2.59989e+06	2.14649e+06	99208.9	1.07371e+06	831135	2.77131e+06	2.78505e+06	889210	1.4163e+06	6.37715e+06	3.50577e+06	1.87523e+06	2.59453e+06	795819	1.9664e+06	3.28178e+06	1.86399e+06	1.15566e+06	2.3416e+06	2.31403e+06	1.8503e+06	1.66897e+06
2.45_188.12856	POS	2.45	188.129	C7 H9 N O3 S	ethyl 2-(4-oxo-1,3-thiazolan-2-ylidene)acetate	0.0909729491221754	486.407509501637	18.3647146854287	level3	mzCloud	NA	NA	NA	NA	NA	NA	NA	NA	NA	6.7506e+06	6.80339e+06	6.64543e+06	6.70686e+06	6.67381e+06	7.17409e+06	7.03246e+06	6.96692e+06	7.07266e+06	6.53721e+06	7.10669e+06	8.33e+06	5.6008e+06	6.35842e+06	1.10929e+07	5.02677e+06	6.82612e+06	5.63344e+06	6.72169e+06	5.28137e+06	6.06828e+06	7.18347e+06	6.78891e+06	6.79442e+06	8.19082e+06	4.09896e+06	7.87858e+06	8.06777e+06	5.93589e+06	8.66613e+06
2.465_194.10417	POS	2.465	194.104	C8 H11 N5 O	N1-methyl-2-[imino(2-pyridyl)methyl]hydrazine-1-carboxamide	0.00053427929512395	2.76690505878845	30.0169102213221	level3	mzCloud	NA	NA	NA	NA	NA	NA	NA	NA	NA	3.22941e+06	3.21622e+06	3.05541e+06	3.1479e+06	2.98421e+06	2.98993e+06	3.2523e+06	3.18687e+06	3.03565e+06	3.22863e+06	4.67159e+06	6.2298e+06	5.16635e+06	4.65513e+06	3.79331e+06	4.73785e+06	2.82131e+06	1.96879e+06	4.53915e+06	2.10067e+06	2.5896e+06	4.48306e+06	2.77353e+06	1.48688e+06	2.1327e+06	2.02531e+06	2.91534e+06	2.36157e+06	2.21133e+06	4.55994e+06
2.503_383.20363	POS	2.503	383.204	C16 H26 N6 O5	LNH	-0.000116503216816	-0.304825467102593	55.4771318046365	level3	mzCloud	NA	NA	NA	NA	NA	NA	NA	NA	NA	1.84556e+06	1.91502e+06	1.85522e+06	2.19192e+06	2.2189e+06	2.11188e+06	2.10256e+06	1.83293e+06	2.03632e+06	1.83686e+06	2.34271e+06	1.59321e+06	2.38932e+06	1.69863e+06	2.51595e+06	2.07499e+06	1.59913e+06	496445	2.24405e+06	1.3288e+06	2.04398e+06	2.19092e+06	904390	1.3039e+06	2.71292e+06	2.23481e+06	2.78193e+06	1.54511e+06	2.06792e+06	3.06174e+06
2.529_217.15487	POS	2.529	217.155	C11 H10 N2 O4	1-acetyl-3-(2-furylmethylene)tetrahydropyrazine-2,5-dione	-17.9164659690203	-76545.1399143432	14.5636221174347	level3	mzCloud	NA	NA	NA	NA	NA	NA	NA	NA	NA	2.58668e+06	2.45808e+06	2.47551e+06	2.49925e+06	2.5158e+06	2.5726e+06	2.48471e+06	2.47144e+06	2.54435e+06	2.62504e+06	2.12996e+06	3.29501e+06	3.19486e+06	3.27927e+06	4.03118e+06	3.78899e+06	2.43945e+06	1.50207e+06	2.94216e+06	2.64895e+06	3.01781e+06	2.25229e+06	2.26269e+06	1.84715e+06	3.10041e+06	2.40064e+06	1.47385e+06	2.50691e+06	2.53568e+06	2.83573e+06
2.537_344.13516	NEG	2.537	344.135	C16 H19 N5 O4	N1-(2-Amino-1-{[(4,6-dimethoxypyrimidin-2-yl)amino]methyl}-2-oxoethyl)benzamide	-0.001269110437363	-3.67704936455485	30.2190023876798	level3	mzCloud	NA	NA	NA	NA	NA	NA	NA	NA	NA	5.16629e+06	5.00467e+06	4.83615e+06	5.07284e+06	5.25768e+06	4.95289e+06	4.84349e+06	4.15243e+06	4.99395e+06	5.00947e+06	5.2779e+06	6.96507e+06	4.25217e+06	4.1261e+06	1.04632e+07	5.17249e+06	2.90478e+06	3.88756e+06	4.0208e+06	2.88516e+06	5.57513e+06	6.52131e+06	4.96277e+06	6.37952e+06	9.95336e+06	3.83138e+06	9.45688e+06	6.25954e+06	7.76141e+06	3.42819e+06
2.538_217.02974	NEG	2.538	217.03	C10 H7 Cl N4	2-[amino(3-chloroanilino)methylene]malononitrile	0.00109209988281123	5.00880709576106	35.1082187989511	level3	mzCloud	NA	NA	NA	NA	NA	NA	NA	NA	NA	2.35011e+07	2.65777e+07	2.43486e+07	2.37851e+07	2.34616e+07	2.66686e+07	2.28121e+07	2.28422e+07	2.18476e+07	1.70666e+07	3.33989e+07	3.0823e+07	2.78093e+07	2.58957e+07	3.60885e+07	2.6224e+07	2.76618e+07	2.49507e+07	2.4587e+07	2.6846e+07	2.74986e+07	2.77177e+07	1.98859e+07	2.40719e+07	2.83629e+07	1.38417e+07	2.67379e+07	1.73155e+07	2.70102e+07	1.27372e+07
2.644_267.13377	POS	2.644	267.134	C14 H14 N6	N,N-dimethyl-N'-(3-phenyl[1,2,4]triazolo[4,3-b]pyridazin-6-yl)iminoformamide	-0.00150279385144358	-5.64688376628238	49.1708634201158	level3	mzCloud	NA	NA	NA	NA	NA	NA	NA	NA	NA	1.47156e+07	1.51138e+07	1.52064e+07	1.48218e+07	1.4889e+07	1.47554e+07	1.49334e+07	1.47159e+07	1.52416e+07	1.56787e+07	1.80465e+07	2.11773e+07	2.20856e+07	1.76187e+07	1.76402e+07	2.24092e+07	1.58264e+07	1.01956e+07	1.62767e+07	1.28283e+07	1.07118e+07	1.28456e+07	1.35906e+07	1.31952e+07	1.65516e+07	1.61515e+07	2.32178e+07	1.33015e+07	4.40544e+06	1.31842e+07
2.673_232.11791	POS	2.673	232.118	C10 H14 O5	NP-007491	17.0265479082615	79532.0439286292	54.2233586024245	level3	mzCloud	NA	NA	NA	NA	NA	NA	NA	NA	NA	1.25484e+07	5.84489e+06	1.27305e+07	1.14194e+07	1.20426e+07	1.14321e+07	1.28279e+07	1.05797e+07	1.1662e+07	1.18897e+07	1.67809e+07	1.31875e+07	1.11663e+07	1.12909e+07	1.8548e+07	8.63971e+06	1.13948e+07	1.1211e+07	1.17911e+07	1.07629e+07	9.84951e+06	9.48858e+06	4.97003e+06	8.66512e+06	8.89457e+06	1.22905e+07	1.3607e+07	2.33566e+07	1.29527e+07	6.57333e+06
2.679_254.10227	POS	2.679	254.102	C12 H15 N O5	methyl 2-(acetylamino)-4,5-dimethoxybenzoate	-2.58700305266757e-05	-0.102214695003678	8.94248174473511	level3	mzCloud	NA	NA	NA	NA	NA	NA	NA	NA	NA	2.00087e+06	4.90524e+06	5.3314e+06	5.16361e+06	5.6616e+06	2.36979e+06	5.16537e+06	5.64871e+06	5.87746e+06	5.09812e+06	1.41242e+07	2.22137e+07	2.36978e+07	1.35831e+07	2.11748e+06	1.40773e+07	686541	644201	1.42131e+07	2.38e+06	846831	975150	4.33682e+06	792509	4.45378e+06	6.92452e+06	5.24237e+06	1.18505e+06	800835	1.7038e+06
2.711_331.16489	POS	2.711	331.165	C18 H22 N2 O4	Methyl 2-[(3S)-1-(tetrahydro-2H-pyran-4-yl)-3-pyrrolidinyl]-1,3-benzoxazole-7-carboxylate	-0.00034721539060456	-1.05166446296329	7.74201374131391	level3	mzCloud	NA	NA	NA	NA	NA	NA	NA	NA	NA	4.37705e+06	4.37419e+06	4.12123e+06	4.94597e+06	4.69765e+06	4.47272e+06	4.91983e+06	5.0029e+06	5.1872e+06	5.01887e+06	3.74675e+06	5.03184e+06	4.46681e+06	4.07055e+06	8.28142e+06	4.1521e+06	2.59735e+06	2.25963e+06	3.72599e+06	1.97346e+06	3.71666e+06	4.60284e+06	1.6091e+07	4.26366e+06	5.73853e+06	4.84201e+06	6.83308e+06	1.84205e+07	5.15609e+06	7.43357e+06
2.807_235.11775	POS	2.807	235.118	C11 H14 N4 O2	7-(tert-butyl)-4-imino-1,2,3,4,5,6-hexahydropyrido[3,4-d]pyridazine-1,5-dione	-0.0012217014923408	-5.21845605993531	41.9275474425038	level3	mzCloud	NA	NA	NA	NA	NA	NA	NA	NA	NA	4.05433e+06	4.20612e+06	4.01305e+06	4.19842e+06	4.26139e+06	4.13468e+06	4.12184e+06	4.21124e+06	4.13629e+06	4.06749e+06	2.5494e+06	2.4543e+06	3.16607e+06	3.13902e+06	2.50838e+06	1.89508e+06	6.00317e+06	8.26799e+06	2.92289e+06	8.63407e+06	4.79779e+06	4.22534e+06	5.26486e+06	3.75057e+06	4.17995e+06	3.51741e+06	3.11796e+06	3.42955e+06	8.45903e+06	5.44831e+06
2.812_311.12366	POS	2.812	311.124	C14 H18 N2 O6	ethyl 2-{[(ethoxycarbonyl)amino]carbonyl}-3-[(2-furylmethyl)amino]acrylate	-0.00010575653516298	-0.341021970419331	4.50590041603909	level3	mzCloud	NA	NA	NA	NA	NA	NA	NA	NA	NA	5.08326e+07	5.04289e+07	5.21084e+07	4.9901e+07	4.98854e+07	5.13414e+07	5.18209e+07	5.08412e+07	5.24715e+07	5.01342e+07	8.6382e+07	7.56148e+07	7.92528e+07	6.76741e+07	7.82534e+07	7.09531e+07	1.62987e+07	1.64361e+07	6.76481e+07	2.09732e+07	2.88437e+07	2.13795e+07	2.57311e+07	5.86669e+07	5.52358e+07	6.66917e+07	7.10087e+07	6.04642e+07	2.97276e+07	5.13666e+07
2.824_251.07753	POS	2.824	251.078	C13 H12 N2 O2	6-benzyl-4-oxo-1,4-dihydropyridine-3-carboxamide	21.9803728470756	96367.156150073	57.4791546155476	level3	mzCloud	NA	NA	NA	NA	NA	NA	NA	NA	NA	1.00765e+07	1.00851e+07	1.00238e+07	9.97178e+06	9.83683e+06	1.0109e+07	9.96335e+06	9.65e+06	9.97746e+06	9.55721e+06	1.52907e+07	6.71714e+06	1.02172e+07	8.5695e+06	2.97828e+07	1.06255e+07	1.27427e+07	5.26634e+06	8.14866e+06	1.07607e+07	1.23633e+07	6.53697e+06	1.26096e+07	9.54513e+06	7.79184e+06	8.0441e+06	7.83122e+06	1.66235e+07	7.5425e+06	9.29201e+06
2.862_328.13890	POS	2.862	328.139	C16 H14 N4 O3	7-amino-1,3-dimethyl-2,4-dioxo-5-phenyl-1,3,4,5-tetrahydro-2H-pyrano[2,3-d]pyrimidine-6-carbonitrile	17.0250241221365	54900.5556768669	35.7998472733258	level3	mzCloud	NA	NA	NA	NA	NA	NA	NA	NA	NA	1.71176e+08	1.7199e+08	1.73115e+08	1.67366e+08	1.7194e+08	1.70981e+08	1.77303e+08	1.75053e+08	1.78975e+08	1.70969e+08	2.24271e+08	1.97173e+08	2.36029e+08	1.80583e+08	3.88342e+08	1.71479e+08	2.01272e+08	8.23244e+07	1.82063e+08	1.44336e+08	1.9422e+08	1.86956e+08	1.55439e+08	1.05376e+08	2.39934e+08	2.93894e+08	2.6129e+08	1.49635e+08	1.20719e+08	1.82638e+08
2.862_337.16901	POS	2.862	337.169	C16 H24 N4 O2 S	tert-Butyl 4-[(pyridin-3-ylamino)carbothioyl]-1,4-diazepane-1-carboxylate	-0.00025444671911145	-0.756916967622265	13.0507391069674	level3	mzCloud	NA	NA	NA	NA	NA	NA	NA	NA	NA	3.77525e+07	3.84614e+07	3.8091e+07	3.67713e+07	3.83422e+07	3.7597e+07	3.95724e+07	3.89099e+07	3.95589e+07	3.7884e+07	6.3774e+07	4.11731e+07	5.58605e+07	4.38549e+07	6.74245e+07	4.34388e+07	8.35241e+07	2.67289e+07	5.17403e+07	4.69902e+07	5.07239e+07	4.55867e+07	3.46013e+07	2.10757e+07	4.19546e+07	5.71211e+07	3.63824e+07	2.61934e+07	2.03572e+07	3.79549e+07
2.863_232.15439	POS	2.863	232.154	C11 H21 N O4	NP-020155	5.61251264912244e-05	0.24281133824312	48.9489964605707	level3	mzCloud	NA	NA	NA	NA	NA	NA	NA	NA	NA	2.8421e+07	2.83656e+07	2.838e+07	2.82135e+07	2.83149e+07	2.86171e+07	2.88365e+07	2.79889e+07	2.92493e+07	2.76875e+07	2.8123e+07	3.07378e+07	3.1461e+07	2.4648e+07	1.08929e+08	3.09426e+07	3.43784e+07	3.63897e+07	2.55394e+07	2.4579e+07	2.66813e+07	2.86251e+07	4.72028e+07	1.33551e+07	1.91991e+07	1.70627e+07	1.96074e+07	1.91488e+07	1.25812e+07	3.39884e+07
2.903_217.01754	NEG	2.903	217.018	C11 H7 Cl N2 O	NP-006226	0.00012844134315059	0.589113750603889	43.7439587833317	level3	mzCloud	NA	NA	NA	NA	NA	NA	NA	NA	NA	7.23715e+06	7.57513e+06	7.64259e+06	1.09027e+07	7.24522e+06	7.29889e+06	1.06373e+07	1.09198e+07	1.06582e+07	7.09517e+06	5.61727e+06	1.1545e+07	5.121e+06	9.82927e+06	1.37794e+07	5.03191e+06	1.90376e+06	5.01498e+06	1.01424e+07	3.97044e+06	4.59392e+06	6.31287e+06	2.17501e+06	1.40805e+07	1.58348e+07	1.09199e+07	1.4429e+07	1.18846e+07	6.7328e+06	8.74705e+06
2.905_222.07958	POS	2.905	222.08	C9 H11 N5 S	4-[1,2,4]triazolo[4,3-b]pyridazin-6-ylthiomorpholine	-0.00121012501702467	-5.47385792181661	17.4081310840984	level3	mzCloud	NA	NA	NA	NA	NA	NA	NA	NA	NA	1.19509e+07	1.20589e+07	1.187e+07	1.18953e+07	1.20927e+07	1.21397e+07	1.24327e+07	1.25399e+07	1.28557e+07	1.26813e+07	2.47924e+07	2.25015e+07	5.34953e+07	3.06001e+07	1.95353e+06	5.5037e+07	2.59784e+06	4.19681e+06	3.13726e+07	4.50678e+06	2.03444e+06	1.22269e+07	2.79331e+06	1.4235e+07	1.67208e+07	1.48816e+07	1.54659e+07	4.38465e+06	3.16574e+06	6.65364e+06
2.912_162.05521	POS	2.912	162.055	C11 H12 N6	2-amino-3-({[1-(dimethylamino)-1H-pyrrol-2-yl]methylidene}amino)but-2-enedinitrile	-67.0644146911719	-293997.305929805	58.066207983317	level3	mzCloud	NA	NA	NA	NA	NA	NA	NA	NA	NA	950979	998949	904686	962707	929725	934232	958254	1.02491e+06	1.01775e+06	1.01785e+06	442795	410028	402148	487966	1.66511e+06	755158	791559	377685	589345	612196	737303	614753	1.33201e+06	755550	818940	2.11149e+06	698905	1.14825e+06	449106	1.58672e+06
3.051_434.18582	NEG	3.051	434.186	C28 H25 N3 O2	(1R,9R)-5-(2-Naphthyl)-6-oxo-N-phenyl-7,11-diazatricyclo[7.3.1.02,7]trideca-2,4-diene-11-carboxamide	-0.00157655579704397	-3.62264494614923	37.6922259202411	level3	mzCloud	NA	NA	NA	NA	NA	NA	NA	NA	NA	2.55464e+06	2.65404e+06	2.72999e+06	2.56534e+06	2.64171e+06	2.6883e+06	2.60664e+06	2.11161e+06	2.17216e+06	2.12984e+06	2.78378e+06	3.32016e+06	3.32148e+06	2.63981e+06	2.27333e+06	3.89187e+06	2.75032e+06	2.05816e+06	2.46729e+06	1.8954e+06	2.76993e+06	2.2205e+06	2.51624e+06	2.60177e+06	2.37996e+06	2.34133e+06	1.80486e+06	2.14263e+06	2.6571e+06	2.18508e+06
3.062_262.01349	POS	3.062	262.013	C6 H7 N5 S3	3,5-di(methylthio)-4-(2H-1,2,3,4-tetraazol-5-yl)isothiazole	16.019858899302	65390.8204326286	42.908060064572	level3	mzCloud	NA	NA	NA	NA	NA	NA	NA	NA	NA	5.05287e+06	5.58051e+06	5.63103e+06	5.05363e+06	5.26851e+06	5.64501e+06	5.85855e+06	5.75321e+06	5.55305e+06	4.97694e+06	4.44644e+06	3.66667e+06	4.28243e+06	4.24927e+06	3.91303e+06	3.72797e+06	8.62507e+06	5.45595e+06	4.21547e+06	1.00444e+07	6.1795e+06	5.82455e+06	7.5793e+06	5.49788e+06	5.27186e+06	4.97001e+06	4.68347e+06	5.58808e+06	1.08858e+07	6.49224e+06
3.07_389.18537	POS	3.07	389.185	C24 H24 N2 O3	3-(2,4-dimethoxyphenyl)-5-(4-methoxyphenyl)-1-phenyl-4,5-dihydro-1H-pyrazole	-0.00059816442984583	-1.54095122007507	44.502763254205	level3	mzCloud	NA	NA	NA	NA	NA	NA	NA	NA	NA	1.83287e+06	1.84315e+06	1.92823e+06	1.74685e+06	1.86019e+06	1.87432e+06	1.85136e+06	1.8727e+06	1.83135e+06	1.71119e+06	2.86253e+06	2.68496e+06	714849	2.85291e+06	4.62383e+06	2.99403e+06	766858	320862	1.24075e+06	224754	1.15533e+06	9.75351e+06	98423	313680	756593	523156	6.77582e+06	182693	2.29982e+06	889619
3.076_195.12307	POS	3.076	195.123	C17 H32 N4 O6	ELK	-194.116447816851	-500000.915784072	20.2663687507667	level3	mzCloud	NA	NA	NA	NA	NA	NA	NA	NA	NA	4.88861e+08	4.98715e+08	5.04584e+08	4.89856e+08	4.90742e+08	5.1262e+08	4.92387e+08	5.07908e+08	5.02655e+08	4.97411e+08	2.29688e+08	3.19399e+08	3.83291e+08	3.65635e+08	3.15616e+08	3.4778e+08	6.50998e+08	7.03389e+08	3.62892e+08	8.27701e+08	6.0634e+08	5.17992e+08	7.98044e+08	5.24592e+08	4.86609e+08	5.23382e+08	4.43415e+08	4.80509e+08	7.30238e+08	5.7767e+08
3.08_279.07515	POS	3.08	279.075	C14 H12 F2 N2 S	methyl N-(2-fluorophenyl)-(2-fluoroanilino)methanimidothioate hydroiodide	-0.00105259397025748	-3.78537072603926	34.8774169199814	level3	mzCloud	NA	NA	NA	NA	NA	NA	NA	NA	NA	1.76511e+06	1.80619e+06	1.72127e+06	1.7053e+06	1.8364e+06	1.79619e+06	1.7808e+06	1.69187e+06	1.64658e+06	1.90723e+06	815391	1.2168e+06	1.50373e+06	1.51414e+06	1.09292e+06	1.27791e+06	1.95366e+06	2.37409e+06	1.28562e+06	2.65109e+06	2.17926e+06	1.93448e+06	1.82921e+06	1.9606e+06	1.59266e+06	1.79994e+06	1.4332e+06	1.66622e+06	2.81587e+06	2.02053e+06
3.084_295.13976	NEG	3.084	295.14	C11 H22 O6	2-Methylbutyl beta-D-glucopyranoside	46.0053943262617	183917.378355231	53.3427857200943	level3	mzCloud	NA	NA	NA	NA	NA	NA	NA	NA	NA	1.54247e+07	1.56054e+07	1.55428e+07	1.54188e+07	1.54053e+07	1.46941e+07	1.46897e+07	1.59087e+07	1.61463e+07	1.61458e+07	5.00531e+06	9.6427e+06	1.22326e+07	8.96967e+06	7.07425e+06	1.06987e+07	1.90238e+07	1.18053e+07	8.55919e+06	1.89671e+07	1.91534e+07	1.30974e+07	2.02861e+07	1.76821e+07	1.63393e+07	1.53349e+07	1.55574e+07	1.49763e+07	2.44237e+07	1.48513e+07
3.121_211.10818	POS	3.121	211.108	C13 H11 N3 O2 S2	5-[(1-benzothiophen-3-ylmethyl)sulfanyl]-1-methyl-4-nitro-1H-imidazole	-94.9283650427382	-311210.677214499	24.8196535488102	level3	mzCloud	NA	NA	NA	NA	NA	NA	NA	NA	NA	1.75029e+06	1.89645e+06	2.06487e+06	1.9988e+06	2.08575e+06	1.93588e+06	2.24198e+06	1.72753e+06	2.11144e+06	2.35258e+06	2.88081e+06	5.33303e+06	5.48555e+06	3.3268e+06	1.47042e+06	3.4328e+06	922566	1.18662e+06	3.45552e+06	1.20888e+06	1.38207e+06	2.11661e+06	1.33823e+06	4.46783e+06	2.85099e+06	2.8797e+06	3.53001e+06	2.3417e+06	857529	1.85147e+06
3.128_389.13013	POS	3.128	389.13	C23 H20 N2 O2 S	3-benzyl-5-ethyl-4-hydroxy-6-phenyl-1-(1,3-thiazol-2-yl)-1,2-dihydropyridin-2-one	-0.00169817687498153	-4.37534003335923	43.9526334822137	level3	mzCloud	NA	NA	NA	NA	NA	NA	NA	NA	NA	500012	511343	513732	504240	460753	476866	524964	415139	448474	478836	102338	173681	76508	122516	350787	87683.5	418620	5.45564e+06	118206	866980	267670	719186	586212	105583	182920	144224	152638	189719	72007.9	171481
3.146_332.13419	POS	3.146	332.134	C13 H19 N5 O4	GPH	21.9832128051432	71110.0129901933	19.0852168891339	level3	mzCloud	NA	NA	NA	NA	NA	NA	NA	NA	NA	1.07361e+07	1.07533e+07	1.05004e+07	1.09801e+07	1.08889e+07	1.07242e+07	1.08164e+07	1.02666e+07	1.01165e+07	1.08803e+07	8.691e+06	1.27538e+07	1.1561e+07	9.32607e+06	1.54386e+07	1.09857e+07	6.05639e+06	7.92463e+06	9.72658e+06	7.00118e+06	7.7785e+06	1.28235e+07	7.74493e+06	9.66213e+06	8.70819e+06	1.26966e+07	1.37812e+07	1.29438e+07	5.59728e+06	1.31035e+07
3.162_336.15559	POS	3.162	336.156	C16 H21 N3 O5	1,4:3,6-Dianhydro-2-deoxy-5-O-(ethylcarbamoyl)-2-[(phenylcarbamoyl)amino]-D-glucitol	0.00019734016422035	0.588814771956341	29.1871593796758	level3	mzCloud	NA	NA	NA	NA	NA	NA	NA	NA	NA	6.20738e+06	6.30322e+06	6.12519e+06	5.89953e+06	5.41632e+06	6.36791e+06	6.20215e+06	6.00091e+06	6.23544e+06	6.06721e+06	3.81064e+06	4.96109e+06	7.49049e+06	2.83007e+06	4.36051e+06	6.24346e+06	5.00305e+06	1.18813e+06	2.71009e+06	2.20268e+06	4.26168e+06	2.09926e+06	2.77385e+06	6.25011e+06	1.13732e+07	1.0861e+07	1.10637e+07	1.5015e+07	5.64408e+06	5.1844e+06
3.209_224.14951	POS	3.209	224.15	C10 H17 N5 O	N'-(6-Isopropyl-5-methyl-4-oxo-4,5-dihydro-1,3,5-triazin-2-yl)-N,N-dimethyliminoformamide	-0.00108052871323139	-4.84230834748635	1.82660781394639	level3	mzCloud	NA	NA	NA	NA	NA	NA	NA	NA	NA	7.64869e+06	7.35742e+06	7.65857e+06	7.53504e+06	7.56314e+06	6.99381e+06	6.67109e+06	6.92855e+06	7.20802e+06	6.66163e+06	2.60133e+06	3.32898e+06	4.93495e+06	3.25161e+06	2.5135e+06	6.35142e+06	1.04869e+07	1.2916e+07	3.23188e+06	1.18651e+07	5.29022e+06	4.74483e+06	1.50292e+07	5.96412e+06	5.53741e+06	5.82193e+06	5.51415e+06	8.29832e+06	6.23851e+06	5.9362e+06
3.235_402.19193	POS	3.235	402.192	C21 H25 N5 O2	5-{5-[(2S)-1-Benzyl-2-pyrrolidinyl]-1,2,4-oxadiazol-3-yl}-N-(2-methoxyethyl)-2-pyridinamine	21.9838267909987	57974.1006467942	24.8011435992664	level3	mzCloud	NA	NA	NA	NA	NA	NA	NA	NA	NA	2.23029e+06	1.7826e+06	2.11425e+06	2.48406e+06	2.02574e+06	2.29965e+06	2.50685e+06	2.65143e+06	2.49172e+06	2.59906e+06	1.64653e+06	1.14795e+06	1.66384e+06	1.10933e+06	703937	1.75874e+06	5.52185e+06	2.57693e+06	1.184e+06	2.98463e+06	2.02168e+06	1.94865e+06	5.65164e+06	1.57552e+06	2.18306e+06	2.04873e+06	2.08044e+06	1.88958e+06	3.81776e+06	2.4506e+06
3.236_372.18124	POS	3.236	372.181	C17 H23 N7 O4	HPH	-18.0071905070249	-46269.4311127909	51.0127995922146	level3	mzCloud	NA	NA	NA	NA	NA	NA	NA	NA	NA	1.62121e+07	1.67789e+07	1.59497e+07	1.63891e+07	1.72853e+07	1.69961e+07	1.53512e+07	1.71106e+07	1.76702e+07	1.68569e+07	2.67647e+07	1.54125e+07	2.63106e+07	2.06983e+07	3.28025e+07	1.86575e+07	4.40211e+07	1.00417e+07	2.31488e+07	2.06902e+07	2.44435e+07	2.04888e+07	1.24613e+07	8.79499e+06	1.59197e+07	2.60549e+07	1.37355e+07	1.08277e+07	1.13622e+07	1.54032e+07
3.271_414.21840	POS	3.271	414.218	C21 H30 F N3 O3	[(3R,4S)-1-Acetyl-3-{2-[4-(4-fluorophenyl)-1-piperazinyl]ethyl}-4-piperidinyl]acetic acid	21.9839993392683	56192.4217955226	22.8333203232021	level3	mzCloud	NA	NA	NA	NA	NA	NA	NA	NA	NA	2.99858e+07	3.15751e+07	2.90252e+07	2.99197e+07	2.9927e+07	2.99136e+07	2.8704e+07	3.14934e+07	3.03331e+07	3.19773e+07	3.31257e+07	3.55074e+07	4.18442e+07	2.84064e+07	3.6025e+07	4.64309e+07	2.72489e+07	2.25782e+07	3.09703e+07	2.08384e+07	3.38304e+07	2.73039e+07	2.88823e+07	3.24521e+07	3.52457e+07	3.02459e+07	2.82923e+07	3.18015e+07	2.58822e+07	2.976e+07
3.284_367.14995	POS	3.284	367.15	C17 H22 N2 O7	2-{2-[5-(Ethoxycarbonyl)-2-morpholinoanilino]-2-oxoethoxy}acetic acid	-2.54735937232908e-05	-0.0695728568764533	25.5937754294343	level3	mzCloud	NA	NA	NA	NA	NA	NA	NA	NA	NA	3.69059e+07	3.74642e+07	3.77228e+07	3.65386e+07	3.67836e+07	3.72377e+07	3.71178e+07	3.89476e+07	3.73624e+07	3.73013e+07	4.6352e+07	3.71748e+07	5.29939e+07	3.47276e+07	8.20034e+07	3.53055e+07	4.51118e+07	1.29197e+07	3.81517e+07	3.00625e+07	4.55364e+07	2.95533e+07	3.16272e+07	2.51524e+07	4.8734e+07	8.29769e+07	4.81435e+07	3.70688e+07	2.77976e+07	3.52502e+07
3.294_346.15483	POS	3.294	346.155	C21 H19 N3 O2	2-(3-nitrophenyl)-1,3-diphenylimidazolidine	-0.00017835471794569	-0.51674892839305	14.691520171517	level3	mzCloud	NA	NA	NA	NA	NA	NA	NA	NA	NA	1.83055e+06	1.8997e+06	1.10365e+06	1.03776e+06	2.23664e+06	1.91625e+06	2.05208e+06	1.79019e+06	1.46213e+06	1.87434e+06	1.41573e+06	2.91806e+06	2.7733e+06	1.22657e+06	2.81821e+06	2.66678e+06	1.08948e+06	567959	1.41834e+06	812037	1.65324e+06	964319	2.02524e+06	2.29262e+06	2.94235e+06	2.98695e+06	2.66259e+06	3.04474e+06	1.55438e+06	1.62891e+06
3.298_407.17150	POS	3.298	407.171	C25 H24 N2 O2	N2-(2-Benzoylphenyl)-1-benzylpyrrolidine-2-carboxamide	-181.101514467466	-471392.924105135	27.4421107472801	level3	mzCloud	NA	NA	NA	NA	NA	NA	NA	NA	NA	2.03492e+06	2.125e+06	2.13011e+06	2.13104e+06	1.93176e+06	2.04166e+06	2.12821e+06	1.80009e+06	1.77967e+06	1.79924e+06	1.61635e+06	2.65795e+06	2.55832e+06	1.62617e+06	2.35017e+06	2.06957e+06	1.01065e+06	821602	1.42572e+06	942979	1.651e+06	1.11915e+06	1.81485e+06	2.30902e+06	3.00949e+06	2.55221e+06	3.14621e+06	3.38361e+06	1.92081e+06	1.83953e+06
3.3_483.23411	POS	3.3	483.234	C28 H36 O8	NP-015117	-18.0141801378693	-36011.001685173	14.873231174606	level3	mzCloud	NA	NA	NA	NA	NA	NA	NA	NA	NA	7.82104e+06	7.39509e+06	7.23392e+06	8.09169e+06	7.87613e+06	7.67569e+06	7.97077e+06	7.90789e+06	7.54144e+06	7.73048e+06	2.9035e+06	4.72581e+06	4.10866e+06	4.36518e+06	5.82837e+06	3.41023e+06	7.28619e+06	8.46371e+06	4.28316e+06	9.86628e+06	8.48419e+06	5.97492e+06	1.11671e+07	7.11677e+06	8.75602e+06	8.71424e+06	7.92803e+06	8.13864e+06	1.33131e+07	9.55559e+06
3.347_223.10797	POS	3.347	223.108	C11 H14 N2 O3	1-(2-methoxy-4-nitrophenyl)pyrrolidine	0.0002542064046338	1.144556049024	52.4125422887452	level3	mzCloud	NA	NA	NA	NA	NA	NA	NA	NA	NA	2.74207e+06	3.00737e+06	3.03646e+06	2.86537e+06	3.3286e+06	2.94111e+06	2.69489e+06	2.87713e+06	2.97384e+06	2.84834e+06	3.16869e+06	3.27541e+06	4.30718e+06	3.78333e+06	4.59282e+06	4.35718e+06	1.91831e+06	1.58304e+06	4.18226e+06	2.83032e+06	3.13621e+06	1.70096e+06	2.15318e+06	2.78586e+06	4.19821e+06	3.51992e+06	2.5447e+06	2.69077e+06	2.70492e+06	2.9017e+06
3.361_363.16272	POS	3.361	363.163	C16 H26 O9	3-hydroxy-2-[3-methyl-2-({[3,4,5-trihydroxy-6-(hydroxymethyl)oxan-2-yl]oxy}methyl)cyclopent-2-en-1-yl]propanoic acid	-0.00223908343747325	-6.18262029952021	58.8524775154233	level3	mzCloud	NA	NA	NA	NA	NA	NA	NA	NA	NA	5.0225e+06	5.96679e+06	4.92538e+06	4.82731e+06	5.3375e+06	7.3529e+06	4.8443e+06	5.14441e+06	4.85778e+06	6.39252e+06	3.69155e+06	3.23285e+06	3.80913e+06	4.55693e+06	3.22152e+06	3.58421e+06	7.13995e+06	9.26749e+06	2.87719e+06	6.44508e+06	5.71677e+06	7.01113e+06	7.67125e+06	6.68616e+06	5.37617e+06	5.12793e+06	6.34981e+06	5.03568e+06	9.93563e+06	8.27e+06
3.459_267.13406	POS	3.459	267.134	C13 H18 N2 O4	2-{2-Oxo-2-[4-(1H-pyrrol-1-yl)piperidino]ethoxy}acetic acid	0.00012554555405586	0.471751140977082	49.1588575027235	level3	mzCloud	NA	NA	NA	NA	NA	NA	NA	NA	NA	2.81731e+06	3.08282e+06	3.03074e+06	2.6401e+06	2.6141e+06	2.67494e+06	3.02854e+06	3.91832e+06	2.49402e+06	2.94649e+06	1.1554e+07	2.32421e+06	1.86059e+06	1.81231e+06	3.70408e+06	4.30277e+06	4.95567e+06	5.87738e+06	1.91491e+06	2.44264e+06	3.85816e+06	2.66529e+06	1.95057e+06	1.96874e+06	1.44599e+06	1.66686e+06	1.83418e+06	2.21224e+06	2.19217e+06	1.99655e+06
3.482_245.09218	POS	3.482	245.092	C13 H12 N2 O3	4-(5-Methylisoxazol-3-yl)-4-azatricyclo[5.2.1.0~2,6~]dec-8-ene-3,5-dione	0.0001119602591757	0.458694120944298	46.124900625993	level3	mzCloud	NA	NA	NA	NA	NA	NA	NA	NA	NA	1.97665e+06	1.75912e+06	1.74179e+06	2.18787e+06	2.23069e+06	2.09863e+06	1.99051e+06	1.51267e+06	2.25485e+06	1.90476e+06	2.13795e+06	3.29194e+06	2.55908e+06	2.14264e+06	4.77307e+06	1.53048e+06	609120	159434	2.39021e+06	750411	715736	6.82307e+06	668818	2.77012e+06	2.54451e+06	1.21951e+06	2.90802e+06	2.01755e+06	2.0284e+06	1.78365e+06
3.489_171.11311	POS	3.489	171.113	C16 H28 N4 O4	PPK	-170.105223874357	-499999.107184678	47.4092723902294	level3	mzCloud	NA	NA	NA	NA	NA	NA	NA	NA	NA	1.10469e+07	1.06627e+07	1.06881e+07	1.09896e+07	1.10463e+07	1.06033e+07	1.09041e+07	1.07889e+07	1.09473e+07	1.09469e+07	1.15001e+07	1.18706e+07	1.51488e+07	1.34072e+07	1.38329e+07	1.45426e+07	8.47585e+06	6.70029e+06	1.14161e+07	9.29651e+06	1.00826e+07	1.15192e+07	1.08689e+07	1.11707e+07	1.42076e+07	1.27385e+07	1.75736e+07	1.09023e+07	6.10284e+06	1.18871e+07
3.5_306.03953	POS	3.5	306.04	C10 H15 N3 O2 S3	3,5-bis(methylsulfanyl)-N-morpholino-4-isothiazolecarboxamide	-0.00038449114089189	-1.26049180332803	50.621512436046	level3	mzCloud	NA	NA	NA	NA	NA	NA	NA	NA	NA	3.56528e+06	3.46646e+06	3.35163e+06	3.30856e+06	3.37124e+06	3.44277e+06	3.41445e+06	3.34504e+06	3.26825e+06	3.36335e+06	1.39318e+06	1.71344e+06	2.70022e+06	2.47098e+06	1.41522e+06	2.02425e+06	5.21217e+06	3.62616e+06	2.027e+06	6.64162e+06	4.39418e+06	3.80493e+06	5.57397e+06	3.50235e+06	3.43774e+06	3.42152e+06	3.11464e+06	2.8511e+06	7.11418e+06	3.62514e+06
3.506_323.10115	POS	3.506	323.101	C18 H14 N2 O4	N-[3-(1,3-oxazol-5-yl)phenyl]-2,3-dihydro-1,4-benzodioxine-2-carboxamide	-0.00148227912620769	-4.60198849446949	7.49677283867578	level3	mzCloud	NA	NA	NA	NA	NA	NA	NA	NA	NA	2.36827e+06	2.47793e+06	2.47397e+06	2.2532e+06	2.51081e+06	2.39644e+06	2.36909e+06	2.29418e+06	2.31167e+06	2.5583e+06	1.03602e+06	1.68987e+06	1.87474e+06	1.9358e+06	1.78122e+06	1.76259e+06	2.71356e+06	3.47342e+06	1.88578e+06	3.0393e+06	3.01279e+06	2.5337e+06	2.3523e+06	2.70155e+06	2.42458e+06	2.23425e+06	2.03198e+06	2.42724e+06	3.70213e+06	2.66368e+06
3.557_275.11041	POS	3.557	275.11	C16 H18 O2 S	mesityl (4-methylphenyl) sulfone	0.00038552765624899	1.40650779910137	55.592631081327	level3	mzCloud	NA	NA	NA	NA	NA	NA	NA	NA	NA	5.02291e+06	5.32941e+06	5.50128e+06	4.98685e+06	5.09255e+06	5.99514e+06	5.91824e+06	7.51138e+06	7.7268e+06	7.79292e+06	2.31356e+06	2.84783e+06	3.6633e+06	3.06747e+06	2.79341e+06	3.27087e+06	8.56902e+06	5.41646e+06	2.90513e+06	9.05828e+06	5.90386e+06	5.3218e+06	9.6017e+06	5.25253e+06	5.25593e+06	4.7035e+06	4.79678e+06	4.59328e+06	1.01686e+07	6.23408e+06
3.578_235.10790	POS	3.578	235.108	C12 H14 N2 O3	4-ethoxy-6,7-dimethoxyquinazoline	0.00018549823897728	0.792387392429457	28.7549445688603	level3	mzCloud	NA	NA	NA	NA	NA	NA	NA	NA	NA	1.99438e+06	1.96178e+06	2.3737e+06	2.06159e+06	1.98825e+06	2.05307e+06	2.02756e+06	2.0229e+06	2.03172e+06	2.04701e+06	2.42987e+06	2.46332e+06	3.06414e+06	1.95717e+06	3.14147e+06	2.68059e+06	1.57351e+06	1.45642e+06	2.08738e+06	1.71638e+06	1.88741e+06	2.33822e+06	1.83731e+06	1.88495e+06	2.12498e+06	2.15202e+06	2.63678e+06	1.9831e+06	1.038e+06	2.2219e+06
3.655_225.12355	POS	3.655	225.124	C11 H16 N2 O3	6-cyclohex-3-enyl-5-nitropiperidin-2-one	0.00017660224497717	0.787994486163613	55.0746265560104	level3	mzCloud	NA	NA	NA	NA	NA	NA	NA	NA	NA	4.15149e+06	4.81751e+06	4.80852e+06	4.85747e+06	5.2016e+06	5.27605e+06	5.34133e+06	4.64714e+06	5.32508e+06	5.18416e+06	4.50313e+06	7.97862e+06	7.62577e+06	5.55024e+06	5.34177e+06	8.02411e+06	2.01154e+06	4.30059e+06	5.89119e+06	4.14592e+06	2.90626e+06	4.76483e+06	3.02778e+06	4.95403e+06	6.77939e+06	4.69336e+06	7.36396e+06	5.9152e+06	3.45463e+06	6.20577e+06
3.675_368.22783	POS	3.675	368.228	C17 H29 N5 O4	VLH	-0.00139676541613198	-3.80359997513932	59.766838613174	level3	mzCloud	NA	NA	NA	NA	NA	NA	NA	NA	NA	4.98297e+06	5.09709e+06	5.17095e+06	5.17641e+06	5.12911e+06	4.99036e+06	4.81591e+06	4.97296e+06	5.02282e+06	5.06193e+06	2.44415e+06	3.50014e+06	3.47447e+06	4.25047e+06	3.87979e+06	3.52677e+06	5.94803e+06	8.2912e+06	3.98129e+06	7.97181e+06	6.23262e+06	5.78345e+06	5.60822e+06	5.14636e+06	5.01865e+06	4.86354e+06	4.46765e+06	4.41509e+06	7.65148e+06	5.61792e+06
3.681_246.17012	POS	3.681	246.17	C12 H20 O4	NP-008952	17.0266883298875	74633.8870809494	35.3612157708727	level3	mzCloud	NA	NA	NA	NA	NA	NA	NA	NA	NA	1.97875e+07	2.03001e+07	1.96094e+07	1.98016e+07	1.89694e+07	2.00051e+07	2.03604e+07	1.98691e+07	2.05946e+07	2.01508e+07	2.35983e+07	2.62678e+07	2.27652e+07	1.89387e+07	6.89754e+07	2.26243e+07	1.19572e+07	2.38288e+07	1.94962e+07	1.68557e+07	1.50965e+07	1.98009e+07	3.16277e+07	9.83792e+06	1.78585e+07	1.18122e+07	1.43435e+07	1.3836e+07	1.53869e+07	2.9371e+07
3.695_337.14930	POS	3.695	337.149	C19 H20 N4 S	7-[4-(tert-butyl)phenyl]-2-methyl-5-(methylthio)pyrazolo[1,5-a]pyrimidine-6-carbonitrile	0.00115437045042199	3.43418656497883	46.2802737378908	level3	mzCloud	NA	NA	NA	NA	NA	NA	NA	NA	NA	4.49059e+06	4.61329e+06	4.4658e+06	4.66001e+06	4.65026e+06	4.52971e+06	4.67983e+06	4.81667e+06	4.81154e+06	4.86919e+06	2.10751e+06	2.76769e+06	3.16834e+06	3.06157e+06	2.30887e+06	2.83918e+06	6.65984e+06	4.4161e+06	3.21647e+06	8.58233e+06	5.36506e+06	4.51208e+06	9.24339e+06	3.77041e+06	4.85841e+06	4.68334e+06	4.55819e+06	3.69471e+06	8.6261e+06	5.58935e+06
3.7_282.15470	POS	3.7	282.155	C11 H20 O7	2-Hydroxy-2-methyl-3-buten-1-yl beta-D-glucopyranoside	17.0265211703376	64464.8757059209	48.9520401070541	level3	mzCloud	NA	NA	NA	NA	NA	NA	NA	NA	NA	2.30869e+06	2.34837e+06	2.23646e+06	2.25923e+06	2.30899e+06	2.07108e+06	2.21203e+06	2.23402e+06	2.30914e+06	2.43958e+06	1.04487e+06	1.16068e+06	1.85243e+06	1.04047e+06	991519	1.65822e+06	2.95143e+06	2.51305e+06	931649	3.70707e+06	1.74415e+06	1.63958e+06	5.01926e+06	2.03873e+06	1.8316e+06	2.34017e+06	1.79161e+06	2.33104e+06	2.66042e+06	2.15355e+06
3.704_218.13902	POS	3.704	218.139	C11 H15 N5	6-(3-Methylpiperidino)[1,2,4]triazolo[4,3-b]pyridazine	-0.00100212488393936	-4.61526372663179	21.3240758974813	level3	mzCloud	NA	NA	NA	NA	NA	NA	NA	NA	NA	2.41482e+06	2.72806e+06	2.74726e+06	2.69457e+06	2.63254e+06	3.00499e+06	2.92264e+06	3.10458e+06	3.17761e+06	3.11153e+06	2.23064e+06	2.88184e+06	3.39918e+06	3.12604e+06	3.34155e+06	4.27035e+06	2.50085e+06	3.3282e+06	3.55072e+06	2.71876e+06	2.70285e+06	3.36316e+06	2.66549e+06	2.99649e+06	3.01145e+06	2.88583e+06	3.33827e+06	2.90796e+06	2.6011e+06	3.89917e+06
3.73_283.16486	POS	3.73	283.165	C14 H22 N2 O4	2-(3-{[3-(Tetrahydro-2H-pyran-4-ylamino)-3-oxetanyl]methyl}-1,2-oxazol-5-yl)ethanol	-0.00037773296872956	-1.33872874848338	51.633422897807	level3	mzCloud	NA	NA	NA	NA	NA	NA	NA	NA	NA	1.16863e+06	1.22964e+06	1.21288e+06	1.17967e+06	1.25945e+06	1.18908e+06	1.25603e+06	1.28667e+06	1.18047e+06	1.27933e+06	349294	1.34526e+06	494705	1.22202e+06	1.43011e+06	595488	1.02046e+06	3.68798e+06	1.23272e+06	1.31498e+06	1.46403e+06	1.78404e+06	1.17814e+06	1.37645e+06	1.44854e+06	1.02092e+06	1.52749e+06	1.21162e+06	1.53992e+06	886938
3.778_241.11848	POS	3.778	241.118	C11 H16 N2 O4	4-[(tert-butoxycarbonyl)amino]-1-methyl-1H-pyrrole-2-carboxylic acid	0.00020040303868995	0.834626622469294	6.0880753934985	level3	mzCloud	NA	NA	NA	NA	NA	NA	NA	NA	NA	8.5216e+06	8.69114e+06	8.72906e+06	8.57884e+06	8.85609e+06	9.00654e+06	8.81009e+06	8.79276e+06	9.32309e+06	8.87941e+06	2.25699e+07	1.34729e+07	1.87319e+07	1.33214e+07	8.06955e+06	1.84415e+07	6.32128e+06	3.76526e+06	1.33399e+07	7.79852e+06	7.0381e+06	8.67972e+06	7.3658e+06	7.41445e+06	7.35396e+06	1.20631e+07	1.05436e+07	7.99864e+06	2.43705e+06	6.00269e+06
3.787_223.14427	POS	3.787	223.144	C12 H18 N2 O2	4-(pentyloxy)benzene-1-carbohydrazide	0.00016748058592952	0.753952361854885	33.4090941355789	level3	mzCloud	NA	NA	NA	NA	NA	NA	NA	NA	NA	1.00304e+06	898855	956478	959992	888216	1.05169e+06	928517	915199	981078	1.03829e+06	72585.5	969299	521053	846841	908402	581176	880703	2.18183e+06	1.00934e+06	926114	1.10705e+06	1.34211e+06	862158	1.19248e+06	915799	1.00078e+06	982351	1.10491e+06	1.30422e+06	808629
3.794_270.01838	POS	3.794	270.018	C11 H9 Cl2 N3 O	1-[1-(3,5-dichlorophenyl)-5-methyl-1H-1,2,3-triazol-4-yl]ethan-1-one	-0.00116851535187834	-4.34372515326795	23.7324082083231	level3	mzCloud	NA	NA	NA	NA	NA	NA	NA	NA	NA	4.36921e+06	4.26549e+06	4.16386e+06	4.05903e+06	4.33317e+06	4.60082e+06	3.99819e+06	4.13389e+06	4.14783e+06	4.00444e+06	3.47037e+06	2.98521e+06	4.83467e+06	4.17231e+06	5.14391e+06	4.83146e+06	2.07366e+06	4.24276e+06	3.6647e+06	3.67771e+06	5.21827e+06	4.39949e+06	3.44534e+06	4.39349e+06	4.92877e+06	4.81411e+06	6.25011e+06	5.21885e+06	3.60389e+06	5.48016e+06
3.812_205.09730	POS	3.812	205.097	C11 H12 N2 O2	ethyl 1-methylpyrrolo[1,2-a]pyrazine-7-carboxylate	0.00014624712292743	0.716581952402021	57.2898227746972	level3	mzCloud	NA	NA	NA	NA	NA	NA	NA	NA	NA	8.82214e+06	1.06426e+07	9.58446e+06	9.49626e+06	1.14068e+07	1.12023e+07	8.28691e+06	8.53641e+06	1.08312e+07	9.35433e+06	9.68136e+06	8.78906e+06	6.99034e+06	3.9631e+06	1.26322e+07	9.60497e+06	5.5648e+06	4.25801e+06	3.64014e+06	2.96063e+06	4.37824e+06	5.28064e+06	7.90155e+06	1.15357e+07	1.03983e+07	6.11631e+06	1.22531e+07	1.06119e+07	1.5083e+07	3.66172e+06
3.845_328.23254	POS	3.845	328.233	C15 H31 N5 O4	AKK	-18.0123370845089	-52173.740225852	33.5391031647148	level3	mzCloud	NA	NA	NA	NA	NA	NA	NA	NA	NA	5.92034e+07	5.71798e+07	5.68474e+07	5.7323e+07	5.89952e+07	6.089e+07	5.91967e+07	5.60698e+07	5.57443e+07	5.46164e+07	3.19472e+07	4.10925e+07	4.2513e+07	4.44664e+07	4.21451e+07	4.37538e+07	7.42405e+07	9.22152e+07	4.29441e+07	8.65447e+07	7.12055e+07	6.3393e+07	7.35502e+07	6.08249e+07	5.55583e+07	5.52545e+07	4.85645e+07	5.66193e+07	8.21682e+07	6.09652e+07
3.913_156.10219	POS	3.913	156.102	C8 H13 N O2	methyl 1-methyl-1,2,5,6-tetrahydropyridine-3-carboxylate hydrobromide	0.00028219181689337	1.81948156076611	50.3640610628887	level3	mzCloud	NA	NA	NA	NA	NA	NA	NA	NA	NA	5.1437e+06	5.23335e+06	5.29171e+06	5.10509e+06	4.96538e+06	5.11043e+06	4.96871e+06	5.42289e+06	5.35079e+06	5.68683e+06	6.67173e+06	5.36638e+06	8.64952e+06	3.47813e+06	5.64346e+06	2.54181e+06	2.08922e+06	3.34775e+06	3.60424e+06	6.39523e+06	1.05407e+07	6.11355e+06	3.8838e+06	6.58576e+06	9.32763e+06	7.9494e+06	4.59197e+06	4.31105e+06	2.06507e+06	7.82686e+06
3.976_467.21326	NEG	3.976	467.213	C19 H34 O10	NP-014604	46.0053364459375	108961.820348116	46.6965126157632	level3	mzCloud	NA	NA	NA	NA	NA	NA	NA	NA	NA	641100	685235	631525	656973	609512	602806	591949	578162	582421	588289	119214	380664	548083	402476	279638	446016	820028	593318	402275	1.03522e+06	819780	595876	1.21808e+06	662412	664286	673840	572392	586857	933730	623615
3.989_330.21202	POS	3.989	330.212	C17 H31 N O3 S	3-acetyl-2-undecyl-1,3-thiazolane-4-carboxylic acid	0.00227490468557789	6.91035132290639	2.92967861088488	level3	mzCloud	NA	NA	NA	NA	NA	NA	NA	NA	NA	8.42451e+06	8.35352e+06	7.8113e+06	7.60819e+06	7.77427e+06	8.60827e+06	7.94285e+06	8.49865e+06	7.56031e+06	8.46254e+06	1.73627e+07	4.90352e+06	4.31033e+06	4.61126e+06	5.29835e+06	4.74953e+06	1.00119e+07	1.22541e+07	5.29954e+06	1.2825e+07	8.43164e+06	8.9736e+06	1.0646e+07	6.19204e+06	7.07073e+06	5.70978e+06	7.83069e+06	6.70547e+06	1.49711e+07	1.12162e+07
3.997_398.20176	POS	3.997	398.202	C15 H26 N4 O6	DPK	21.9827202967231	61372.4916237099	31.8189438003258	level3	mzCloud	NA	NA	NA	NA	NA	NA	NA	NA	NA	8.29757e+06	8.63932e+06	8.73649e+06	8.6705e+06	8.95395e+06	8.51853e+06	9.1751e+06	9.06865e+06	8.71383e+06	8.96668e+06	2.68644e+06	5.25769e+06	6.84373e+06	6.15752e+06	4.24163e+06	6.05103e+06	1.29945e+07	9.15469e+06	6.13e+06	1.50447e+07	1.04396e+07	9.01499e+06	1.68139e+07	7.84335e+06	8.95323e+06	8.57162e+06	8.03215e+06	7.44732e+06	1.40828e+07	9.93959e+06
4.021_349.14682	POS	4.021	349.147	C15 H26 O10	NP-003827	-18.0130533416406	-49195.4816108093	46.5967529575189	level3	mzCloud	NA	NA	NA	NA	NA	NA	NA	NA	NA	948747	1.0226e+06	1.02225e+06	990966	1.00815e+06	892087	1.0058e+06	1.04851e+06	1.07125e+06	970090	2.83059e+06	393756	405487	559582	502020	328885	1.38103e+06	981098	496984	1.66446e+06	1.04553e+06	988255	1.69924e+06	611053	844589	635147	1.00558e+06	679579	1.99327e+06	1.4399e+06
4.057_428.24947	POS	4.057	428.249	C24 H33 N3 O4	Ranolazine	-0.00490855443280225	-11.4887950307652	26.6331911636346	level3	mzCloud	NA	NA	NA	NA	NA	NA	NA	NA	NA	1.09379e+06	1.67405e+06	1.59248e+06	1.54227e+06	1.01065e+06	1.53354e+06	780437	1.22665e+06	1.55987e+06	1.02409e+06	103115	1.05009e+06	620594	1.3887e+06	1.00033e+06	705621	1.50239e+06	3.15742e+06	934368	1.98983e+06	1.98271e+06	1.62248e+06	1.56313e+06	2.00412e+06	1.52653e+06	1.56444e+06	1.34531e+06	1.53835e+06	2.2271e+06	1.51614e+06
4.072_430.22797	POS	4.072	430.228	C22 H31 N5 O2 S	2-(1-Adamantyl)-6-{[(5-hydroxy-4-pentyl-4H-1,2,4-triazol-3-yl)thio]methyl}pyrimidin-4-ol	0.0008497252800339	1.97969709063839	37.6233904761879	level3	mzCloud	NA	NA	NA	NA	NA	NA	NA	NA	NA	1.88106e+06	1.61703e+06	1.99567e+06	2.79371e+06	2.47632e+06	1.77796e+06	2.76231e+06	2.50899e+06	2.36832e+06	2.50844e+06	651855	1.35863e+06	1.15289e+06	1.64917e+06	1.04815e+06	1.34512e+06	2.59742e+06	2.31088e+06	1.5551e+06	3.25113e+06	2.70566e+06	1.8318e+06	5.95139e+06	2.0732e+06	2.46447e+06	2.15938e+06	2.60429e+06	1.26405e+06	3.836e+06	3.01146e+06
4.127_372.25905	POS	4.127	372.259	C17 H33 N5 O4	KPK	-0.00147821865647302	-3.98169885110328	38.9831250214736	level3	mzCloud	NA	NA	NA	NA	NA	NA	NA	NA	NA	3.07802e+07	3.24089e+07	3.1656e+07	3.05355e+07	2.81258e+07	3.12663e+07	2.84422e+07	3.21042e+07	3.01627e+07	3.06685e+07	1.57277e+07	1.87078e+07	2.25721e+07	2.16502e+07	2.03342e+07	2.25456e+07	3.69303e+07	4.72781e+07	2.03227e+07	4.68435e+07	3.71566e+07	3.28949e+07	4.29582e+07	3.50561e+07	2.7268e+07	3.03477e+07	2.42315e+07	2.97195e+07	4.65965e+07	3.09492e+07
4.127_380.11278	POS	4.127	380.113	C19 H17 Cl F3 N3	2-[(3S)-1-(4-Chlorobenzyl)-3-pyrrolidinyl]-5-(trifluoromethyl)-1H-benzimidazole	-0.00081089445598081	-2.1389632274578	47.4152266234496	level3	mzCloud	NA	NA	NA	NA	NA	NA	NA	NA	NA	3.92885e+06	4.06562e+06	4.14016e+06	3.92792e+06	3.67016e+06	4.01464e+06	3.76905e+06	3.86511e+06	3.8073e+06	3.85113e+06	1.97065e+06	2.28296e+06	2.86754e+06	2.93413e+06	2.21873e+06	2.81851e+06	4.65412e+06	6.19758e+06	2.32012e+06	6.23685e+06	4.67315e+06	4.07988e+06	5.01715e+06	4.81881e+06	3.81454e+06	4.35483e+06	3.21253e+06	3.7894e+06	6.34057e+06	4.09232e+06
4.138_334.13976	POS	4.138	334.14	C16 H19 N3 O5	NP-016430	1.51969735497914e-05	0.0456184097689095	29.6080781350557	level3	mzCloud	NA	NA	NA	NA	NA	NA	NA	NA	NA	1.76098e+07	1.78828e+07	1.73906e+07	1.73763e+07	1.66748e+07	1.81121e+07	1.79586e+07	1.96102e+07	1.8958e+07	1.88857e+07	1.74744e+07	2.35071e+07	2.16038e+07	1.48868e+07	2.98967e+07	1.88729e+07	9.19881e+06	8.62279e+06	1.43803e+07	1.29499e+07	1.79632e+07	1.34517e+07	1.49636e+07	2.12402e+07	2.6145e+07	2.49868e+07	2.4656e+07	2.34405e+07	1.16817e+07	1.5487e+07
4.147_384.22268	POS	4.147	384.223	C17 H26 N4 O5	2-[(2S,3R,4S,5R)-3,4-Dihydroxy-5-{[(isopropylcarbamoyl)amino]methyl}tetrahydro-2-furanyl]-N-(3-pyridinylmethyl)acetamide	-0.00147113793860854	-4.01741351189285	35.7699463942994	level3	mzCloud	NA	NA	NA	NA	NA	NA	NA	NA	NA	3.60395e+06	3.87647e+06	3.89643e+06	3.74978e+06	3.51361e+06	3.9218e+06	3.69953e+06	4.16032e+06	4.20611e+06	3.78407e+06	582723	3.11378e+06	2.53617e+06	3.5473e+06	3.22908e+06	2.43343e+06	3.53144e+06	7.88066e+06	3.22364e+06	4.74643e+06	4.31234e+06	4.25822e+06	3.9065e+06	4.35238e+06	3.44932e+06	3.66773e+06	3.63971e+06	3.40172e+06	4.93585e+06	3.62539e+06
4.175_185.08130	POS	4.175	185.081	C10 H8 N4	5-amino-1-phenyl-1H-pyrazole-4-carbonitrile	-0.00087404187499373	-4.74829481285784	21.924951400012	level3	mzCloud	NA	NA	NA	NA	NA	NA	NA	NA	NA	644755	575050	518851	653917	588221	542150	611927	666091	734988	530679	462194	323831	381751	397134	732382	319309	508704	724533	454400	847562	458023	573696	1.02754e+06	560369	705640	404604	455438	551205	874529	801968
4.202_321.14572	NEG	4.202	321.146	C16 H22 N2 O5	2-[(2-{[(Benzyloxy)carbonyl]amino}-3-methylpentanoyl)amino]acetic acid	0.00017095363392627	0.530659972221817	4.05529000645905	level3	mzCloud	NA	NA	NA	NA	NA	NA	NA	NA	NA	487178	502698	482334	515282	444193	531468	499243	486996	487285	497688	107424	200922	599813	574739	226074	29058.7	109708	86773.3	585590	608266	688968	179772	1.20548e+06	695812	713227	319990	289261	796191	202876	616327
4.217_204.12332	POS	4.217	204.123	C9 H14 O4	NP-003459	17.0268360832031	91498.245337121	52.700575184912	level3	mzCloud	NA	NA	NA	NA	NA	NA	NA	NA	NA	2.53753e+06	2.52101e+06	2.60554e+06	2.4806e+06	2.56208e+06	2.58607e+06	2.73208e+06	2.79595e+06	2.6861e+06	2.79446e+06	1.77583e+06	2.02446e+06	2.65201e+06	1.73857e+06	1.74088e+06	2.49526e+06	3.42133e+06	2.75031e+06	2.10661e+06	3.63558e+06	2.82261e+06	2.15967e+06	3.90464e+06	2.48048e+06	2.96849e+06	2.54927e+06	2.39981e+06	2.36166e+06	3.40329e+06	2.88163e+06
4.259_261.00721	NEG	4.259	261.007	C8 H5 F3 N4 O S	1-[4-(trifluoromethoxy)phenyl]-4,5-dihydro-1H-1,2,3,4-tetraazole-5-thione	0.00087415145816294	3.33628256172812	14.294182339146	level3	mzCloud	NA	NA	NA	NA	NA	NA	NA	NA	NA	723941	751805	722212	711877	757636	730372	734171	773049	704206	750208	865349	728746	371633	733031	1.17792e+06	736652	478576	497836	752794	464909	423061	882684	407038	896267	936869	724968	1.29621e+06	1.01558e+06	721799	1.10096e+06
4.315_367.18653	POS	4.315	367.187	C18 H26 N2 O6	N-({(2R,3S,4R,5S)-3,4-Dihydroxy-5-[2-(isopropylamino)-2-oxoethyl]tetrahydro-2-furanyl}methyl)-4-methoxybenzamide	0.00017599181268224	0.480616778041788	50.6640204902435	level3	mzCloud	NA	NA	NA	NA	NA	NA	NA	NA	NA	8.65006e+06	8.48052e+06	9.14803e+06	9.0537e+06	8.87634e+06	8.71639e+06	8.81816e+06	8.92994e+06	8.80763e+06	8.86489e+06	3.07669e+06	4.87661e+06	1.14248e+07	7.61453e+06	6.33724e+06	1.73615e+06	4.30917e+06	1.77529e+06	7.67062e+06	1.48943e+07	8.7801e+06	5.87467e+06	2.08365e+07	1.10336e+07	9.92752e+06	9.12411e+06	5.10183e+06	1.03823e+07	6.73983e+06	1.15722e+07
4.335_268.13926	POS	4.335	268.139	C11 H16 N4 O4	(2,6-dimethylmorpholino)(1-methyl-5-nitro-1H-pyrazol-4-yl)methanone	-18.0117195252206	-67178.5419074808	27.0555381674587	level3	mzCloud	NA	NA	NA	NA	NA	NA	NA	NA	NA	5.05105e+06	5.17438e+06	5.414e+06	5.39899e+06	5.05826e+06	5.27923e+06	5.08857e+06	4.98347e+06	4.92967e+06	5.00222e+06	1.06579e+06	2.04854e+06	3.18992e+06	1.57979e+06	1.53763e+06	4.25936e+06	7.34056e+06	6.83664e+06	1.56244e+06	9.34023e+06	2.84687e+06	2.27573e+06	1.51908e+07	3.47343e+06	3.6263e+06	4.57001e+06	3.9064e+06	6.83561e+06	2.37118e+06	3.64371e+06
4.336_268.13932	POS	4.336	268.139	C11 H17 N5 O3	{[imino(3,4,5-trimethoxyanilino)methyl]amino}methanimidamide hydrochloride	-0.00109668242805583	-4.10537768128859	24.934748658321	level3	mzCloud	NA	NA	NA	NA	NA	NA	NA	NA	NA	5.05105e+06	5.17438e+06	5.414e+06	5.39899e+06	5.05826e+06	5.27923e+06	5.08857e+06	4.98347e+06	4.92967e+06	5.00222e+06	1.06579e+06	2.04854e+06	3.18992e+06	1.57979e+06	1.53763e+06	4.25936e+06	7.34056e+06	6.83664e+06	1.56244e+06	9.34023e+06	2.84687e+06	2.27573e+06	1.51908e+07	3.47343e+06	3.6263e+06	4.57001e+06	3.9064e+06	6.83561e+06	2.37118e+06	3.64371e+06
4.337_331.16643	NEG	4.337	331.166	C18 H24 N2 O4	N-{4-[(2R,3R)-3-(Hydroxymethyl)-4-isopropyl-5-oxo-2-morpholinyl]phenyl}cyclopropanecarboxamide	9.65312497100967e-05	0.290604815196001	50.3652449511297	level3	mzCloud	NA	NA	NA	NA	NA	NA	NA	NA	NA	3.84969e+06	3.84681e+06	3.89315e+06	3.89817e+06	3.8944e+06	3.81716e+06	3.67874e+06	3.43363e+06	3.58747e+06	3.36472e+06	104495	3.97867e+06	7.24513e+06	5.34641e+06	2.49129e+06	4988.56	4535.99	1.67219e+06	4.98945e+06	4.40695e+06	6.57328e+06	936536	7.86339e+06	5.46078e+06	6.2857e+06	4.41595e+06	1.13131e+06	4.74692e+06	15498.2	3.49365e+06
4.364_356.22818	POS	4.364	356.228	C16 H31 N5 O5	NLK	-18.0116169494284	-48258.4341821686	31.7693575198512	level3	mzCloud	NA	NA	NA	NA	NA	NA	NA	NA	NA	5.10737e+06	5.15359e+06	4.91629e+06	5.49054e+06	5.10231e+06	4.89641e+06	4.85642e+06	4.86942e+06	4.84419e+06	4.77743e+06	1.19315e+06	2.27421e+06	3.42444e+06	2.00135e+06	2.01617e+06	5.41894e+06	6.34469e+06	8.23956e+06	2.17983e+06	9.16154e+06	3.28972e+06	3.68411e+06	1.17774e+07	5.04074e+06	4.01611e+06	4.924e+06	3.8603e+06	6.40181e+06	5.1279e+06	3.80593e+06
4.37_347.13168	POS	4.37	347.132	C15 H24 O10	(2S,3R,4S,5S,6R)-2-({4a,5,7-trihydroxy-7-methyl-1H,4aH,5H,6H,7H,7aH-cyclopenta[c]pyran-1-yl}oxy)-6-(hydroxymethyl)oxane-3,4,5-triol	-18.0125396606082	-49466.3884641699	17.3127296062538	level3	mzCloud	NA	NA	NA	NA	NA	NA	NA	NA	NA	3.93856e+06	4.10781e+06	3.86369e+06	3.97645e+06	4.04246e+06	4.08775e+06	4.20197e+06	4.06167e+06	4.10009e+06	3.96973e+06	580320	1.81287e+06	2.42782e+06	1.74351e+06	1.43604e+06	2.9987e+06	6.02723e+06	4.50075e+06	1.63552e+06	7.40425e+06	2.65256e+06	2.84007e+06	1.09318e+07	3.33422e+06	3.05973e+06	3.61021e+06	3.56107e+06	4.21179e+06	5.16748e+06	3.99953e+06
4.373_388.25402	POS	4.373	388.254	C17 H33 N5 O5	QLK	-0.0014273897976409	-3.68598204444385	30.6125719633176	level3	mzCloud	NA	NA	NA	NA	NA	NA	NA	NA	NA	4.35107e+08	4.39774e+08	4.22053e+08	4.57268e+08	4.46104e+08	4.38738e+08	4.31704e+08	4.27667e+08	4.40577e+08	4.3559e+08	2.39821e+08	2.8399e+08	3.44172e+08	3.29835e+08	3.05533e+08	3.42801e+08	5.08613e+08	6.50581e+08	3.19718e+08	6.47493e+08	5.23217e+08	4.47105e+08	5.51456e+08	4.9229e+08	4.40087e+08	5.12522e+08	3.91056e+08	4.28139e+08	6.55888e+08	4.28105e+08
4.374_251.10287	POS	4.374	251.103	C12 H14 N2 O4	5-methyl-3-(3,4,5-trimethoxyphenyl)-1,2,4-oxadiazole	0.00024095217685271	0.963441224645106	34.4987503982395	level3	mzCloud	NA	NA	NA	NA	NA	NA	NA	NA	NA	2.0049e+07	1.97753e+07	1.98547e+07	2.00757e+07	1.98811e+07	1.98212e+07	2.08887e+07	2.12046e+07	2.04719e+07	2.06379e+07	1.59786e+07	2.54992e+07	2.27412e+07	1.39286e+07	3.68473e+07	2.20613e+07	2.1053e+07	3.72571e+07	1.3016e+07	2.75038e+07	1.6522e+07	1.79532e+07	2.55235e+07	5.60982e+06	1.07694e+07	1.22081e+07	1.52406e+07	2.45976e+07	1.34863e+07	3.25639e+07
4.448_314.21739	POS	4.448	314.217	C14 H29 N5 O4	GKK	-18.0118429910467	-54379.9792219211	11.7388807399873	level3	mzCloud	NA	NA	NA	NA	NA	NA	NA	NA	NA	6.39856e+06	6.09197e+06	6.15239e+06	6.2354e+06	6.46977e+06	6.30473e+06	6.45713e+06	6.58031e+06	6.54453e+06	6.16779e+06	1.50264e+06	3.84813e+06	3.03679e+06	4.896e+06	4.86568e+06	2.91837e+06	8.08017e+06	1.25064e+07	4.37466e+06	1.04692e+07	7.28369e+06	6.32256e+06	8.05338e+06	6.43794e+06	5.68025e+06	5.8805e+06	6.28463e+06	6.12119e+06	1.23662e+07	8.34482e+06
4.487_412.21776	POS	4.487	412.218	C16 H31 N5 O6	DKK	21.9830451623035	56478.6632918802	15.7193588198934	level3	mzCloud	NA	NA	NA	NA	NA	NA	NA	NA	NA	2.21986e+06	2.24121e+06	2.16622e+06	2.20924e+06	2.31897e+06	2.34216e+06	2.23521e+06	2.13295e+06	2.29519e+06	2.01447e+06	897425	935341	1.17115e+06	733902	1.13811e+06	1.98582e+06	2.82966e+06	4.79302e+06	717462	4.71244e+06	1.2053e+06	1.50462e+06	5.00182e+06	1.74964e+06	1.7719e+06	2.09962e+06	1.50127e+06	2.56742e+06	2.3582e+06	1.8527e+06
4.582_446.25960	POS	4.582	446.26	C23 H32 N4 O2 S	1-(4-Methyl-1-piperazinyl)-2-[(3R,4S)-3-({5-[(phenylsulfanyl)methyl]-1,2-oxazol-3-yl}methyl)-4-piperidinyl]ethanone	0.00119763232083869	2.79673874322132	23.003333752905	level3	mzCloud	NA	NA	NA	NA	NA	NA	NA	NA	NA	8.42908e+07	8.55604e+07	7.94273e+07	8.29601e+07	8.15454e+07	8.48914e+07	8.47635e+07	8.18569e+07	2.17959e+07	8.1595e+07	1.78971e+07	4.72136e+07	7.97483e+07	5.63878e+07	3.77679e+07	6.58508e+07	1.1464e+08	7.51458e+07	5.54954e+07	1.35447e+08	1.12764e+08	7.87971e+07	1.55454e+08	9.72966e+07	8.7359e+07	9.51392e+07	7.84816e+07	7.9171e+07	1.31698e+08	8.02491e+07
4.607_372.22267	POS	4.607	372.223	C16 H28 N4 O6	EPK	-18.0120461073788	-48393.3457989469	12.7222720231915	level3	mzCloud	NA	NA	NA	NA	NA	NA	NA	NA	NA	8.93286e+07	8.75904e+07	8.62432e+07	8.69783e+07	8.45454e+07	8.94621e+07	8.7586e+07	8.4661e+07	8.96324e+07	8.56561e+07	1.92306e+07	3.76229e+07	6.00446e+07	3.83474e+07	3.39732e+07	8.5506e+07	1.01413e+08	1.22298e+08	3.62138e+07	1.60183e+08	5.84625e+07	5.89832e+07	2.0823e+08	9.93218e+07	7.35103e+07	9.8848e+07	7.07494e+07	1.20553e+08	9.02902e+07	6.86912e+07
4.609_319.16514	POS	4.609	319.165	C17 H24 N2 O5	N-{4-[(2R,3R)-3-(Hydroxymethyl)-4-isopropyl-5-oxo-2-morpholinyl]phenyl}-2-methoxyacetamide	-18.0106533552816	-53576.2636642196	27.0832330640571	level3	mzCloud	NA	NA	NA	NA	NA	NA	NA	NA	NA	3.84662e+06	3.73738e+06	3.62511e+06	3.54984e+06	3.61503e+06	3.60734e+06	4.02435e+06	3.84966e+06	4.02138e+06	3.84732e+06	4.38958e+06	3.36469e+06	4.7138e+06	2.07139e+06	4.158e+06	1.37691e+06	3.19258e+06	328177	2.23786e+06	6.41574e+06	3.88204e+06	3.0586e+06	7.80176e+06	3.97419e+06	3.66753e+06	3.90386e+06	8.98759e+06	2.61469e+06	3.94667e+06	5.55242e+06
4.626_460.23871	POS	4.626	460.239	C26 H32 F N3 O2	3-Fluoro-N-{[(1S,4S,6S)-6-isopropyl-3-methyl-4-{2-oxo-2-[(3-pyridinylmethyl)amino]ethyl}-2-cyclohexen-1-yl]methyl}benzamide	4.95699865556338	11336.8163955478	28.3223119042649	level3	mzCloud	NA	NA	NA	NA	NA	NA	NA	NA	NA	4.79914e+06	4.80815e+06	4.83932e+06	4.39373e+06	4.69835e+06	4.81525e+06	4.62777e+06	4.71458e+06	5.0444e+06	4.59184e+06	1.2056e+06	2.35936e+06	4.09969e+06	2.88521e+06	1.75375e+06	3.04052e+06	7.24314e+06	3.77681e+06	2.918e+06	8.3099e+06	4.84395e+06	4.42026e+06	1.04863e+07	4.6438e+06	4.73318e+06	3.94318e+06	4.41299e+06	4.00756e+06	8.44619e+06	5.16982e+06
4.749_232.15437	POS	4.749	232.154	C11 H18 O4	NP-000919	17.026588090911	79518.716703976	36.3337280398808	level3	mzCloud	NA	NA	NA	NA	NA	NA	NA	NA	NA	1.90981e+06	2.02581e+06	1.86821e+06	1.99571e+06	2.07159e+06	2.11233e+06	2.2249e+06	2.36092e+06	2.4028e+06	2.1019e+06	415870	1.47983e+06	4.52651e+06	963961	1.02529e+06	379069	174615	279049	720104	1.2829e+06	2.84158e+06	187959	1.47621e+06	4.82027e+06	5.2802e+06	5.07872e+06	369833	3.27843e+06	261868	895657
4.759_204.12337	POS	4.759	204.123	C9 H17 N O4	NP-020156	0.00033250823508979	1.63703810335151	50.1678051765535	level3	mzCloud	NA	NA	NA	NA	NA	NA	NA	NA	NA	5.20785e+06	5.26059e+06	5.22138e+06	5.16681e+06	5.31401e+06	5.27366e+06	5.40288e+06	5.60798e+06	5.70423e+06	5.72109e+06	3.47099e+06	3.67116e+06	5.6895e+06	4.60188e+06	7.81869e+06	5.35943e+06	1.68606e+06	2.39532e+06	4.30344e+06	2.34146e+06	2.87556e+06	4.165e+06	3.38233e+06	6.88759e+06	9.26933e+06	7.22953e+06	8.19588e+06	8.47314e+06	4.81475e+06	6.93383e+06
4.811_189.05249	POS	4.811	189.052	C9 H10 O3	1-(2-furyl)pentane-1,4-dione	21.9822188158422	132372.771760365	50.2518891447705	level3	mzCloud	NA	NA	NA	NA	NA	NA	NA	NA	NA	5.50379e+06	2.66456e+06	5.13343e+06	5.37909e+06	5.33298e+06	2.95473e+06	5.36627e+06	5.41814e+06	5.32123e+06	5.37395e+06	8.88088e+06	6.07539e+06	8.37042e+06	7.73287e+06	6.24679e+06	7.90918e+06	1.87448e+06	2.7835e+06	7.20568e+06	3.37785e+06	3.23192e+06	3.79518e+06	1.64015e+06	5.00534e+06	6.31537e+06	6.80189e+06	8.32985e+06	5.92398e+06	4.06701e+06	6.17924e+06
4.87_345.18215	NEG	4.87	345.182	C19 H26 N2 O4	ethyl 5-{[5-(ethoxycarbonyl)-3,4-dimethyl-1H-pyrrol-2-yl]methyl}-3,4-dimethyl-1H-pyrrole-2-carboxylate	0.00016742163910521	0.483613040072366	35.8754031714946	level3	mzCloud	NA	NA	NA	NA	NA	NA	NA	NA	NA	2.3607e+06	2.2244e+06	2.18682e+06	2.29124e+06	2.16162e+06	2.09249e+06	2.03612e+06	1.97066e+06	2.12331e+06	2.18374e+06	221047	2.65502e+06	1.068e+07	1.28906e+06	315220	22079.1	21949.7	31043.4	1.06484e+06	573253	3.79423e+06	32802.7	2.86609e+06	3.82804e+06	2.91419e+06	3.55765e+06	272041	4.36018e+06	26503.1	444948
4.873_356.19150	POS	4.873	356.192	C15 H25 N5 O5	SLH	-0.00134135981613781	-3.77650426749724	22.2028289481457	level3	mzCloud	NA	NA	NA	NA	NA	NA	NA	NA	NA	3.96304e+06	3.84714e+06	3.7263e+06	3.81993e+06	4.00029e+06	4.07772e+06	3.87297e+06	3.69572e+06	3.7324e+06	4.15866e+06	596403	1.43831e+06	2.3511e+06	1.26745e+06	1.20719e+06	3.07452e+06	4.96802e+06	4.90122e+06	1.26049e+06	7.21653e+06	2.1985e+06	2.26116e+06	1.06514e+07	2.97156e+06	2.85178e+06	3.62391e+06	2.84418e+06	4.65168e+06	3.67181e+06	3.25118e+06
4.898_363.01818	NEG	4.898	363.018	C10 H13 N4 O7 P S	6-Thioinosine-phosphate	0.00120354563273395	3.30622372985018	20.4123959894056	level3	mzCloud	NA	NA	NA	NA	NA	NA	NA	NA	NA	6.6891e+06	6.64474e+06	7.16362e+06	6.69991e+06	6.78213e+06	6.5751e+06	6.51952e+06	6.54952e+06	6.31944e+06	6.69509e+06	1.17707e+07	7.5107e+06	1.14713e+07	1.48099e+07	6.89677e+06	1.28283e+07	6.35957e+06	3.78642e+06	1.33708e+07	5.69963e+06	3.42824e+06	6.99427e+06	6.26437e+06	6.87538e+06	8.9539e+06	7.9587e+06	7.7719e+06	6.42074e+06	3.04199e+06	5.91122e+06
4.899_265.03120	POS	4.899	265.031	C11 H9 Cl N4 S	3-(4-chlorophenyl)-6-methyl-7H-[1,2,4]triazolo[3,4-b][1,3,4]thiadiazine	0.00028238445196393	1.06954228405143	24.8672568165632	level3	mzCloud	NA	NA	NA	NA	NA	NA	NA	NA	NA	7.28428e+06	7.22214e+06	7.43792e+06	7.28384e+06	7.46375e+06	7.23383e+06	7.82317e+06	7.6367e+06	8.10734e+06	3.69821e+06	81477.3	7.25615e+06	2.41087e+06	9.22641e+06	8.32484e+06	4.00274e+06	5.18996e+06	2.20518e+07	9.60822e+06	5.59626e+06	8.00473e+06	8.94339e+06	6.48168e+06	8.79538e+06	7.54535e+06	6.71285e+06	1.00132e+07	8.92482e+06	7.68185e+06	6.88254e+06
4.901_208.11865	POS	4.901	208.119	C9 H13 N5 O	N-amino(4-methoxyanilino)methylideneguanidine	-0.0006342762499969	-3.06247933196885	16.2556303875	level3	mzCloud	NA	NA	NA	NA	NA	NA	NA	NA	NA	2.44842e+06	2.29984e+06	2.38364e+06	2.42432e+06	2.45122e+06	2.48868e+06	2.55995e+06	2.4816e+06	2.44771e+06	2.42647e+06	1.26907e+06	1.5455e+06	1.36971e+06	1.54013e+06	4.57557e+06	1.56531e+06	1.52086e+06	2.08578e+06	1.56234e+06	2.5605e+06	2.37142e+06	4.0287e+06	1.7594e+06	1.87321e+06	3.2502e+06	2.75621e+06	2.95315e+06	3.36324e+06	2.26193e+06	3.24126e+06
4.945_260.14937	POS	4.945	260.149	C12 H18 O5	NP-016724	17.0266886806668	70324.675857975	44.8707507671211	level3	mzCloud	NA	NA	NA	NA	NA	NA	NA	NA	NA	1.31094e+07	1.28576e+07	1.25042e+07	1.32765e+07	1.29585e+07	1.3118e+07	1.39483e+07	1.53076e+07	1.40618e+07	1.42807e+07	66013.2	1.27892e+07	1.1505e+07	7.64814e+06	1.26228e+07	4.93334e+06	3.32598e+06	3.99268e+07	8.76335e+06	1.85664e+07	2.23416e+07	3.20314e+06	1.56781e+07	2.17173e+07	2.07537e+07	2.15573e+07	1.17459e+07	1.65388e+07	1.43761e+06	7.90203e+06
4.999_443.24891	POS	4.999	443.249	C20 H36 N4 O8	3-{[5-(N-hydroxy-3-{[5-(N-hydroxyacetamido)pentyl]carbamoyl}propanamido)pentyl]carbamoyl}propanoic acid	-18.0116300499374	-39134.1670048974	9.97624974114296	level3	mzCloud	NA	NA	NA	NA	NA	NA	NA	NA	NA	1.03829e+07	9.83386e+06	1.01345e+07	1.02033e+07	1.07854e+07	1.03361e+07	1.00214e+07	1.06223e+07	1.00467e+07	1.0326e+07	2.49434e+06	4.77879e+06	7.51715e+06	4.21794e+06	3.85438e+06	1.03486e+07	1.12733e+07	1.32166e+07	4.29034e+06	1.70376e+07	7.41411e+06	7.16319e+06	2.36749e+07	1.20642e+07	1.02456e+07	1.0838e+07	8.28248e+06	1.46722e+07	1.00069e+07	7.74573e+06
5.076_333.18091	POS	5.076	333.181	C18 H26 N2 O5	N-({(2R,3S,4R,5S)-3,4-Dihydroxy-5-[2-(isopropylamino)-2-oxoethyl]tetrahydro-2-furanyl}methyl)-4-methylbenzamide	-18.0105359586798	-51431.6105925964	43.335130982315	level3	mzCloud	NA	NA	NA	NA	NA	NA	NA	NA	NA	1.94672e+07	1.95552e+07	1.91374e+07	1.93971e+07	2.01586e+07	1.95304e+07	2.1584e+07	2.24865e+07	2.2302e+07	2.20676e+07	259337	1.96149e+07	3.91288e+07	2.66466e+07	1.42973e+07	112224	120643	6.75282e+06	2.77064e+07	2.3749e+07	3.3899e+07	3.6887e+06	4.18527e+07	2.62439e+07	3.2604e+07	2.37688e+07	5.62486e+06	2.47404e+07	135339	2.01308e+07
5.082_400.21790	POS	5.082	400.218	C16 H30 O10	NP-018949	17.0267289652293	44551.1417496598	30.7732483370063	level3	mzCloud	NA	NA	NA	NA	NA	NA	NA	NA	NA	4.07408e+06	3.86878e+06	4.68457e+06	3.17123e+06	3.01501e+06	4.01845e+06	3.33291e+06	3.45669e+06	3.94443e+06	3.84407e+06	362856	1.45768e+06	2.80824e+06	2.07607e+06	1.43191e+06	2.59094e+06	4.31471e+06	3.56883e+06	1.38172e+06	6.74687e+06	3.431e+06	2.32646e+06	8.49413e+06	2.35887e+06	3.11915e+06	3.49291e+06	2.1003e+06	4.26416e+06	4.41407e+06	3.48116e+06
5.102_259.16533	POS	5.102	259.165	C15 H24 O2	NP-012616	21.9804190668899	93067.3200266057	42.4834916434869	level3	mzCloud	NA	NA	NA	NA	NA	NA	NA	NA	NA	4.0251e+06	3.92393e+06	4.00672e+06	3.88581e+06	3.88642e+06	4.10325e+06	4.33929e+06	4.31287e+06	4.292e+06	4.20514e+06	80094.4	7.48837e+06	3.16974e+06	2.71326e+06	2.03507e+06	3.34053e+06	3.56773e+06	5.80351e+06	2.83453e+06	3.08216e+06	3.59269e+06	9.9309e+06	2.89253e+06	3.94675e+06	8.35567e+06	6.19836e+06	5.8654e+06	6.23996e+06	2.6127e+06	2.61497e+06
5.212_398.21466	POS	5.212	398.215	C20 H28 O7	(1R,5S,6S)-3-(hydroxymethyl)-5-{[(2Z)-2-methylbut-2-enoyl]oxy}-2-oxo-6-(propan-2-yl)cyclohex-3-en-1-yl (2E)-4-hydroxy-2-methylbut-2-enoate	17.0238809745313	44778.0633257518	30.3457733771332	level3	mzCloud	NA	NA	NA	NA	NA	NA	NA	NA	NA	1.04553e+07	1.09297e+07	1.06232e+07	1.0223e+07	1.07955e+07	1.05601e+07	1.04125e+07	1.1236e+07	1.13356e+07	1.15228e+07	153760	5.38745e+06	8.36373e+06	7.95857e+06	4.49356e+06	7.16246e+06	1.30775e+07	1.0364e+07	6.91711e+06	1.86093e+07	1.37052e+07	1.05019e+07	2.19547e+07	1.12119e+07	1.0884e+07	1.06473e+07	1.00266e+07	9.47393e+06	2.09925e+07	1.17984e+07
5.258_238.10751	POS	5.258	238.108	C12 H15 N O4	2-acetamido-3-(4-methoxyphenyl)propanoic acid	0.00012369900355224	0.521716352952923	42.4560145588494	level3	mzCloud	NA	NA	NA	NA	NA	NA	NA	NA	NA	6.78228e+06	6.66272e+06	6.88126e+06	3.17403e+06	6.98253e+06	3.7178e+06	3.98119e+06	6.86449e+06	7.56742e+06	7.32839e+06	6.58269e+06	3.04208e+06	3.75083e+06	2.28828e+06	1.53771e+07	6.11826e+06	2.09195e+06	1.15931e+06	4.82914e+06	4.22105e+06	1.82591e+06	2.17137e+06	5.58791e+06	8.12944e+06	1.05708e+07	1.69762e+07	4.22131e+06	9.99485e+06	6.25668e+06	9.83777e+06
5.27_302.10681	NEG	5.27	302.107	C17 H13 N5 O	3-amino-2,6-diphenyl-4,7-dihydro-2H-pyrazolo[3,4-d]pyrimidin-4-one	0.0020742769980302	6.84326892259608	50.7079496194382	level3	mzCloud	NA	NA	NA	NA	NA	NA	NA	NA	NA	912176	999531	981666	865230	930314	883941	975256	834585	882337	893937	5134.34	801644	847003	409019	507046	773523	866713	1.22258e+06	363549	769378	668834	1.09617e+06	1.23965e+06	1.47044e+06	1.40566e+06	1.14928e+06	1.41371e+06	1.2481e+06	1.39316e+06	964152
5.283_420.22756	POS	5.283	420.228	C25 H29 N3 O3	N-Benzyl-2-[(3R,4S)-3-{[5-(phenoxymethyl)-1,2-oxazol-3-yl]methyl}-4-piperidinyl]acetamide	-0.00060777587509619	-1.4497747778625	23.3106035974806	level3	mzCloud	NA	NA	NA	NA	NA	NA	NA	NA	NA	1.22815e+07	1.14684e+07	1.20147e+07	1.19154e+07	1.19634e+07	1.196e+07	1.23664e+07	1.27781e+07	1.27832e+07	1.25189e+07	192820	6.52366e+06	1.01321e+07	8.95131e+06	4.94321e+06	2.79777e+06	1.44242e+07	1.11696e+07	7.89217e+06	2.08543e+07	1.55141e+07	1.18292e+07	2.50773e+07	1.29653e+07	1.30593e+07	1.27526e+07	1.2277e+07	1.20878e+07	2.26514e+07	1.23849e+07
5.34_632.34872	POS	5.34	632.349	C28 H46 N4 O11	NP-018915	17.0251342912878	27713.9546356339	15.0639117900545	level3	mzCloud	NA	NA	NA	NA	NA	NA	NA	NA	NA	1.52847e+06	1.29656e+06	1.35359e+06	1.39429e+06	1.31524e+06	1.0926e+06	1.28972e+06	1.39935e+06	1.34395e+06	1.39628e+06	599256	482241	879601	386327	636372	1.7372e+06	1.58831e+06	2.22377e+06	162149	2.58051e+06	672120	772456	3.01211e+06	1.30644e+06	936680	1.49379e+06	780581	2.09699e+06	1.07948e+06	774342
5.341_237.11315	NEG	5.341	237.113	C13 H20 O5	NP-020515	-18.0106424117321	-70318.0686302017	42.8523859427544	level3	mzCloud	NA	NA	NA	NA	NA	NA	NA	NA	NA	504008	460241	495208	472550	457690	446617	460591	450257	427701	413025	191116	119330	138637	114039	871651	130295	1.31825e+06	787893	99511	993709	1.18495e+06	419157	1.17546e+06	97385.1	251612	153382	185224	183410	626560	648899
5.364_265.07494	NEG	5.364	265.075	C13 H15 Cl N2 O2	N1-allyl-3-(4-chlorophenoxy)azetane-1-carboxamide	1.41453807032121e-05	0.0531616937126838	12.0661327682674	level3	mzCloud	NA	NA	NA	NA	NA	NA	NA	NA	NA	859652	936231	942678	938877	926604	925295	943683	907146	889167	921222	387427	622607	414241	682290	1.8236e+06	404222	421607	1.604e+06	673538	811179	1.46811e+06	1.88339e+06	1.09472e+06	834221	1.00912e+06	1.20397e+06	721333	857109	1.11271e+06	1.50068e+06
5.385_442.24124	POS	5.385	442.241	C22 H32 O8	[(1S,6S,7R)-6-(acetyloxy)-1-[(3-methylbutanoyl)oxy]-4a,5,6,7a-tetrahydro-1H-spiro[cyclopenta[c]pyran-7,2'-oxirane]-4-yl]methyl 3-methylbutanoate	17.0242470650782	40131.6762731725	41.041310693951	level3	mzCloud	NA	NA	NA	NA	NA	NA	NA	NA	NA	1.13772e+07	1.26434e+07	1.25816e+07	1.30772e+07	1.25256e+07	1.32293e+07	1.283e+07	1.3479e+07	1.34757e+07	1.38327e+07	228700	6.32107e+06	1.09319e+07	3.63274e+06	5.54978e+06	9.34373e+06	1.55789e+07	9.96325e+06	8.43036e+06	2.1765e+07	1.75713e+07	1.15191e+07	2.62823e+07	1.46721e+07	1.35433e+07	1.32846e+07	1.2998e+07	1.34934e+07	2.40091e+07	1.29121e+07
5.418_287.02301	NEG	5.418	287.023	C14 H9 Cl N2 O3	3-[2-(4-chlorophenyl)-2-oxoethyl]-2,3-dihydropyrido[2,3-d][1,3]oxazol-2-one	0.00012087228265045	0.419651464799582	35.594542968774	level3	mzCloud	NA	NA	NA	NA	NA	NA	NA	NA	NA	2.80097e+06	2.91619e+06	2.81469e+06	2.79977e+06	2.81065e+06	2.73963e+06	2.69608e+06	2.66044e+06	2.68278e+06	2.69072e+06	3.39199e+06	4.34997e+06	2.85279e+06	2.87174e+06	2.19052e+06	2.42921e+06	1.85055e+06	1.84825e+06	2.74404e+06	2.8401e+06	2.64755e+06	1.65723e+06	3.19004e+06	2.73425e+06	3.93047e+06	3.95241e+06	4.45261e+06	5.42459e+06	1.13662e+06	2.98622e+06
5.436_268.06472	NEG	5.436	268.065	C12 H15 N O4 S	N-(1,1-Dioxotetrahydro-1H-1<U+03BB>6-thiophen-3-yl)-4-methoxybenzamide	-0.00018269475452825	-0.678980471012567	46.2130189513393	level3	mzCloud	NA	NA	NA	NA	NA	NA	NA	NA	NA	1.54771e+06	1.51941e+06	1.51154e+06	1.4908e+06	1.51733e+06	1.49202e+06	1.41206e+06	1.32871e+06	1.3074e+06	1.31376e+06	1.70843e+06	2.16768e+06	1.86669e+06	1.57668e+06	1.35416e+06	1.88996e+06	1.79152e+06	1.61918e+06	1.50973e+06	1.51535e+06	1.52932e+06	1.61441e+06	1.73594e+06	1.12483e+06	1.18898e+06	1.25361e+06	1.40248e+06	1.79264e+06	462940	1.79465e+06
5.469_780.45751	POS	5.469	780.458	C41 H62 O13	NP-022233	17.0311870226474	22338.3547524806	36.2132592048654	level3	mzCloud	NA	NA	NA	NA	NA	NA	NA	NA	NA	7.2676e+07	6.15007e+07	6.48556e+07	6.82371e+07	6.70274e+07	6.84033e+07	6.53517e+07	6.85764e+07	6.73788e+07	6.69534e+07	1.78757e+07	5.58863e+07	4.71277e+07	6.69414e+07	5.90665e+07	4.46891e+07	5.75944e+07	1.3118e+08	5.99682e+07	6.12968e+07	7.81511e+07	8.09518e+07	6.50228e+07	9.46872e+07	6.89596e+07	7.53747e+07	7.82231e+07	7.04412e+07	8.80801e+07	5.94659e+07
5.474_785.41261	POS	5.474	785.413	C36 H64 O18	NP-018249	-0.0039309000379717	-5.01128711091251	33.0376921414774	level3	mzCloud	NA	NA	NA	NA	NA	NA	NA	NA	NA	8.56308e+06	7.47746e+06	7.27263e+06	7.55261e+06	7.35142e+06	7.59111e+06	8.40591e+06	9.00157e+06	8.31983e+06	8.56979e+06	1.77263e+06	6.58038e+06	5.36688e+06	7.64425e+06	7.52182e+06	4.92021e+06	6.21272e+06	1.57012e+07	6.97239e+06	7.05335e+06	9.34567e+06	9.60379e+06	6.95904e+06	1.12165e+07	8.26007e+06	8.64449e+06	9.14935e+06	8.50759e+06	1.05733e+07	7.53562e+06
5.569_191.07118	NEG	5.569	191.071	C11 H12 O3	5-hex-1-ynyl-2-furoic acid	-0.00019242910190087	-1.00182455338751	38.6499259006519	level3	mzCloud	NA	NA	NA	NA	NA	NA	NA	NA	NA	1.21902e+06	1.27702e+06	1.24759e+06	1.27086e+06	1.18938e+06	1.16104e+06	1.13193e+06	1.03898e+06	1.07012e+06	1.0606e+06	1.4023e+06	1.79186e+06	932159	1.15377e+06	992785	885808	738950	938679	1.10534e+06	1.27474e+06	1.28787e+06	923058	1.16539e+06	1.22043e+06	1.44339e+06	1.36526e+06	1.67307e+06	1.85709e+06	639282	1.25591e+06
5.569_271.02798	NEG	5.569	271.028	C14 H9 Cl N2 O2	1-(4-chlorophenyl)-3-hydroxy-1,2-dihydroquinoxalin-2-one	5.64982764217348e-06	0.0207687332240918	12.7881635751786	level3	mzCloud	NA	NA	NA	NA	NA	NA	NA	NA	NA	2.75268e+07	2.87822e+07	2.81818e+07	2.83428e+07	2.83843e+07	2.81205e+07	2.61643e+07	2.59305e+07	2.61178e+07	2.53593e+07	3.61955e+07	4.01171e+07	2.26438e+07	2.63793e+07	2.47183e+07	2.21308e+07	1.86417e+07	2.21066e+07	2.50789e+07	2.86326e+07	2.93982e+07	2.2195e+07	2.76249e+07	2.79045e+07	3.54295e+07	3.29263e+07	3.85181e+07	4.47716e+07	1.53134e+07	2.87245e+07
5.576_423.20599	POS	5.576	423.206	C23 H32 N2 O3	MDMB-CHMICA	37.9574242623438	98785.3855833561	50.6956638939903	level3	mzCloud	NA	NA	NA	NA	NA	NA	NA	NA	NA	6.97795e+06	7.57686e+06	7.80892e+06	7.6975e+06	6.98194e+06	7.38453e+06	7.53765e+06	7.38608e+06	8.89868e+06	8.03357e+06	2.64045e+06	6.7078e+06	5.29852e+06	7.42973e+06	6.6993e+06	5.77941e+06	6.96411e+06	1.35225e+07	7.6136e+06	7.59108e+06	8.98576e+06	9.5003e+06	7.00863e+06	9.55902e+06	7.86086e+06	8.10551e+06	9.03996e+06	7.84965e+06	1.00332e+07	7.26082e+06
5.592_274.16516	POS	5.592	274.165	C13 H20 O5	NP-021074	17.0268089293085	66476.9357735145	21.5707279046338	level3	mzCloud	NA	NA	NA	NA	NA	NA	NA	NA	NA	801300	350603	640744	777019	674396	514497	572252	1.01833e+06	590699	545679	128864	579556	2.70631e+06	210525	386597	188006	203521	506454	218536	224888	451493	228302	347544	1.09945e+06	985728	1.36531e+06	213450	2.4738e+06	230095	200167
5.596_361.17538	POS	5.596	361.175	C21 H18 Cl3 N3 O3	N-({[5-(tert-butyl)-1-(2,4,6-trichlorophenyl)-1H-pyrazol-3-yl]carbonyl}oxy)benzamide	-104.873266548516	-225513.84094545	16.6414923250318	level3	mzCloud	NA	NA	NA	NA	NA	NA	NA	NA	NA	550749	642980	526558	613395	584016	558321	416723	264914	683491	585637	150269	1.1461e+06	5.14364e+06	326772	216697	219236	237328	344186	254838	237183	791159	279025	682027	848793	520312	1.53261e+06	248906	1.71959e+06	283966	233417
5.598_301.03879	NEG	5.598	301.039	C15 H11 Cl N2 O3	Prop-2-ynyl N-[6-(4-chlorophenoxy)pyridin-3-yl]carbamate	0.00024483135655373	0.810576874368034	7.6372016214651	level3	mzCloud	NA	NA	NA	NA	NA	NA	NA	NA	NA	3.77735e+06	4.06764e+06	3.85485e+06	3.97507e+06	3.97039e+06	3.88493e+06	3.68269e+06	3.85365e+06	3.82955e+06	3.98419e+06	4.28595e+06	6.78541e+06	3.99824e+06	4.01068e+06	3.919e+06	3.99133e+06	2.42681e+06	2.05326e+06	4.00672e+06	2.85181e+06	3.60808e+06	2.38776e+06	3.67408e+06	4.13961e+06	5.65589e+06	5.19793e+06	5.66166e+06	6.52648e+06	2.41122e+06	4.50083e+06
5.598_339.13522	NEG	5.598	339.135	C19 H20 N2 O4	benzyl N-(2-{[(benzyloxy)carbonyl]amino}cyclopropyl)carbamate	0.00018592392694927	0.546606297196872	43.7084694273822	level3	mzCloud	NA	NA	NA	NA	NA	NA	NA	NA	NA	1.77758e+06	1.69579e+06	1.74409e+06	1.70402e+06	1.71113e+06	1.70811e+06	1.56906e+06	1.58224e+06	1.58361e+06	1.66568e+06	469252	341180	1.52953e+06	1.2584e+06	2.10349e+06	1.53769e+06	6.57074e+06	3.85618e+06	1.19398e+06	2.76102e+06	1.93308e+06	1.04412e+06	5.57977e+06	688110	542302	5.04111e+06	775847	1.46984e+06	211903	1.00421e+06
5.615_753.37321	NEG	5.615	753.373	C38 H58 O15	(1	0.00291614789148298	3.8656344045627	11.087734308232	level3	mzCloud	NA	NA	NA	NA	NA	NA	NA	NA	NA	2.55084e+06	2.48364e+06	2.51635e+06	2.50672e+06	2.54271e+06	2.56789e+06	2.42182e+06	2.47064e+06	2.43621e+06	2.3883e+06	750501	2.36513e+06	2.04955e+06	2.54383e+06	2.20277e+06	2.2635e+06	2.60381e+06	4.89152e+06	2.77751e+06	2.16328e+06	2.94777e+06	3.56637e+06	1.99659e+06	3.0758e+06	2.07609e+06	2.0189e+06	2.3061e+06	2.2788e+06	3.10066e+06	2.27306e+06
5.644_433.23526	POS	5.644	433.235	C23 H30 N2 O5	benzyl N-(1-{[(3,4-dimethoxyphenethyl)amino]carbonyl}-2-methylpropyl)carbamate	18.0121273549655	43484.92168181	17.1739913778035	level3	mzCloud	NA	NA	NA	NA	NA	NA	NA	NA	NA	2.09791e+06	2.19168e+06	2.03288e+06	2.06473e+06	1.86936e+06	2.17433e+06	1.18974e+06	1.96503e+06	1.88639e+06	1.32812e+06	577943	1.12185e+06	2.59728e+06	680245	470617	1.04031e+06	2.27972e+06	1.13578e+06	1.26746e+06	2.60567e+06	3.08101e+06	1.16114e+06	2.39668e+06	3.06871e+06	2.45124e+06	1.47788e+06	2.18361e+06	2.68682e+06	2.30911e+06	1.41894e+06
5.659_868.50989	POS	5.659	868.51	C45 H73 N O15	Solanid-5-en-3-yl 6-deoxy-alpha-L-mannopyranosyl-(1-2)-[beta-D-glucopyranosyl-(1-3)]-beta-D-mannopyranoside	0.00459004618528525	5.29113159737233	51.5315248928421	level3	mzCloud	NA	NA	NA	NA	NA	NA	NA	NA	NA	1.97438e+07	1.88555e+07	2.3595e+07	2.06621e+07	2.0678e+07	2.22851e+07	1.94046e+07	1.95828e+07	2.10518e+07	2.04869e+07	5.37565e+06	1.76351e+07	1.40968e+07	1.96914e+07	1.47995e+07	1.30848e+07	1.61237e+07	4.01726e+07	1.8281e+07	1.95634e+07	2.41839e+07	2.53927e+07	1.94434e+07	2.7914e+07	2.11334e+07	2.44843e+07	2.45666e+07	2.11753e+07	2.86334e+07	1.79734e+07
5.7_157.12260	POS	5.7	157.123	C5 H8 N4 O2	ethyl 2-(2H-1,2,3,4-tetraazol-5-yl)acetate	0.0506003217764999	324.226513286972	32.2324107589228	level3	mzCloud	NA	NA	NA	NA	NA	NA	NA	NA	NA	1.01316e+07	1.06324e+07	1.0061e+07	1.07983e+07	1.01906e+07	9.9475e+06	1.04133e+07	1.02708e+07	1.05036e+07	1.00214e+07	7.71933e+06	8.97305e+06	7.70396e+06	1.12828e+07	6.26885e+06	9.60156e+06	1.093e+07	1.34451e+07	1.07433e+07	1.37512e+07	1.47029e+07	9.95492e+06	1.32489e+07	1.12328e+07	1.2329e+07	1.01739e+07	1.17137e+07	8.09643e+06	1.41935e+07	1.16141e+07
5.712_530.29405	POS	5.712	530.294	C26 H40 O10	3-O-	17.0246298019987	33234.213956769	33.4345349837132	level3	mzCloud	NA	NA	NA	NA	NA	NA	NA	NA	NA	1.16363e+07	1.13143e+07	1.13206e+07	1.15914e+07	1.13994e+07	1.14869e+07	1.15489e+07	1.07605e+07	1.1663e+07	1.14904e+07	450158	5.6886e+06	1.1574e+07	7.88152e+06	3.68237e+06	9.49023e+06	1.28239e+07	8.517e+06	7.46006e+06	1.78161e+07	1.67633e+07	9.3013e+06	2.27222e+07	1.61306e+07	1.3072e+07	1.27125e+07	1.09513e+07	1.27483e+07	1.80148e+07	9.32468e+06
5.784_443.27281	POS	5.784	443.273	C22 H32 O7	9,16-dihydroxy-6-(hydroxymethyl)-2,6,11-trimethyl-14-oxo-15-oxatetracyclo[8.7.0.0	17.0239508487225	41703.413783478	27.2909742495002	level3	mzCloud	NA	NA	NA	NA	NA	NA	NA	NA	NA	2.42309e+07	2.09022e+07	2.16614e+07	2.17594e+07	2.06397e+07	2.03526e+07	1.9302e+07	2.13926e+07	2.39792e+07	2.099e+07	5.12287e+06	2.16683e+07	1.5945e+07	2.45635e+07	2.02218e+07	1.56901e+07	2.2603e+07	3.74264e+07	2.07402e+07	1.9662e+07	2.4483e+07	2.91666e+07	1.90292e+07	1.85039e+06	2.13314e+07	2.35141e+07	2.47855e+07	2.11175e+07	2.60589e+07	2.32591e+07
5.828_841.42677	NEG	5.828	841.427	C42 H66 O17	(3beta,8xi,9xi,14xi,17xi)-3-{[Hexopyranosyl-(1-6)hexopyranosyl-(1-4)-2,6-dideoxy-3-O-methylhexopyranosyl]oxy}-14-hydroxycard-20(22)-enolide	0.00404852825454327	4.80577407461538	8.69540462582674	level3	mzCloud	NA	NA	NA	NA	NA	NA	NA	NA	NA	1.56667e+06	1.61991e+06	1.60186e+06	1.5974e+06	1.56347e+06	1.57855e+06	1.46455e+06	1.47844e+06	1.48986e+06	1.47382e+06	684962	1.65841e+06	1.09336e+06	1.67738e+06	1.47601e+06	1.54744e+06	1.71322e+06	2.55452e+06	1.78437e+06	1.32958e+06	1.7586e+06	2.18063e+06	1.29124e+06	1.73459e+06	1.36262e+06	1.32747e+06	1.42932e+06	1.37847e+06	1.69614e+06	1.44753e+06
6.232_291.09074	NEG	6.232	291.091	C13 H16 N4 O2 S	5-(tert-butylsulfonyl)-2-(2-pyridyl)pyrimidin-4-amine	-0.00138348770911989	-4.73635935666253	33.1952207578444	level3	mzCloud	NA	NA	NA	NA	NA	NA	NA	NA	NA	908931	949498	951530	938182	963966	814164	957216	924899	920573	948573	587202	900226	823555	905042	1.28454e+06	793250	164414	688157	829267	758388	1.09098e+06	1.05102e+06	918135	1.14252e+06	1.56711e+06	1.43051e+06	986532	1.39421e+06	899813	1.33724e+06
6.264_283.11752	POS	6.264	283.118	C14 H18 O6	NP-020363	-8.46230032038875e-05	-0.299964204650637	43.8925645857986	level3	mzCloud	NA	NA	NA	NA	NA	NA	NA	NA	NA	2.68946e+06	2.42657e+06	2.46718e+06	2.45042e+06	2.3545e+06	2.30449e+06	2.52304e+06	2.44324e+06	2.47915e+06	2.5612e+06	742408	427984	418136	398522	5.18058e+06	619352	7.62716e+06	1.80282e+06	373103	5.53702e+06	5.67378e+06	1.74455e+06	5.61314e+06	264089	1.18126e+06	463800	580873	783263	2.93123e+06	3.32368e+06
6.416_313.11943	NEG	6.416	313.119	C17 H18 N2 O4	1,1'-(2,6-Dimethyl-4-(3-nitrophenyl)-1,4-dihydropyridine-3,5-diyl)diethanone	4.76954869554902e-05	0.151835210103166	24.1452847241992	level3	mzCloud	NA	NA	NA	NA	NA	NA	NA	NA	NA	1.01247e+06	1.04964e+06	1.01168e+06	1.01057e+06	1.00439e+06	1.06733e+06	1.02028e+06	1.01032e+06	1.02209e+06	989356	508562	722258	593287	1.04465e+06	2.13073e+06	459310	991676	891902	820833	1.14307e+06	1.42904e+06	864590	1.25361e+06	1.19414e+06	988025	762504	1.14564e+06	1.41569e+06	1.80965e+06	842685
6.861_309.13336	POS	6.861	309.133	C16 H20 O6	NP-011199	9.78397804942688e-05	0.317531737799288	59.1990500096282	level3	mzCloud	NA	NA	NA	NA	NA	NA	NA	NA	NA	2.15738e+06	2.18809e+06	1.28789e+06	2.09066e+06	2.14414e+06	2.07073e+06	1.98349e+06	1.99672e+06	2.1129e+06	2.06498e+06	1.60594e+06	1.62406e+06	1.82825e+06	2.11162e+06	4.80522e+06	1.37608e+06	3.95746e+06	2.08181e+06	1.74081e+06	2.19549e+06	3.49649e+06	1.67824e+06	2.71216e+06	1.07739e+06	1.41236e+06	1.38928e+06	1.42825e+06	2.18402e+06	2.19494e+06	2.92291e+06
6.969_327.18149	NEG	6.969	327.181	C16 H26 O4	NP-016386	46.0056557951661	163034.761112579	43.5574953035173	level3	mzCloud	NA	NA	NA	NA	NA	NA	NA	NA	NA	303853	256496	295951	341207	319995	303256	332572	334846	340868	333007	667422	2.06813e+06	616171	1.96973e+06	2.8384e+06	1.72098e+06	954638	2.34242e+06	2.50549e+06	1.31627e+06	2.10598e+06	3.32512e+06	969079	1.83149e+06	1.68323e+06	1.28112e+06	1.50979e+06	1.35825e+06	4.84397e+06	3.26146e+06
6.987_531.28369	NEG	6.987	531.284	C25 H42 O9	NP-015723	46.0080853762499	94611.7723177559	30.733604400348	level3	mzCloud	NA	NA	NA	NA	NA	NA	NA	NA	NA	980545	947153	960758	1.01689e+06	954505	1.02506e+06	972348	942158	897408	1.04774e+06	20760.9	1.05274e+06	514146	1.2164e+06	723339	493918	855381	2.79839e+06	1.23766e+06	1.07544e+06	853459	1.36061e+06	1.08598e+06	1.35226e+06	1.16542e+06	1.20904e+06	1.14813e+06	1.51073e+06	1.02171e+06	1.19945e+06
7.243_393.28596	POS	7.243	393.286	C21 H36 N4 O3	(2R)-N-[(2S)-1-Amino-3-cyclohexyl-1-oxo-2-propanyl]-1-(cyclohexylcarbonyl)-2-piperazinecarboxamide	-6.25006869654499e-05	-0.159327234571116	13.5044486788169	level3	mzCloud	NA	NA	NA	NA	NA	NA	NA	NA	NA	3.40352e+06	3.43923e+06	3.63677e+06	3.33605e+06	3.34646e+06	3.20242e+06	3.29376e+06	2.85523e+06	3.07082e+06	3.1215e+06	1.06776e+06	596914	659390	578882	599409	357165	645913	1.05754e+06	640900	258788	307997	292149	507517	466205	506768	202097	180321	483947	504348	558024
7.248_367.24794	POS	7.248	367.248	C21 H36 O6	4,5-dihydroxy-3,4-bis(hydroxymethyl)-4a,8,8-trimethyl-1,4,4a,5,6,7,8,8a-octahydronaphthalen-1-yl hexanoate	-18.0105268014925	-46871.7529888799	56.2328916235541	level3	mzCloud	NA	NA	NA	NA	NA	NA	NA	NA	NA	1.84406e+07	1.85219e+07	1.86376e+07	1.76165e+07	1.85126e+07	1.45513e+07	1.88753e+07	1.76938e+07	1.81066e+07	1.77748e+07	2.09955e+07	1.73877e+07	2.29197e+07	2.01408e+07	1.86361e+07	1.07413e+07	2.19731e+07	7.03801e+06	1.87891e+07	1.40013e+07	1.299e+07	1.31542e+07	1.33078e+07	2.14375e+07	1.99096e+07	1.91895e+07	1.86567e+07	1.86951e+07	1.4286e+07	1.99393e+07
7.424_421.19037	NEG	7.424	421.19	C17 H30 N4 O6	N-(1-Amino-1-oxo-2-propanyl)-3-[(cyclohexylcarbamoyl)amino]-1,4,5-trihydroxycyclohexanecarboxamide	35.9811107823438	93163.0512114798	25.5563266241221	level3	mzCloud	NA	NA	NA	NA	NA	NA	NA	NA	NA	406492	384418	427991	373217	392306	407524	360380	354147	377912	376852	72578.1	201397	213224	176225	109882	253549	502954	561184	130834	363932	279507	224771	436045	913024	469566	171006	460861	316270	1.01287e+06	139462
7.495_415.21622	NEG	7.495	415.216	C24 H33 Cl N2 O2	N1-(3-amino-4-chlorophenyl)-2-[2,4-di(tert-pentyl)phenoxy]acetamide	0.00043778101559155	1.0517942468503	58.6977906729883	level3	mzCloud	NA	NA	NA	NA	NA	NA	NA	NA	NA	177451	177453	169103	182378	167481	161010	161134	170847	177517	162480	59196.8	41462.8	28950.1	81692.7	125857	28398.9	267015	635180	70547.9	323582	310813	1.55536e+06	254247	136339	120059	47966.1	56905.7	160914	92662.2	117322
7.687_437.24725	POS	7.687	437.247	C22 H38 O7	2-{5-[2-({2-[5-(2-hydroxybutyl)oxolan-2-yl]propanoyl}oxy)butyl]oxolan-2-yl}propanoic acid	21.978220230459	53053.9448869195	58.4940258278592	level3	mzCloud	NA	NA	NA	NA	NA	NA	NA	NA	NA	4.51972e+06	4.37278e+06	4.66448e+06	4.5469e+06	4.6472e+06	4.65057e+06	4.69954e+06	4.36718e+06	4.69469e+06	4.60018e+06	343560	2.67152e+06	2.26356e+06	4.88627e+06	4.04871e+06	2.36269e+06	5.14735e+06	1.11793e+07	4.67126e+06	5.88138e+06	5.15499e+06	2.77023e+06	5.3927e+06	6.38108e+06	4.08941e+06	4.24801e+06	4.78882e+06	4.4853e+06	6.70611e+06	4.85755e+06
7.818_851.39589	POS	7.818	851.396	C38 H68 O18	NP-018430	37.9480459488012	46708.7041084348	24.8861633455338	level3	mzCloud	NA	NA	NA	NA	NA	NA	NA	NA	NA	2.13959e+06	2.42091e+06	2.1726e+06	2.20295e+06	2.16028e+06	2.09845e+06	2.23038e+06	1.33829e+06	1.93405e+06	2.15103e+06	8.04531e+06	2.59232e+07	5.06101e+06	1.42042e+07	2.14667e+07	2.19149e+07	6.33462e+06	5.39441e+06	1.98099e+07	1.01506e+07	1.78278e+07	1.76964e+07	6.51863e+06	5.067e+06	1.75671e+07	6.52902e+06	1.49108e+07	9.90352e+06	7.1647e+06	1.79983e+07
7.822_281.13833	POS	7.822	281.138	C15 H22 O6	NP-009265	-18.0105837919284	-60409.4882453887	54.4653277432529	level3	mzCloud	NA	NA	NA	NA	NA	NA	NA	NA	NA	4.95349e+06	2.44162e+06	5.12949e+06	5.27124e+06	4.99445e+06	4.38257e+06	5.0443e+06	4.37434e+06	4.37697e+06	4.37737e+06	1.01186e+07	2.0359e+07	8.91649e+06	1.27964e+07	2.00341e+07	2.69504e+07	1.19863e+07	7.09934e+06	1.71501e+07	1.19161e+07	2.03128e+07	1.67875e+07	8.83592e+06	8.02991e+06	1.82165e+07	8.50442e+06	1.28471e+07	1.02037e+07	1.18808e+07	1.58947e+07
7.829_460.26962	POS	7.829	460.27	C26 H34 O6	NP-015331	17.0268012386751	38501.6574918592	38.9564826949148	level3	mzCloud	NA	NA	NA	NA	NA	NA	NA	NA	NA	1.42283e+07	1.44584e+07	1.47912e+07	1.51373e+07	1.42132e+07	7.5203e+06	1.66118e+07	1.13228e+07	1.28917e+07	1.38772e+07	2.79688e+07	6.69718e+07	3.61987e+07	4.15816e+07	7.32198e+07	9.96829e+07	5.03167e+07	1.81719e+07	6.2548e+07	3.37955e+07	6.69177e+07	2.67744e+07	2.77564e+07	2.08196e+07	5.83665e+07	2.36114e+07	3.48689e+07	2.53219e+07	3.7932e+07	5.09293e+07
7.846_453.16724	POS	7.846	453.167	C24 H24 N2 O7	3-{[4-(1,3-Benzodioxol-5-ylmethyl)piperazino]carbonyl}-6,7-dimethoxy-2H-chromen-2-one	0.00160894720266924	3.55837108702193	45.5444512795126	level3	mzCloud	NA	NA	NA	NA	NA	NA	NA	NA	NA	8.2465e+06	3.45506e+06	8.18873e+06	8.52166e+06	8.32758e+06	8.89403e+06	8.65782e+06	8.50646e+06	8.34218e+06	8.8359e+06	1.88005e+07	1.11809e+07	1.40222e+07	2.09324e+07	2.51412e+07	2.81735e+07	1.57391e+07	6.08786e+06	2.42421e+07	1.54901e+07	2.32162e+07	2.33195e+07	1.30433e+07	1.22423e+07	2.1463e+07	1.27318e+07	1.79973e+07	1.52625e+07	1.46013e+07	2.08397e+07
7.918_325.20093	POS	7.918	325.201	C19 H24 N4 O	1-(4-benzylpiperazino)-2-(pyridin-2-ylamino)propan-1-one	-0.00135843286381032	-4.1901720149218	23.0232182414842	level3	mzCloud	NA	NA	NA	NA	NA	NA	NA	NA	NA	1.95535e+06	1.79085e+06	1.86111e+06	1.91564e+06	1.1618e+06	1.24188e+06	913101	1.69198e+06	1.69986e+06	1.22177e+06	6.58573e+06	4.79362e+06	1.54367e+07	4.38549e+06	5.50066e+06	5.97308e+06	7.80931e+06	4.71423e+06	6.42031e+06	4.29445e+06	4.86156e+06	6.2998e+06	5.69628e+06	4.30826e+06	4.75517e+06	4.34328e+06	3.79149e+06	2.01645e+06	6.78558e+06	4.71683e+06
7.965_304.22631	POS	7.965	304.226	C19 H29 N O2	4-Methoxy PV9	-0.00080014240216996	-2.63881951462103	50.3698289784257	level3	mzCloud	NA	NA	NA	NA	NA	NA	NA	NA	NA	4.65014e+06	2.3665e+06	4.52487e+06	4.44679e+06	4.50816e+06	3.47462e+06	4.03102e+06	3.23098e+06	3.15494e+06	2.04132e+06	5.21971e+06	4.86079e+06	4.98244e+06	2.3644e+06	5.08372e+06	1.71414e+06	5.45507e+06	4.35445e+06	5.72934e+06	3.517e+06	4.60023e+06	5.02352e+06	3.63357e+06	3.00598e+06	4.02114e+06	3.43256e+06	3.40315e+06	3.27032e+06	4.1215e+06	4.00266e+06
7.992_287.22275	NEG	7.992	287.223	C15 H30 O2	Pentadecanoic Acid	46.0054443327344	189928.884648046	23.3381988415804	level3	mzCloud	NA	NA	NA	NA	NA	NA	NA	NA	NA	628417	649147	652053	633332	648647	656209	653383	632667	625703	633625	335658	426074	711534	485589	492241	674964	1.01555e+06	659766	467371	868895	767906	450674	955024	541881	577868	574124	678041	585410	1.07942e+06	1.02494e+06
8.043_311.13251	NEG	8.043	311.133	C17 H17 F N4 O	N-[4-cyano-1-(4-fluorophenyl)-1H-pyrazol-5-yl]cyclohexanecarboxamide	0.00114805967740494	3.67804408945587	51.1485110125828	level3	mzCloud	NA	NA	NA	NA	NA	NA	NA	NA	NA	890853	909427	914379	920485	911833	920763	865924	900160	854826	913692	980315	2.07616e+06	1.74623e+06	920471	280617	1.59441e+06	1.21359e+06	393851	772618	658970	424848	313526	1.46086e+06	1.25313e+06	1.03085e+06	766639	900791	2.87836e+06	350499	353089
8.057_455.24072	POS	8.057	455.241	C23 H30 N6 O4	WLH	0.00059272625003359	1.3048951561461	41.7305088776894	level3	mzCloud	NA	NA	NA	NA	NA	NA	NA	NA	NA	1.8555e+06	2.11824e+06	1.9429e+06	1.98189e+06	1.66511e+06	1.86037e+06	1.85815e+06	947418	1.69468e+06	1.99525e+06	707150	2.1416e+06	894973	2.29157e+06	956800	876609	1.2959e+06	4.85411e+06	1.95555e+06	1.00215e+06	1.85131e+06	2.34639e+06	2.06137e+06	2.74399e+06	710039	2.54187e+06	2.47338e+06	2.26523e+06	2.29131e+06	1.93631e+06
8.073_363.30002	POS	8.073	363.3	C22 H38 N2 O2	3-pentadecyl-4,5,6,7-tetrahydrobenzo[d]isoxazol-4-one oxime	-0.00058264415412168	-1.6082111056014	14.4628376718487	level3	mzCloud	NA	NA	NA	NA	NA	NA	NA	NA	NA	5.11064e+07	5.10778e+07	5.01633e+07	5.06999e+07	2.06669e+07	6.49611e+07	6.16627e+07	4.98225e+07	5.47672e+07	5.84251e+07	6.88089e+07	7.68001e+07	3.33946e+07	7.74482e+07	9.33631e+07	1.01285e+08	4.25018e+07	2.2236e+07	9.62411e+07	5.26617e+07	7.28265e+07	8.32024e+07	5.45428e+07	1.91e+07	6.04557e+07	2.07995e+07	4.79857e+07	3.34432e+07	5.92224e+07	6.75832e+07
8.127_450.23499	POS	8.127	450.235	C24 H33 N3 O4	(4aS,9aR)-7-(1,3-Benzodioxol-5-ylmethyl)-N-cyclohexyl-6-oxodecahydro-2H-pyrido[3,4-d]azepine-2-carboxamide	21.9806023315625	51447.0478625035	37.9144052955937	level3	mzCloud	NA	NA	NA	NA	NA	NA	NA	NA	NA	3.08309e+06	3.07951e+06	3.00919e+06	3.25222e+06	3.22184e+06	3.15731e+06	3.09751e+06	2.98244e+06	3.06578e+06	3.0597e+06	2.0266e+06	5.26105e+06	3.4455e+06	2.7639e+06	1.55785e+06	2.02732e+06	1.51533e+06	1.30576e+06	1.49765e+06	1.16104e+06	1.38162e+06	4.96658e+06	2.67945e+06	2.94353e+06	5.56145e+06	4.88079e+06	6.39973e+06	5.28759e+06	1.13755e+06	1.57599e+06
8.139_538.33915	POS	8.139	538.339	C29 H44 O8	(3S,4S,5R)-4-[(2R,3R)-2,3-dihydroxy-3-[(2R,4S,5R,7R,11S,14S,15R)-4,5,11-trihydroxy-2,15-dimethyl-8-oxotetracyclo[8.7.0.0	17.0282568864433	32727.5388704216	25.5761717617567	level3	mzCloud	NA	NA	NA	NA	NA	NA	NA	NA	NA	2.82262e+06	4.17783e+06	3.18313e+06	3.73549e+06	4.62845e+06	3.29017e+06	4.13282e+06	3.96075e+06	3.99352e+06	3.90027e+06	551785	4.66162e+06	2.3736e+06	4.6826e+06	3.76135e+06	2.5656e+06	3.03978e+06	8.81374e+06	3.6535e+06	4.46443e+06	3.04904e+06	6.13871e+06	4.50637e+06	4.03294e+06	2.84614e+06	5.01968e+06	5.00119e+06	4.77718e+06	5.77833e+06	4.80623e+06
8.185_459.20249	NEG	8.185	459.202	C19 H36 O10	NP-013285	35.9789161421362	84809.7595678879	11.9262890267817	level3	mzCloud	NA	NA	NA	NA	NA	NA	NA	NA	NA	252513	249395	237531	248418	238052	238570	227482	254989	229641	255092	793394	1.42092e+06	403968	1.02303e+06	1.18177e+06	1.52647e+06	635775	539404	1.11501e+06	678673	1.14886e+06	1.05854e+06	445480	473947	1.04688e+06	449060	742319	698770	655104	934968
8.2_137.06012	POS	8.2	137.06	C8 H8 O2	2-Methoxybenzaldehyde	0.00041219892619892	3.02970647342029	46.9824681467195	level3	mzCloud	NA	NA	NA	NA	NA	NA	NA	NA	NA	727647	279007	897095	702519	819876	741526	673922	686055	607632	625793	2.70322e+06	2.36224e+06	5.46796e+06	2.18275e+06	2.84628e+06	2.91054e+06	3.30908e+06	2.13434e+06	3.06133e+06	1.98362e+06	2.43877e+06	2.67012e+06	2.16117e+06	1.85947e+06	2.1097e+06	1.7427e+06	1.90495e+06	1.43915e+06	2.52706e+06	2.30254e+06
8.348_531.29907	NEG	8.348	531.299	C15 H22 O4	NP-021701	266.154538095197	1000010.25367893	1.72879729518654	level3	mzCloud	NA	NA	NA	NA	NA	NA	NA	NA	NA	1.45208e+06	1.41001e+06	1.46212e+06	1.31591e+06	1.32409e+06	1.40279e+06	1.42087e+06	1.40292e+06	1.31128e+06	1.34756e+06	1.92215e+06	1.72379e+06	2.33342e+06	3.73159e+06	1.93194e+06	2.58483e+06	975386	3.55982e+06	3.52184e+06	1.5644e+06	1.27889e+06	1.60362e+06	2.01191e+06	988676	487863	729788	972538	1.26394e+06	607374	1.1892e+06
8.418_332.17123	POS	8.418	332.171	C16 H21 N5 O3	N2-(3-methoxypropyl)-3-{[(dimethylamino)methylidene]amino}-4-oxo-3,4-dihydroquinazoline-2-carboxamide	-0.00048466082853337	-1.46350504712274	25.1709256193273	level3	mzCloud	NA	NA	NA	NA	NA	NA	NA	NA	NA	1.23219e+07	1.22795e+07	1.23204e+07	1.26936e+07	1.24273e+07	1.20856e+07	1.2738e+07	1.22789e+07	1.21005e+07	1.21963e+07	328574	1.16881e+07	1.00503e+07	1.08158e+07	1.80246e+07	1.27461e+07	9.33618e+06	1.34423e+07	9.67239e+06	8.23712e+06	1.64181e+07	8.45139e+06	1.19516e+07	1.35518e+07	1.56057e+07	9.47576e+06	1.66587e+07	1.6532e+07	1.66734e+07	1.37364e+07
8.593_552.41174	POS	8.593	552.412	C28 H54 O9	PEG Diethylhexanoate n6	17.0276835140626	31864.5645827493	5.88035683553738	level3	mzCloud	NA	NA	NA	NA	NA	NA	NA	NA	NA	2.81267e+06	2.42545e+06	2.62089e+06	1.76371e+06	2.53458e+06	2.2802e+06	2.33653e+06	2.21056e+06	2.30023e+06	2.16397e+06	706854	841578	2.26083e+06	620057	1.19292e+06	2.22205e+06	2.53538e+06	1.29159e+06	670853	4.95276e+06	2.72744e+06	1.81942e+06	9.41795e+06	2.11998e+06	2.34932e+06	2.31797e+06	2.14026e+06	2.76095e+06	4.26705e+06	2.38958e+06
8.637_596.43719	POS	8.637	596.437	C30 H58 O10	PEG Diethylhexanoate n7	0.0003411162389284	0.589755309466331	37.4393386720518	level3	mzCloud	NA	NA	NA	NA	NA	NA	NA	NA	NA	1.57433e+07	1.5833e+07	1.55355e+07	1.52282e+07	1.57946e+07	1.48414e+07	1.52616e+07	1.49985e+07	1.53042e+07	1.44815e+07	719444	1.48688e+07	8.4551e+06	1.43499e+07	1.46068e+07	7.65522e+06	1.2447e+07	2.37323e+07	1.44612e+07	1.79902e+07	1.44381e+07	1.59215e+07	1.65873e+07	1.7184e+07	1.51272e+07	1.57565e+07	1.87727e+07	1.84041e+07	2.2109e+07	1.33869e+07
8.665_285.24241	POS	8.665	285.242	C17 H34 O4	2,3-dihydroxypropyl 12-methyltridecanoate	-18.0105710598319	-59589.1703289803	44.1117304974323	level3	mzCloud	NA	NA	NA	NA	NA	NA	NA	NA	NA	1.77271e+07	1.82145e+07	1.66093e+07	1.79954e+07	2.1029e+07	1.58742e+07	1.60452e+07	1.61928e+07	1.63065e+07	1.65494e+07	1.40136e+07	1.46134e+07	1.81163e+07	1.60731e+07	1.40024e+07	1.70347e+07	1.85079e+07	1.51514e+07	1.24508e+07	2.54509e+07	1.80174e+07	1.39333e+07	2.70805e+07	1.51618e+07	1.5379e+07	1.85778e+07	2.20172e+07	1.52564e+07	2.7331e+07	1.86787e+07
8.692_385.25983	NEG	8.692	385.26	C22 H34 N4 O2	2-[(1S,4S,5S)-5-Isopropyl-4-[(isopropylcarbamoylamino)methyl]-2-methyl-cyclohex-2-en-1-yl]-N-(2-pyridyl)acetamide	-0.00107292984375817	-2.77768118061863	33.2420407637956	level3	mzCloud	NA	NA	NA	NA	NA	NA	NA	NA	NA	413046	398807	401183	381485	398681	417870	359834	354466	355812	382345	728643	1.25815e+06	1.47882e+06	815920	251948	978923	327845	549777	727171	316866	173674	107828	536746	182647	296535	395662	428543	255208	103992	159436
8.836_457.34276	POS	8.836	457.343	C28 H41 N O3	N-Arachidonoyl Dopamine	17.0268327043493	38758.2464759936	47.0791683000935	level3	mzCloud	NA	NA	NA	NA	NA	NA	NA	NA	NA	2.0416e+07	2.09609e+07	2.10609e+07	2.0323e+07	2.10531e+07	1.96142e+07	1.94328e+07	1.64331e+07	1.8135e+07	1.87239e+07	1.45738e+07	1.02723e+07	1.11976e+07	9.16563e+06	1.53621e+07	2.89425e+06	1.02994e+07	1.2463e+07	9.3423e+06	4.21529e+07	1.39274e+07	9.39932e+06	3.21095e+07	1.74066e+07	1.49165e+07	1.7009e+07	1.65843e+07	1.42038e+07	3.8517e+07	2.57121e+07
8.842_309.24237	POS	8.842	309.242	C19 H34 O4	1,2-dihydroxyheptadec-16-yn-4-yl acetate	-18.010609607598	-55205.6596839764	36.8269031660389	level3	mzCloud	NA	NA	NA	NA	NA	NA	NA	NA	NA	5.81237e+06	5.81616e+06	5.54443e+06	5.34185e+06	5.64821e+06	9.94111e+06	5.30412e+06	5.12597e+06	7.93297e+06	9.63799e+06	8.01662e+06	1.07956e+07	1.08474e+07	1.14249e+07	8.14901e+06	8.79468e+06	4.418e+06	9.12603e+06	6.71344e+06	3.91988e+06	3.63127e+06	7.93606e+06	4.92822e+06	3.1784e+06	2.90534e+06	4.44036e+06	4.7747e+06	8.20182e+06	5.34987e+06	8.91754e+06
8.921_341.23359	NEG	8.921	341.234	C18 H32 O3	(+/-)9(10)-EpOME	46.0057222966119	155301.364846106	15.6623613195971	level3	mzCloud	NA	NA	NA	NA	NA	NA	NA	NA	NA	2.83269e+06	2.82381e+06	2.83341e+06	2.7507e+06	2.70532e+06	3.04167e+06	2.65303e+06	2.73937e+06	2.6042e+06	2.95794e+06	470269	1.30911e+06	1.62042e+06	677318	1.10518e+06	2.10305e+06	3.6145e+06	2.96456e+06	631345	1.75071e+06	1.32497e+06	2.18301e+06	5.32044e+06	4.90341e+06	2.90406e+06	934539	2.23118e+06	2.56905e+06	1.09424e+07	2.56664e+06
8.999_342.30015	POS	8.999	342.3	C20 H36 O3	(1S,2S,4aR,7R,8aR)-1-[(3Z)-5-hydroxy-3-methylpent-3-en-1-yl]-2,5,5,8a-tetramethyl-decahydronaphthalene-2,7-diol	17.0264321867493	52507.5364891677	25.2732971440849	level3	mzCloud	NA	NA	NA	NA	NA	NA	NA	NA	NA	9.06663e+06	8.95597e+06	9.35889e+06	9.21999e+06	9.26984e+06	9.4234e+06	9.58912e+06	9.3258e+06	4.30334e+06	9.68216e+06	1.31055e+07	8.43078e+06	1.12405e+07	4.94647e+06	2.84971e+06	1.12216e+07	1.60599e+07	8.00394e+06	4.99321e+06	1.20887e+07	1.12356e+07	8.52569e+06	8.84316e+06	6.31505e+06	1.15036e+07	1.02441e+07	1.18855e+07	5.66065e+06	1.14141e+07	9.7533e+06
9.058_359.17085	POS	9.058	359.171	C18 H22 N4 O4	methyl 4-(2-{[4-(methoxycarbonyl)-2,5-dimethyl-1H-pyrrol-3-yl]methylidene}carbohydrazonoyl)-2,5-dimethyl-1H-pyrrole-3-carboxylate	-0.00053305600380326	-1.48830102255492	26.3089405315789	level3	mzCloud	NA	NA	NA	NA	NA	NA	NA	NA	NA	7.33212e+06	6.71306e+06	6.4374e+06	6.82678e+06	6.67011e+06	6.96928e+06	6.18797e+06	6.35951e+06	6.86623e+06	6.52083e+06	377966	3.65542e+06	4.79283e+06	4.56705e+06	3.79565e+06	4.6568e+06	1.10909e+07	1.10299e+07	4.28926e+06	9.96479e+06	7.07052e+06	6.32565e+06	6.37272e+06	9.25888e+06	7.04021e+06	7.91286e+06	9.47115e+06	6.23985e+06	1.1873e+07	6.99823e+06
9.206_357.21662	POS	9.206	357.217	C21 H28 N2 O3	[5-(tert-butyl)-2-methyl-3-furyl][4-(2-methoxyphenyl)piperazino]methanone	-0.00064581038088817	-1.8130046720527	25.8161881620069	level3	mzCloud	NA	NA	NA	NA	NA	NA	NA	NA	NA	9.21953e+06	8.84582e+06	8.75855e+06	8.65813e+06	9.09262e+06	8.47474e+06	8.42456e+06	8.37812e+06	8.54098e+06	8.24213e+06	440688	5.27352e+06	6.30727e+06	7.10949e+06	6.76255e+06	6.85309e+06	1.44578e+07	1.45635e+07	7.23884e+06	1.38167e+07	1.2392e+07	1.21991e+07	1.39299e+07	9.09973e+06	8.18151e+06	1.05341e+07	1.00396e+07	7.37316e+06	1.44093e+07	1.35935e+07
9.24_337.20077	POS	9.24	337.201	C18 H26 N4 O	5-Methoxy-2-[(3S)-1-(1-methyl-4-piperidinyl)-3-pyrrolidinyl]-1H-benzimidazole	21.9828356640197	69962.0934804441	47.6700009569003	level3	mzCloud	NA	NA	NA	NA	NA	NA	NA	NA	NA	2.53018e+06	3.16422e+06	3.36748e+06	2.23497e+06	2.7926e+06	3.21912e+06	2.83307e+06	1.11555e+06	1.82253e+06	3.00471e+06	1.2574e+07	3.42201e+06	431034	6.84654e+06	316517	1.43067e+06	9.8399e+06	268717	1.11351e+07	3.44942e+06	555044	6.91374e+06	313461	3.42487e+06	227169	230700	231128	6.31822e+06	293704	240983
9.297_499.30960	NEG	9.297	499.31	C15 H22 O3	2-[(1S,2S,4aR,8aS)-1-hydroxy-4a-methyl-8-methylidene-decahydronaphthalen-2-yl]prop-2-enoic acid	250.159981407428	1000012.34004537	18.1159868173376	level3	mzCloud	NA	NA	NA	NA	NA	NA	NA	NA	NA	3.38948e+06	3.55353e+06	3.53505e+06	3.42222e+06	3.52228e+06	2.22695e+06	3.11564e+06	2.57839e+06	3.50917e+06	2.92385e+06	8.00406e+06	9.24621e+06	4.40826e+06	5.20243e+06	1.88162e+06	3.50294e+06	2.49821e+06	3.29194e+06	3.64231e+06	4.52705e+06	1.49843e+06	777270	4.48715e+06	4.02121e+06	1.66341e+06	5.2367e+06	1.20166e+06	7.61528e+06	556342	2.25542e+06
9.302_524.27544	POS	9.302	524.275	C28 H39 Cl O6	(2R,3E)-5-(3-chloro-5-formyl-2,6-dihydroxy-4-methylphenyl)-3-methyl-1-[(1S,2R,6R)-1,2,6-trimethyl-3-oxocyclohexyl]pent-3-en-2-yl 3-methylbutanoate	17.0246486194399	33629.3662349527	10.8352080341059	level3	mzCloud	NA	NA	NA	NA	NA	NA	NA	NA	NA	5.4978e+06	5.42156e+06	5.48412e+06	5.72646e+06	5.45388e+06	5.50408e+06	1.99385e+06	5.47926e+06	5.60436e+06	4.34875e+06	5.3947e+06	5.16481e+06	5.12872e+06	5.33103e+06	6.1551e+06	2.70181e+06	5.60797e+06	5.11405e+06	5.14782e+06	4.58159e+06	5.00031e+06	5.52524e+06	4.30917e+06	4.30221e+06	5.99224e+06	2.62386e+06	5.4501e+06	2.11012e+06	3.72764e+06	6.52326e+06
9.36_375.25051	POS	9.36	375.251	C23 H36 O5	NP-002336	-18.0130394332242	-45921.6094770492	31.3610943486412	level3	mzCloud	NA	NA	NA	NA	NA	NA	NA	NA	NA	2.07774e+06	2.04551e+06	1.94008e+06	2.08474e+06	2.05687e+06	1.89461e+06	1.93419e+06	1.97553e+06	1.33311e+06	1.6926e+06	2.49001e+06	3.26843e+06	3.5034e+06	1.48821e+06	3.99718e+06	1.91916e+06	479733	1.47375e+06	704922	1.06363e+06	525477	299204	1.14859e+06	605330	2.78386e+06	1.91229e+06	791060	521340	410563	1.16801e+06
9.41_407.22068	NEG	9.41	407.221	C20 H36 O6	Thromboxane B1	35.9767725787263	96646.4948206067	23.5369895293977	level3	mzCloud	NA	NA	NA	NA	NA	NA	NA	NA	NA	730380	674767	663340	683045	682093	507426	688294	745944	740857	655239	1.8886e+06	1.5818e+06	1.38915e+06	644081	239288	677059	297325	704838	416954	453915	278822	400854	362108	175393	1.03092e+06	1.64167e+06	448656	964996	269023	635970
9.45_596.26537	POS	9.45	596.265	C29 H38 O12	methyl 3-ethenyl-4-({6-[2-(4-hydroxyphenyl)ethyl]-4-oxooxan-2-yl}methyl)-2-{[3,4,5-trihydroxy-6-(hydroxymethyl)oxan-2-yl]oxy}-3,4-dihydro-2H-pyran-5-carboxylate	17.0217718311445	29437.3961921164	22.6870230493732	level3	mzCloud	NA	NA	NA	NA	NA	NA	NA	NA	NA	5.92419e+06	5.90681e+06	5.97583e+06	5.48042e+06	5.45758e+06	5.66322e+06	5.5582e+06	5.4497e+06	5.50116e+06	5.27817e+06	9.90251e+06	6.0039e+06	6.66383e+06	6.48882e+06	5.3763e+06	6.93704e+06	6.79931e+06	5.60122e+06	6.64267e+06	4.74139e+06	5.13651e+06	5.4006e+06	4.73099e+06	5.49985e+06	5.19003e+06	4.71398e+06	4.1558e+06	4.61166e+06	3.89285e+06	4.8269e+06
9.506_507.27263	NEG	9.506	507.273	C26 H40 N4 O4	N-[(1S,2S,8S,8aS)-8-Hydroxy-7-{(2S)-1-[(2R)-2-(methoxymethyl)-1-pyrrolidinyl]-1-oxo-2-propanyl}-1,4a-dimethyldecahydro-2-naphthalenyl]-5-pyrimidinecarboxamide	35.9749494413181	76168.9010770948	59.6603274440504	level3	mzCloud	NA	NA	NA	NA	NA	NA	NA	NA	NA	5.00937e+06	5.24358e+06	5.11877e+06	5.12612e+06	5.11106e+06	2.44194e+06	5.00845e+06	3.94979e+06	5.05822e+06	4.86693e+06	7.3494e+06	5.57673e+06	5.20571e+06	9.94364e+06	5.91577e+06	4.29824e+06	2.42629e+06	6.94564e+06	6.95185e+06	7.29022e+06	4.53568e+06	4.68392e+06	8.92168e+06	2.85363e+06	5.10518e+06	4.46967e+06	6.96797e+06	6.65351e+06	2.76184e+06	6.28133e+06
9.532_439.23700	POS	9.532	439.237	C24 H36 N2 O3	2-[(1S,4S,5S)-4-(Hydroxymethyl)-5-isopropyl-2-methyl-2-cyclohexen-1-yl]-1-[4-(2-methoxyphenyl)-1-piperazinyl]ethanone	37.9571296379685	94828.2003643149	18.706471895755	level3	mzCloud	NA	NA	NA	NA	NA	NA	NA	NA	NA	5.81456e+06	6.0683e+06	6.39499e+06	5.71368e+06	6.23873e+06	5.89953e+06	6.03866e+06	6.53078e+06	5.46859e+06	6.0059e+06	6.07483e+06	7.34558e+06	7.42323e+06	4.44772e+06	8.84498e+06	4.4347e+06	2.08483e+06	2.04146e+06	5.33118e+06	2.86403e+06	1.40942e+06	1.7993e+06	3.86226e+06	2.843e+06	6.49735e+06	5.03582e+06	4.9288e+06	2.46394e+06	1.02708e+06	4.73462e+06
9.56_491.27777	NEG	9.56	491.278	C26 H40 N4 O3	1-({(1S,4S,6S)-6-Isopropyl-3-methyl-4-[2-(4-methyl-1-piperazinyl)-2-oxoethyl]-2-cyclohexen-1-yl}methyl)-3-(3-methoxyphenyl)urea	35.9750066260937	78838.9546442037	48.8667515446425	level3	mzCloud	NA	NA	NA	NA	NA	NA	NA	NA	NA	217706	282101	242383	229067	294954	130318	260423	164837	238582	227472	759244	493462	1.18829e+06	853109	30424.7	822211	4727.53	100413	599709	29485.1	8224.47	224699	42993.4	95656.3	146981	145609	752994	90018.9	4009.57	54381.8
9.668_351.22918	POS	9.668	351.229	C24 H30 O2	NP-016087	-0.00267991650957811	-7.65199435405964	45.5992033301009	level3	mzCloud	NA	NA	NA	NA	NA	NA	NA	NA	NA	1.4037e+07	4.24031e+06	1.30109e+07	1.2943e+07	1.40765e+07	1.4137e+07	1.25623e+07	1.38752e+07	1.27755e+07	1.33953e+07	1.16087e+07	1.45832e+07	7.36668e+06	2.07048e+07	2.4089e+07	2.07788e+07	1.40899e+07	1.41617e+07	1.86949e+07	1.34973e+07	2.06905e+07	4.72394e+06	1.39241e+07	5.73934e+06	1.7014e+07	1.02016e+07	1.39172e+07	1.12344e+07	1.27295e+07	2.16061e+07
9.693_694.46515	POS	9.693	694.465	C42 H63 N O7	Pinnatoxin G	-0.00258079421871571	-3.72161701105797	11.8097779808375	level3	mzCloud	NA	NA	NA	NA	NA	NA	NA	NA	NA	1.40248e+07	1.60404e+07	1.33046e+07	1.65841e+07	1.63135e+07	1.41906e+07	1.65938e+07	1.56998e+07	1.2873e+07	1.6167e+07	972056	1.52679e+07	7.64014e+06	1.84911e+07	5.50737e+06	5.82161e+06	5.26227e+06	3.29023e+07	1.67819e+07	1.70599e+07	8.84744e+06	1.65243e+07	2.47363e+07	1.00891e+07	1.56438e+07	1.78669e+07	7.3401e+06	2.57247e+07	9.64344e+06	1.187e+07
9.722_369.23995	POS	9.722	369.24	C22 H34 O3	NP-014113	21.9818758604885	63485.4163206063	57.9143767033524	level3	mzCloud	NA	NA	NA	NA	NA	NA	NA	NA	NA	3.3003e+07	3.17911e+07	3.26468e+07	3.36712e+07	3.31941e+07	3.32395e+07	3.20656e+07	3.46133e+07	3.15452e+07	3.14369e+07	8.67844e+07	4.87065e+07	5.65784e+07	4.92676e+07	2.32865e+07	6.49805e+07	6.66661e+07	2.33834e+07	5.67178e+07	602108	4.91602e+07	4.98838e+07	8.14916e+06	4.04895e+07	4.10248e+07	3.14687e+07	1.70638e+07	1.8837e+07	2.89807e+07	3.975e+07
9.811_351.22039	POS	9.811	351.22	C21 H26 N4 O	3-({5-[(3S)-1-Cyclohexyl-3-pyrrolidinyl]-1,3,4-oxadiazol-2-yl}methyl)-1H-indole	0.0024473836668335	6.98831856571591	28.9846854519947	level3	mzCloud	NA	NA	NA	NA	NA	NA	NA	NA	NA	1.98491e+06	2.21114e+06	2.67883e+06	1.88017e+06	2.11291e+06	2.81025e+06	2.83235e+06	2.96367e+06	2.59814e+06	3.38124e+06	4.25548e+06	2.34535e+06	3.93109e+06	2.5648e+06	2.75539e+06	3.77881e+06	3.70153e+06	2.71671e+06	3.87107e+06	2.49372e+06	3.03207e+06	3.25014e+06	2.22188e+06	2.3138e+06	3.53268e+06	2.82767e+06	995015	1.09946e+06	1.79541e+06	1.07352e+06
9.961_337.18220	POS	9.961	337.182	C20 H21 F N4	1-(4-fluorophenyl)-4-[(2-phenyl-1H-imidazol-4-yl)methyl]piperazine	-0.00010299161652938	-0.306363081497388	34.2559577015116	level3	mzCloud	NA	NA	NA	NA	NA	NA	NA	NA	NA	1.43134e+07	1.41961e+07	1.34871e+07	7.59917e+06	1.28834e+07	1.31979e+07	7.76659e+06	6.86184e+06	1.35775e+07	1.30471e+07	1.21692e+07	1.53728e+07	1.51353e+07	1.3292e+07	9.58497e+06	1.63304e+07	1.53096e+07	1.04296e+07	1.3684e+07	9.78184e+06	5.67941e+06	1.51318e+07	5.53995e+06	1.3466e+07	1.3225e+07	1.38877e+07	9.89664e+06	1.22e+07	1.30728e+07	1.44781e+07
C00124	NEG	0.69	225.062	C6 H12 O6	D-(+)-Galactose	46.0054518600678	255495.869433977	59.6324682839982	level3	mzCloud	C00124	NA	Carbohydrates	Aldoses [Fig]	Monosaccharides	Carbohydrates	Carbohydrate metabolism	Galactose metabolism	map00052 Galactose metabolism; map01100 Metabolic pathways;	4.30469e+07	4.44199e+07	4.46886e+07	4.3198e+07	4.34133e+07	4.3997e+07	4.84889e+07	4.66521e+07	4.55101e+07	4.52695e+07	5.08826e+07	4.5514e+07	5.18564e+07	4.03718e+07	6.11004e+07	4.88898e+07	5.69429e+07	5.55959e+07	4.58365e+07	4.86306e+07	5.41195e+07	5.69323e+07	5.16334e+07	4.63128e+07	5.36359e+07	4.27707e+07	3.8706e+07	3.72167e+07	3.89178e+07	4.57132e+07
C01118	POS	2.968	220.082	C8 H13 N O6	O-Succinyl-L-homoserine	0.00023215761916617	1.0597209848583	2.66886391819629	level3	BMDB	C01118	NA	NA	NA	NA	NA	Amino acid metabolism	Cysteine and methionine metabolism	map00270 Cysteine and methionine metabolism; map00920 Sulfur metabolism; map01100 Metabolic pathways; map01230 Biosynthesis of amino acids;	1.66637e+06	1.60295e+06	1.47431e+06	1.6198e+06	1.72915e+06	1.55074e+06	1.58543e+06	1.62251e+06	1.52151e+06	1.57008e+06	431200	1.12221e+06	1.16523e+06	569270	1.03608e+06	1.39074e+06	3.04669e+06	2.07512e+06	868416	2.65987e+06	1.31007e+06	1.09891e+06	2.52908e+06	1.26925e+06	1.74665e+06	1.49967e+06	1.0978e+06	1.81008e+06	1.23797e+06	1.84873e+06
C01433	POS	3.774	413.142	C17 H26 O10	Loganin	21.9817661640816	56341.4580487253	6.5667118373211	level3	mzCloud	C01433	NA	Terpenoids	Iridoids	Monoterpenoids (C10)	Terpenoids	Metabolism of terpenoids and polyketides	Monoterpenoid biosynthesis	map01100 Metabolic pathways;	2.98388e+06	2.8921e+06	2.85086e+06	3.11077e+06	2.96875e+06	2.9781e+06	2.96334e+06	2.91137e+06	3.10383e+06	3.1477e+06	2.65719e+06	2.58557e+06	2.64434e+06	2.64252e+06	5.88485e+06	2.711e+06	2.20524e+06	1.64033e+06	2.61354e+06	2.76523e+06	3.51678e+06	3.20764e+06	1.96144e+06	3.35307e+06	3.51042e+06	3.48327e+06	3.55931e+06	5.08819e+06	3.32903e+06	2.92551e+06
C02486	NEG	1.256	130.087	C6 H13 N O2	DL-	-3.89635584383541e-05	-0.297217047391111	38.8399462416415	level3	mzCloud	C02486	NA	Organic acids and derivatives	Amino acids, peptides, and analogues	Carboxylic acids and derivatives	Amino acids, peptides, and analogues	NA	NA	NA	2.40268e+08	2.46403e+08	2.29139e+08	2.2549e+08	2.43161e+08	2.31743e+08	2.5592e+08	2.5081e+08	2.25153e+08	2.41848e+08	2.55827e+08	3.56309e+08	3.52497e+08	2.23077e+08	3.41598e+08	3.41917e+08	1.79883e+08	2.25518e+08	2.33015e+08	1.67516e+08	2.18495e+08	2.18298e+08	2.7095e+08	2.49508e+08	2.65692e+08	2.70432e+08	3.45553e+08	2.57035e+08	2.59141e+08	2.76293e+08
C06870	POS	2.911	227.103	C10 H14 N2 O4	Carbidopa	0.0001743797841982	0.771266542802277	47.649032393736	level3	mzCloud	C06870	NA	NA	NA	NA	NA	NA	NA	NA	1.21681e+07	1.25904e+07	1.21192e+07	1.24844e+07	1.23847e+07	1.2396e+07	1.2541e+07	1.24394e+07	1.28592e+07	1.27331e+07	1.23536e+07	1.29759e+07	1.44239e+07	1.14946e+07	1.60168e+07	1.37635e+07	1.68547e+07	1.21982e+07	1.1082e+07	1.38587e+07	1.02147e+07	1.80576e+07	1.36097e+07	1.2848e+07	1.22565e+07	1.35322e+07	1.06191e+07	1.41386e+07	1.09135e+07	1.01108e+07
C07871	POS	5.725	425.222	C28 H28 N2 O2	Difenoxin	-0.00015618367189063	-0.368170958496444	33.8717640195136	level3	mzCloud	C07871	NA	Benzenoids	Diphenylacetonitriles	Benzene and substituted derivatives	Benzene and derivatives	NA	NA	NA	2.55612e+06	1.45661e+06	2.50719e+06	2.31663e+06	2.45983e+06	2.69647e+06	2.18836e+06	2.22636e+06	2.66455e+06	2.37079e+06	1.84637e+06	2.02736e+06	1.75332e+06	2.25339e+06	1.81698e+06	1.92707e+06	2.0352e+06	4.56106e+06	2.19827e+06	2.31835e+06	1.58926e+06	3.24724e+06	2.07332e+06	3.11827e+06	2.35297e+06	2.49848e+06	2.71894e+06	2.28987e+06	2.96044e+06	2.33032e+06
C12816	POS	5.689	531.298	C30 H42 O8	Proscillaridin A	0.00248480218749592	4.68576007218548	48.6908900855264	level3	mzCloud	C12816	NA	Steroids	Bufanolide derivatives [Fig]	24-Carbon atoms	Sterol lipids[ST]	NA	NA	NA	4.70231e+06	4.71261e+06	5.11308e+06	4.84186e+06	4.70279e+06	4.89171e+06	5.38104e+06	4.97049e+06	5.52227e+06	5.5225e+06	850869	3.72894e+06	4.35431e+06	4.40497e+06	4.12339e+06	3.79552e+06	4.04811e+06	7.49251e+06	4.03232e+06	5.67899e+06	6.75706e+06	5.02869e+06	7.01546e+06	7.26025e+06	5.64747e+06	5.50284e+06	5.18149e+06	5.52886e+06	6.26385e+06	4.28914e+06
C18753	POS	3.144	279.134	C14 H18 N2 O4	Oxadixyl	0.00026295822760857	0.94546215203423	48.6726570011901	level3	mzCloud	C18753	NA	NA	NA	NA	NA	NA	NA	NA	1.47871e+07	1.47305e+07	1.45578e+07	1.46429e+07	1.47478e+07	1.49969e+07	1.45434e+07	1.44291e+07	1.46096e+07	1.51076e+07	9.39935e+06	1.26984e+07	1.77044e+07	1.14884e+07	1.38408e+07	1.66048e+07	1.32406e+07	890764	1.09877e+07	3.16517e+06	8.43709e+06	4.19886e+06	6.21451e+06	1.52559e+07	2.46806e+07	2.29087e+07	2.30937e+07	2.89958e+07	1.27503e+07	1.26114e+07
C19463	POS	3.291	159.092	C10 H10 N2	1,5-Naphthalenediamine	-17.0262778995589	-107703.720814041	88.0453135836992	level3	mzCloud	C19463	NA	Benzenoids	NA	Naphthalenes	Benzene and derivatives	NA	NA	NA	6.99473e+07	6.84616e+07	7.04811e+07	6.95316e+07	6.85792e+07	7.16591e+07	6.79317e+07	6.8746e+07	6.67233e+07	6.99605e+07	6.97544e+07	8.02776e+07	8.77468e+07	6.11054e+07	8.74679e+07	8.20317e+07	5.12307e+07	4.54328e+07	5.61777e+07	4.54718e+07	7.00424e+07	5.23746e+07	6.70339e+07	7.95534e+07	8.80883e+07	8.16444e+07	8.51872e+07	9.05495e+07	6.85956e+07	6.49269e+07
D01893	POS	10.995	791.876	C18 H24 I3 N3 O8	Iopromide	-0.00122669296865752	-1.55106827478032	7.46845133859663	level3	mzCloud	D01893	NA	NA	NA	NA	NA	NA	NA	NA	1.53613e+07	1.63227e+07	1.54106e+07	1.55907e+07	1.53716e+07	1.48377e+07	1.69745e+07	1.76922e+07	1.54199e+07	1.48902e+07	295726	1.36559e+07	7.22929e+06	1.09119e+07	1.05162e+07	7.65901e+06	7.93673e+06	2.87711e+07	1.23802e+07	7.69249e+06	1.01609e+07	1.65521e+07	1.26258e+07	1.30286e+07	1.34427e+07	1.65604e+07	1.41915e+07	1.43048e+07	1.59082e+07	1.06392e+07
D05229	POS	8.396	251.201	C16 H26 O2	OPEO	0.00014060797698789	0.561997416553851	53.3946806742626	level3	mzCloud	D05229	NA	NA	NA	NA	NA	NA	NA	NA	1.05117e+07	1.22434e+07	1.1937e+07	1.05265e+07	1.15461e+07	1.13666e+07	1.12479e+07	1.17338e+07	9.66967e+06	9.90706e+06	1.3412e+07	1.6444e+07	1.76117e+07	1.10814e+07	1.58075e+07	1.52369e+07	9.33993e+06	4.65029e+06	1.2159e+07	1.0007e+07	7.10793e+06	6.36028e+06	1.17356e+07	6.27332e+06	1.22679e+07	1.24783e+07	1.79293e+07	1.11762e+07	6.41262e+06	1.09741e+07
D07401	POS	0.618	331.148	C18 H22 N2 O2 S	Oxomemazine	0.00020949311129925	0.634558021752626	49.819043468035	level3	mzCloud	D07401	NA	NA	NA	NA	NA	NA	NA	NA	1.85308e+07	1.85179e+07	1.38763e+07	1.81024e+07	1.73902e+07	1.73388e+07	1.74774e+07	1.80373e+07	1.77214e+07	1.86249e+07	3.0003e+07	2.31817e+07	2.65514e+07	2.26628e+07	2.58239e+07	2.52025e+07	2.03615e+07	1.14551e+07	2.21558e+07	1.55716e+07	1.66402e+07	1.45224e+07	1.75322e+07	1.6764e+07	1.68861e+07	2.35359e+07	1.68042e+07	1.85819e+07	1.5224e+07	1.92953e+07
HMDB0000001	POS	0.914	170.093	C7 H11 N3 O2	1-Methylhistidine	0.00022737592104249	1.34474229465802	58.80574825516	level3	Decode	C01152	HMDB0000001	Organic acids and derivatives	Amino acids, peptides, and analogues	Carboxylic acids and derivatives	Amino acids, peptides, and analogues	Amino acid metabolism	Histidine metabolism	map00340 Histidine metabolism; map01100 Metabolic pathways;	1.26464e+07	1.2258e+07	1.2551e+07	1.27171e+07	1.2633e+07	1.26696e+07	1.28173e+07	1.31865e+07	1.13303e+07	1.3396e+07	1.17626e+07	7.6757e+06	1.05354e+07	1.272e+07	1.73169e+07	1.14967e+07	1.07713e+07	6.81838e+06	1.2284e+07	1.05893e+07	1.2852e+07	1.38276e+07	1.06573e+07	1.09593e+07	1.5136e+07	1.37616e+07	1.24406e+07	1.60272e+07	1.41475e+07	1.64061e+07
HMDB0000026	NEG	0.653	131.046	C4 H8 N2 O3	3-Ureidopropionic acid	4.79466272338414e-05	0.363084886988963	46.5850669041489	level3	mzCloud	C02642	HMDB0000026	Organic acids and derivatives	Ureas	Organic carbonic acids and derivatives	Organic acids	Nucleotide metabolism	Pyrimidine metabolism	map00240 Pyrimidine metabolism; map00410 beta-Alanine metabolism; map00770 Pantothenate and CoA biosynthesis; map01100 Metabolic pathways;	4.64479e+06	4.68259e+06	4.65304e+06	4.58515e+06	3.77278e+06	4.61837e+06	3.61834e+06	3.86502e+06	4.18454e+06	3.73529e+06	6.37092e+06	1.18226e+07	7.10607e+06	4.37003e+06	1.17118e+06	7.90355e+06	3.04263e+06	1.38609e+06	6.17e+06	1.64881e+06	113892	965115	3.00173e+06	3.27241e+06	4.13825e+06	6.49427e+06	3.44328e+06	5.82291e+06	3.61076e+06	2.16793e+06
HMDB0000038	POS	3.077	240.108	C9 H13 N5 O3	7,8-Dihydrobiopterin	-0.00113755495010537	-4.75761689646152	23.3591393194308	level3	mzCloud	C02953	HMDB0000038	Organoheterocyclic compounds	Pterins and derivatives	Pteridines and derivatives	Pteridines and derivatives	Metabolism of cofactors and vitamins	Folate biosynthesis	map00790 Folate biosynthesis; map01100 Metabolic pathways;	1.22562e+07	1.27548e+07	1.30579e+07	1.22856e+07	1.26717e+07	1.28708e+07	1.32942e+07	1.32455e+07	1.33696e+07	1.27936e+07	1.07223e+07	7.20407e+06	9.85265e+06	8.54744e+06	5.00821e+06	9.23503e+06	1.96175e+07	1.08808e+07	8.79926e+06	2.17481e+07	1.38603e+07	1.2159e+07	2.71165e+07	1.10793e+07	1.24255e+07	9.95598e+06	1.22992e+07	9.6251e+06	2.35582e+07	1.40513e+07
HMDB0000107	POS	2.388	187.058	C6 H14 O6	Galactitol	-18.0099805720166	-98912.9817900201	18.6365956853628	level3	BMDB	C01697	HMDB0000107	Organic oxygen compounds	Carbohydrates and carbohydrate conjugates	Organooxygen compounds	Carbohydrates	Carbohydrate metabolism	Galactose metabolism	map00052 Galactose metabolism; map01100 Metabolic pathways;	9.63796e+07	9.61203e+07	9.55204e+07	9.45342e+07	9.53005e+07	1.00033e+08	8.00056e+07	7.52992e+07	7.94361e+07	8.45693e+07	7.77426e+07	5.42235e+07	2.18673e+07	6.13924e+07	5.75399e+07	6.00894e+07	1.22301e+08	7.71129e+07	5.64136e+07	1.384e+08	9.3483e+07	8.4958e+07	9.89442e+07	8.53251e+07	8.8507e+07	8.16108e+07	6.96206e+07	8.61509e+07	1.53981e+08	1.11317e+08
HMDB0000119	NEG	0.641	118.999	C2 H2 O3	Glyoxylic acid	-7.35847203117146e-05	-0.994382819785097	35.7289162181123	level3	BMDB	C00048	HMDB0000119	Organic acids and derivatives	Carboxylic acids	Carboxylic acids and derivatives	Organic acids	Nucleotide metabolism	Purine metabolism	map00230 Purine metabolism; map00232 Caffeine metabolism; map00260 Glycine, serine and threonine metabolism; map00330 Arginine and proline metabolism; map00630 Glyoxylate and dicarboxylate metabolism; map01100 Metabolic pathways; map01200 Carbon metabolism;	485746	411442	580431	602758	551766	470793	685266	586119	516568	477894	328028	247254	282629	366220	542936	450081	734822	445592	301401	663823	751550	540900	748057	1.15386e+06	656853	488283	263479	566565	498006	674516
HMDB0000123	POS	0.775	76.0395	C2 H5 N O2	Glycine	0.00014892480092498	1.98481640707222	58.7499811397128	level3	BMDB	C00037	HMDB0000123	Organic acids and derivatives	Amino acids, peptides, and analogues	Carboxylic acids and derivatives	Amino acids	Lipid metabolism	Primary bile acid biosynthesis	map00120 Primary bile acid biosynthesis; map00230 Purine metabolism; map00260 Glycine, serine and threonine metabolism; map00310 Lysine degradation; map00440 Phosphonate and phosphinate metabolism; map00480 Glutathione metabolism; map00630 Glyoxylate and dicarboxylate metabolism; map00730 Thiamine metabolism; map00860 Porphyrin metabolism; map00970 Aminoacyl-tRNA biosynthesis; map01100 Metabolic …	1.13318e+07	1.30047e+07	1.2748e+07	1.27958e+07	1.32345e+07	1.21115e+07	1.26776e+07	1.2653e+07	1.27195e+07	1.07485e+07	1.86743e+07	1.82249e+07	1.58399e+07	9.56781e+06	1.52445e+07	1.83638e+07	1.32234e+07	1.11057e+07	1.55856e+07	1.03002e+07	9.30096e+06	8.63679e+06	1.06356e+07	1.43502e+07	1.53612e+07	1.20129e+07	9.2914e+06	1.28084e+07	1.08436e+07	9.24881e+06
[truncated: 3,908 more rows]
[truncated: 4 more columns]
