# Supplementary material for: Dietary supplementation with Bacillus subtilis KC1 alleviates the negative effects of Mycoplasma gallisepticum on growth performance and amino acid metabolism of broiler chickens
Source: Front Vet Sci. 2024 Oct 23;11:1477575. doi: 10.3389/fvets.2024.1477575 (PMC11538993; doi:10.3389/fvets.2024.1477575)
Supplement: SUPPLEMENTARY DATA SHEET 2: — Details of differential metabolites between the Con group and MG group. [file Data_Sheet_2.XLS]

Metabolite ID	Name	KEGG ID	HMDB ID	Ratio(MG-vs-Con)	Log2FC(MG-vs-Con)	Pvalue(MG-vs-Con)	VIP(MG-vs-Con)
2.997_158.08150	N-ACETYLPROLINE			0.707127824	-0.499957067	0.02878448	1.110564678
4.707_199.00708	4-vinylphenol sulfate			0.697851592	-0.519007834	0.005583835	1.361645975
HMDB0000017	4-Pyridoxic acid	C00847	HMDB0000017	0.714850422	-0.484286697	0.037456004	1.111117187
HMDB0000070	Pipecolate	C00408	HMDB0000070	0.527375543	-0.923097427	0.008718755	1.363787716
HMDB0000159	L-Phenylalanine	C02057	HMDB0000159	0.703942862	-0.506469762	0.02014267	1.223238661
HMDB0000162	L-Proline	C00148	HMDB0000162	0.387860165	-1.366391484	0.00201613	1.575455405
HMDB0000167	L-Threonine	C00188	HMDB0000167	0.534018998	-0.905037027	0.012686108	1.34843229
HMDB0000177	L-Histidine	C00135	HMDB0000177	0.353297088	-1.501046238	0.00153753	1.523546356
HMDB0000182	L-Lysine	C00047	HMDB0000182	0.527375543	-0.923097427	0.008718755	1.363787716
HMDB0000187	L-Serine	C00065	HMDB0000187	0.523279059	-0.934347569	0.019854694	1.261174844
HMDB0000191	L-Aspartic acid	C00049	HMDB0000191	0.635980508	-0.652945546	0.010497863	1.498098554
HMDB0000197	Indoleacetic acid	C00954	HMDB0000197	0.53094219	-0.91337331	0.006745553	1.536202331
HMDB0000512	N-Acetyl-L-phenylalanine	C03519	HMDB0000512	0.647541214	-0.626956077	0.034910703	1.15752544
HMDB0000517	L-Arginine	C00062	HMDB0000517	0.5977121	-0.742477346	0.008747953	1.286316814
HMDB0000532	N-Acetylglycine	D03568	HMDB0000532	1.538170386	0.621215322	0.014383656	1.174628229
HMDB0000641	L-Glutamine	C00064	HMDB0000641	0.552692459	-0.855451167	0.017908894	1.322415711
HMDB0000671	Indolelactic acid	C02043	HMDB0000671	0.560840029	-0.834338771	0.003071528	1.472079671
HMDB0000673	Linoleic acid	C01595	HMDB0000673	0.651656618	-0.61781614	0.003092145	1.478754642
HMDB0000687	Leucine	C00123	HMDB0000687	0.618175032	-0.693912709	0.001340046	1.612032333
HMDB0000755	Hydroxyphenyllactic acid	C03672	HMDB0000755	0.395708536	-1.337489909	0.003204358	1.340419983
HMDB0000779	Phenyllactic acid	C01479	HMDB0000779	0.632755232	-0.660280563	0.039958379	1.167118783
HMDB0000784	Azelaic acid	C08261	HMDB0000784	1.341651491	0.424009964	0.007861418	1.315365636
HMDB0000883	L-Valine	C16436	HMDB0000883	0.716650337	-0.480658715	0.005944617	1.420729743
HMDB0000929	L-Tryptophan	C00078	HMDB0000929	0.625926864	-0.675933999	0.003131022	1.463538858
HMDB0001149	5-Aminolevulinic acid	C00430	HMDB0001149	0.7115365	-0.490990329	0.015095247	1.296922383
HMDB0001161	4-Trimethylammoniobutanoic acid	C01181	HMDB0001161	0.60159209	-0.733142497	0.002596651	1.40899432
HMDB0001429	Phosphoric acid	C00009	HMDB0001429	0.512160019	-0.965333461	0.048165608	1.00342293
HMDB0002712	1,5-Anhydrosorbitol	C07326	HMDB0002712	0.507255117	-0.979216582	0.010065366	1.426382819
HMDB0003011	O-acetyl-l-serine	C00979	HMDB0003011	0.637191589	-0.650200871	0.024982895	1.201425941
HMDB0003229	Palmitoleic acid	C08362	HMDB0003229	0.482429433	-1.051610167	0.001810435	1.454456305
HMDB0003374	D-ornithine	C00515	HMDB0003374	0.526986361	-0.924162472	0.003518983	1.592758062
HMDB0011567	1-Oleoyl-rac-glycerol		HMDB0011567	0.342243251	-1.546906003	0.001748706	1.540058011
HMDB0011756	N-Acetyl-L-leucine	C02710	HMDB0011756	0.52717379	-0.92364945	0.00177249	1.57478648
HMDB0029723	Saccharin	C12283	HMDB0029723	0.626769008	-0.673994251	0.041260041	1.232076344
HMDB0029738	Indole-3-methyl acetate		HMDB0029738	0.508776641	-0.974895659	0.023273202	1.051462536
HMDB0031158	2_Methyl_4_pentenoic acid		HMDB0031158	0.755271835	-0.404932106	0.02163377	1.144831711
HMDB0033793	4-Heptenoic acid		HMDB0033793	1.435713267	0.521767651	0.024516611	1.194358502
HMDB0094649	2-Aminoheptanoate		HMDB0094649	0.469571977	-1.090581782	5.19E-04	1.516696471
HMDB0244272	10-Hydroxydecanoic acid	C02774	HMDB0244272	1.594571406	0.673168704	0.012796355	1.288664139
0.577_309.16569	NP-011878			0.706464513	-0.501311002	0.00197948	1.489014767
1.391_344.13368	(2E)-3-(2-{[(2S,3R,4S,5S,6R)-3,4,5-trihydroxy-6-(hydroxymethyl)oxan-2-yl]oxy}phenyl)prop-2-enoic acid			0.45271879	-1.143312908	0.019591212	1.13900797
2.58_199.10811	3-(1-hydroxyethyl)-2,3,6,7,8,8a-hexahydropyrrolo[1,2-a]pyrazine-1,4-dione			0.772873057	-0.371696622	0.005602376	1.392947627
3.01_297.15441	ethyl 4-(1,3-dimethyl-2,6-dioxo-1,2,3,6-tetrahydropyrimidin-4-yl)tetrahydropyrazine-1(2H)-carboxylate			1.728283436	0.789339837	0.001077918	1.532337549
3.153_217.10505	(4S,5S,8S,10R)-4,5,8-trihydroxy-10-methyl-3,4,5,8,9,10-hexahydro-2H-oxecin-2-one			1.782420524	0.83383775	0.009727835	1.343112019
3.288_321.14442	7-{[(2E)-3,7-dimethylocta-2,6-dien-1-yl]oxy}-2H-chromen-2-one			0.618232851	-0.693777778	0.014168513	1.470977153
3.289_205.09742	(+-)-Tryptophan			0.674795744	-0.567477221	0.001821296	1.506061956
3.459_224.09203	L-Aspartic acid			0.583001148	-0.778429372	0.003029785	1.497361955
3.686_323.17004	GPK			1.998755437	0.999101958	0.001988453	1.418807507
3.805_217.09722	2,3,4,9-Tetrahydro-1H-			0.819938811	-0.286411844	0.04899791	1.092904952
3.832_245.09303	2-(acetylamino)-3-(1H-indol-3-yl)propanoic acid			0.627704104	-0.671843454	0.001176187	1.533312685
3.844_202.10858	3-[(methoxycarbonyl)amino]-2,2,3-trimethylbutanoic acid			0.486431009	-1.039692895	0.003663092	1.346362326
3.844_305.15692	Noroxycodone-d3			1.700017577	0.765549663	0.005195325	1.425601385
3.884_333.11539	Allyl 2-(1H-benzimidazol-2-yl)-2-cyano-N-phenylethanimidothioate			1.871834457	0.90445285	0.007622831	1.353562076
4.128_344.22785	PEG n7			1.757421099	0.81345992	0.004967566	1.413076773
4.252_433.20465	3-[(1R,9S)-6-Oxo-11-(3-quinolinylmethyl)-7,11-diazatricyclo[7.3.1.02,7]trideca-2,4-dien-5-yl]benzonitrile			1.789869263	0.839854213	0.015370855	1.356563228
4.47_477.23142	N,N'-di[4-(2,6-dimethylmorpholino)phenyl]thiourea			1.760816888	0.816244887	0.02670513	1.282350947
5.7_185.11757	NP-019374			1.501522182	0.586425788	0.004711251	1.3333481
5.741_917.49241	FRH			2.178121065	1.123084144	0.042283605	1.234491923
6.633_431.21101	5-hydroxy-2,2,6,6-tetramethyl-4-{2-methyl-1-[2,4,6-trihydroxy-3-(2-methylpropanoyl)phenyl]propyl}cyclohex-4-ene-1,3-dione			8.966812162	3.164595176	0.008960978	1.073394971
6.862_231.15935	NP-021844			1.3553993	0.438717932	0.032891056	1.12588577
8.659_324.28966	Linoleoyl ethanolamide			3.141428235	1.651420622	0.038429595	1.099362627
8.787_317.20866	7-hydroxy-1,4a-dimethyl-9-oxo-7-(propan-2-yl)-1,2,3,4,4a,4b,5,6,7,9,10,10a-dodecahydrophenanthrene-1-carboxylic acid			0.564157203	-0.825830868	0.002557419	1.482090501
8.788_293.21223	(+/-)9-HpODE			0.524938285	-0.929780275	0.002430006	1.540138782
8.817_319.22431	NP-014287			0.638508411	-0.64722247	0.00434198	1.412425966
8.888_343.22426	5-(1,2,4a,5-tetramethyl-7-oxo-1,2,3,4,4a,7,8,8a-octahydronaphthalen-1-yl)-3-methylpentanoic acid			0.636743846	-0.651214985	0.017558453	1.370740019
9.011_319.22804	(+/-)11-HETE			0.681394693	-0.553437385	0.035106622	1.264553495
9.168_297.24358	NP-011548			2.345884498	1.230131983	0.020776412	1.220746563
9.173_321.24359	15-OxoEDE			0.598759541	-0.739951356	0.004339879	1.357411792
C06087	Abietic acid	C06087		0.615248238	-0.700759475	0.014481162	1.327782573
C06332	N-Acetylanthranilic acid	C06332		2.490356789	1.316352449	0.0195068	1.200143926
C11101	4-Hydroxy-6-methyl-2-pyrone	C11101		0.607874907	-0.718153629	0.007781726	1.296937964
C15561	N-Benzylformamide	C15561		0.488163967	-1.034562287	0.008511717	1.444088032
HMDB0000239	Pyridoxine	C00314	HMDB0000239	0.543509645	-0.879622457	0.004923992	1.453426879
HMDB0000355	3-Hydroxy-3-methylglutaric acid	C03761	HMDB0000355	0.795374974	-0.330292926	0.020010891	1.269855012
HMDB0000672	Hexadecanedioic acid	C19615	HMDB0000672	0.546894297	-0.870666078	0.011173948	1.411488661
HMDB0000734	trans-3-Indoleacrylic acid	C21283	HMDB0000734	0.597120121	-0.74390691	0.028615852	1.167430389
HMDB0000759	Glycyl-L-leucine	C02155	HMDB0000759	0.721606067	-0.470716627	0.045792917	1.191264549
HMDB0000930	trans-Cinnamic acid	C10438	HMDB0000930	0.701883608	-0.510696283	0.018826724	1.245028843
HMDB0001190	Indole-3-acetaldehyde	C00637	HMDB0001190	0.752285745	-0.410647342	0.028615567	1.199277767
HMDB0001624	2-Hydroxycaproic acid		HMDB0001624	0.464583089	-1.105991454	0.008344561	1.246618469
HMDB0001999	Eicosapentaenoic acid	C06428	HMDB0001999	0.713430046	-0.487156119	0.040436956	1.220575825
HMDB0002005	Methionine sulfoxide	C02989	HMDB0002005	0.766429251	-0.383775472	0.019757576	1.17128683
HMDB0002092	Itaconic acid	C00490	HMDB0002092	0.760010562	-0.395908628	0.002951086	1.462292122
HMDB0002264	(R)-2-Hydroxycaprylic acid		HMDB0002264	1.358147674	0.441640355	0.024615541	1.191797365
HMDB0002641	2-Hydroxycinnamic acid	C01772	HMDB0002641	0.440787861	-1.181843602	0.003045701	1.543442753
HMDB0002925	8Z,11Z,14Z-Eicosatrienoic acid	C03242	HMDB0002925	0.474498424	-1.075524799	0.002401667	1.414537582
HMDB0003217	Genistein	C06563	HMDB0003217	0.500584942	-0.998313201	0.003119849	1.407863295
HMDB0003252	Thromboxane B2	C05963	HMDB0003252	0.59392114	-0.751656709	0.027792098	1.400911839
HMDB0003312	Daidzein	C10208	HMDB0003312	0.592757511	-0.754486055	0.008236639	1.320185602
HMDB0003334	N3,N4-Dimethyl-L-arginine		HMDB0003334	0.717889426	-0.478166448	0.013415514	1.346833721
HMDB0003355	5-Aminovaleric acid	C00431	HMDB0003355	0.680406323	-0.555531546	0.008054031	1.520093226
HMDB0003407	Diacetyl	C00741	HMDB0003407	0.691258941	-0.532701858	0.013937695	1.276325511
HMDB0004041	L-allo-Threonine	C05519	HMDB0004041	0.522594533	-0.936236063	0.01876638	1.315794125
HMDB0004586	Perillic acid	C11924	HMDB0004586	0.698047281	-0.518603336	0.003337869	1.388117222
HMDB0004825	Octopamine	C04227	HMDB0004825	0.458600157	-1.124691245	0.003146664	1.539507007
HMDB0005998	20-Hydroxy-(5Z,8Z,11Z,14Z)-eicosatetraenoic acid	C14748	HMDB0005998	0.653743128	-0.61320422	0.036476247	1.209784018
HMDB0006236	Phenylacetaldehyde	C00601	HMDB0006236	0.632755232	-0.660280563	0.039958379	1.167118783
HMDB0007855	Oleoyl-L-a-lysophosphatidic acid		HMDB0007855	0.556399461	-0.845807073	0.008293274	1.47292391
HMDB0011538	2-Linoleoyl glycerol		HMDB0011538	0.402717334	-1.312160526	0.007351945	1.473319308
HMDB0011718	4-Hydroxybenzaldehyde	C00633	HMDB0011718	0.524978355	-0.929670153	0.002066747	1.533107858
HMDB0014699	Bosentan		HMDB0014699	1.922401707	0.942909835	0.029034398	1.21511831
HMDB0014752	Furazolidone	C07999	HMDB0014752	0.468262191	-1.094611541	0.005562822	1.581221377
HMDB0015057	Buprenorphine	C08007	HMDB0015057	0.43485991	-1.201377382	0.026116718	1.015178786
HMDB0031217	Ethyl acetate	C00849	HMDB0031217	1.540692018	0.623578498	0.007680921	1.411155234
HMDB0031404	Cyclohexylamine	C00571	HMDB0031404	0.573204279	-0.802878715	0.003078118	1.362585919
HMDB0032797	Jasmonic acid	C08491	HMDB0032797	0.497565762	-1.007040881	0.003298209	1.328927823
HMDB0033115	6-Methylquinoline		HMDB0033115	0.678173627	-0.560273414	0.001451359	1.541625874
HMDB0034244	Isoquinoline	C06323	HMDB0034244	0.715419793	-0.483138062	4.38E-04	1.61926814
HMDB0035919	Corchorifatty acid F		HMDB0035919	1.316148524	0.396322303	0.015128075	1.234512595
HMDB0061705	6-Oxopiperidine-2-carboxylic acid		HMDB0061705	0.755367728	-0.404748948	0.004443618	1.390925415
HMDB0062251	DL-Alanine	C01401	HMDB0062251	0.643732965	-0.635465745	0.005986272	1.383470798
HMDB0144295	DL-Lactic Acid	C01432	HMDB0144295	0.688488474	-0.538495592	0.021896747	1.145307844
Reference1480	N-Acetyl-D-alloisoleucine			0.533227643	-0.907176522	0.001264491	1.498142648
Reference1723	4-Indolecarbaldehyde			0.690215792	-0.534880613	0.00276707	1.47326866
Reference1819	PEG n5			1.882532292	0.912674612	0.002598897	1.441886342
Reference1820	PEG n6			1.862761722	0.897443142	0.002897825	1.433943773
Reference1822	PEG n8			1.67739438	0.746221927	0.004016261	1.41571754
Reference2955	Glycerophospho-N-palmitoyl ethanolamine			0.676794539	-0.563210167	0.026102769	1.13064173
Reference3165	PEG n11			1.633677088	0.708122849	0.008494637	1.287903534
Reference3328	3-tert-Butyladipic acid			1.363188458	0.446985025	0.031521634	1.132161588
Reference513	N-Acetylornithine			0.565222276	-0.823109771	0.041592391	1.175977233
Reference6618	1-Linoleoyl glycerol			0.352478957	-1.504390962	0.001629527	1.512018404
Reference6634	Ricinoleic acid methyl ester			1.986101657	0.989939468	0.007079731	1.413348869
Reference6903	10(E),12(Z)-Conjugated linoleic acid			0.554842695	-0.849849289	0.003379274	1.47649663
Reference6924	Oleic acid alkyne			0.544587556	-0.876764079	3.46E-04	1.692646109
Reference7312	Hexamethylene diisocyanate			0.740502044	-0.433424378	0.00232479	1.481190362
Reference8786	6-Hydroxy-1-(hydroxymethyl)-5-{2-[2-(hydroxymethyl)-1-pyrrolidinyl]-2-oxoethyl}-1,4a-dimethyldecahydro-2-naphthalenyl [3-(trifluoromethyl)phenyl]carbamate			1.860858769	0.895968566	0.026282798	1.268938806
Reference8825	[3-({3-[(Cyclopropylmethyl)amino]-3-oxetanyl}methyl)-1,2-oxazol-5-yl]methanol			0.542441354	-0.882460927	0.010343497	1.51279221
Reference9042	1-(3-Cyanophenyl)-3-{[(2R,4S,5S)-5-{[4-(4-fluorophenyl)-1-piperazinyl]methyl}-1-azabicyclo[2.2.2]oct-2-yl]methyl}urea			1.873403803	0.905661899	0.028722687	1.262486291
0.59_390.03643	N1-(2-Chloro-6-phenoxybenzyl)-4-fluorobenzene-1-sulfonamide			0.590686159	-0.759536288	0.021388826	1.251728904
0.59_391.03270	N1-[4-(3-chloro-4-methylphenyl)-5-methyl-1,3-thiazol-2-yl]-4-methylbenzene-1-sulfonamide			0.594731493	-0.749689621	0.017994438	1.239573605
0.613_489.10519	N-(1-benzyl-4-piperidinyl)-4-[(4-chlorophenyl)sulfonyl]-3-methyl-2-thiophenecarboxamide			0.690190062	-0.534934395	0.010979358	1.315392057
0.629_259.06425	2-Amino-5-chloro-3-phenyl-3H-indol-3-ol			0.537581599	-0.895444339	0.008771442	1.337276667
1.091_318.11930	5-(2,3-dihydro-1H-inden-5-yl)-2-methyl-7-(trifluoromethyl)pyrazolo[1,5-a]pyrimidine			0.367737128	-1.443253253	0.008137463	1.155907207
1.326_204.06318	5-(isopentylthio)-1,3,4-thiadiazol-2-amine			0.496741687	-1.009432269	0.001848664	1.565879654
1.606_319.14968	NP-022469			0.594968289	-0.749115318	0.007079952	1.446297464
2.133_276.14427	4-(3,4-dimethylphenyl)-1-thia-4-azaspiro[4.5]decan-3-one			0.56813703	-0.815689157	0.012366132	1.227358334
2.186_217.11850	7-(1-pyrrolidinyl)pyrimido[4,5-d]pyrimidin-4-amine			0.669241632	-0.5794009	0.013351177	1.233692235
2.239_375.11460	2-[(4-Fluorophenyl)imino]-3-(2-oxo-2-phenylethyl)-2,3-dihydro-4H-1,3-benzoxazin-4-one			3.266242016	1.707631693	0.037183671	1.082256659
2.465_194.10417	N1-methyl-2-[imino(2-pyridyl)methyl]hydrazine-1-carboxamide			0.632479889	-0.660908489	0.017531846	1.277670498
2.644_267.13377	N,N-dimethyl-N'-(3-phenyl[1,2,4]triazolo[4,3-b]pyridazin-6-yl)iminoformamide			0.661337219	-0.596541999	0.001625379	1.552622723
2.679_254.10227	methyl 2-(acetylamino)-4,5-dimethoxybenzoate			0.21985346	-2.18538586	0.007470546	1.269883673
2.711_331.16489	Methyl 2-[(3S)-1-(tetrahydro-2H-pyran-4-yl)-3-pyrrolidinyl]-1,3-benzoxazole-7-carboxylate			0.634496128	-0.656316734	0.028206665	1.086144343
2.807_235.11775	7-(tert-butyl)-4-imino-1,2,3,4,5,6-hexahydropyrido[3,4-d]pyridazine-1,5-dione			2.218093891	1.149320435	0.005337646	1.33330666
2.812_311.12366	ethyl 2-{[(ethoxycarbonyl)amino]carbonyl}-3-[(2-furylmethyl)amino]acrylate			0.374520748	-1.41688245	0.003336872	1.588472775
3.051_434.18582	(1R,9R)-5-(2-Naphthyl)-6-oxo-N-phenyl-7,11-diazatricyclo[7.3.1.02,7]trideca-2,4-diene-11-carboxamide			0.7768109	-0.36436465	0.036033025	1.126330953
3.062_262.01349	3,5-di(methylthio)-4-(2H-1,2,3,4-tetraazol-5-yl)isothiazole			1.661256731	0.732275045	0.014076305	1.276481028
3.076_195.12307	ELK			1.870753651	0.903619591	0.002019377	1.44113778
3.08_279.07515	methyl N-(2-fluorophenyl)-(2-fluoroanilino)methanimidothioate hydroiodide			1.66802215	0.738138447	0.00445141	1.402482563
3.084_295.13976	2-Methylbutyl beta-D-glucopyranoside			1.689679483	0.756749606	0.020215218	1.23559908
3.121_211.10818	5-[(1-benzothiophen-3-ylmethyl)sulfanyl]-1-methyl-4-nitro-1H-imidazole			0.468424229	-1.094112394	0.018917266	1.184470952
3.162_336.15559	1,4:3,6-Dianhydro-2-deoxy-5-O-(ethylcarbamoyl)-2-[(phenylcarbamoyl)amino]-D-glucitol			0.588117576	-0.765823489	0.047764836	1.061772566
3.209_224.14951	N'-(6-Isopropyl-5-methyl-4-oxo-4,5-dihydro-1,3,5-triazin-2-yl)-N,N-dimethyliminoformamide			2.111886465	1.078532278	0.038587362	1.135201372
3.235_402.19193	5-{5-[(2S)-1-Benzyl-2-pyrrolidinyl]-1,2,4-oxadiazol-3-yl}-N-(2-methoxyethyl)-2-pyridinamine			2.022054895	1.015822164	0.033892335	1.06197143
3.271_414.21840	[(3R,4S)-1-Acetyl-3-{2-[4-(4-fluorophenyl)-1-piperazinyl]ethyl}-4-piperidinyl]acetic acid			0.735386231	-0.44342593	0.013441549	1.245854393
3.294_346.15483	2-(3-nitrophenyl)-1,3-diphenylimidazolidine			0.470767867	-1.086912244	0.007172129	1.390044131
3.298_407.17150	N2-(2-Benzoylphenyl)-1-benzylpyrrolidine-2-carboxamide			0.541296829	-0.885508158	0.001308291	1.549068747
3.3_483.23411	NP-015117			1.750408143	0.807691355	0.006533528	1.34075447
3.347_223.10797	1-(2-methoxy-4-nitrophenyl)pyrrolidine			0.653665892	-0.613374675	0.027949901	1.206669207
3.361_363.16272	3-hydroxy-2-[3-methyl-2-({[3,4,5-trihydroxy-6-(hydroxymethyl)oxan-2-yl]oxy}methyl)cyclopent-2-en-1-yl]propanoic acid			1.740463073	0.799471205	0.025334725	1.311651445
3.489_171.11311	PPK			0.715926334	-0.482116948	0.00702101	1.451345397
3.5_306.03953	3,5-bis(methylsulfanyl)-N-morpholino-4-isothiazolecarboxamide			2.193854584	1.133467902	0.004434721	1.342946135
3.506_323.10115	N-[3-(1,3-oxazol-5-yl)phenyl]-2,3-dihydro-1,4-benzodioxine-2-carboxamide			1.652593612	0.724731996	0.002796687	1.461073629
3.557_275.11041	mesityl (4-methylphenyl) sulfone			2.070263411	1.049814341	0.00833845	1.331340564
3.578_235.10790	4-ethoxy-6,7-dimethoxyquinazoline			0.702777852	-0.508859369	0.005884442	1.359655125
3.655_225.12355	6-cyclohex-3-enyl-5-nitropiperidin-2-one			0.615532716	-0.700092555	0.02302374	1.356320247
3.675_368.22783	VLH			1.812905075	0.858303386	0.00175595	1.453220843
3.695_337.14930	7-[4-(tert-butyl)phenyl]-2-methyl-5-(methylthio)pyrazolo[1,5-a]pyrimidine-6-carbonitrile			2.015108369	1.010857426	0.003589629	1.35580819
3.73_283.16486	2-(3-{[3-(Tetrahydro-2H-pyran-4-ylamino)-3-oxetanyl]methyl}-1,2-oxazol-5-yl)ethanol			1.932030338	0.950117748	0.047794075	1.047194664
3.778_241.11848	4-[(tert-butoxycarbonyl)amino]-1-methyl-1H-pyrrole-2-carboxylic acid			0.496186469	-1.011045702	0.009903447	1.294815641
3.812_205.09730	ethyl 1-methylpyrrolo[1,2-a]pyrazine-7-carboxylate			0.504876927	-0.985996349	0.0089502	1.396397338
3.845_328.23254	AKK			1.750759207	0.807980675	0.003254776	1.451125383
3.976_467.21326	NP-014604			1.960625687	0.97131413	0.022279492	1.289722448
3.997_398.20176	DPK			2.009680589	1.006966223	0.004262708	1.382932525
4.057_428.24947	Ranolazine			2.298307442	1.200571798	0.04655813	1.326935622
4.072_430.22797	2-(1-Adamantyl)-6-{[(5-hydroxy-4-pentyl-4H-1,2,4-triazol-3-yl)thio]methyl}pyrimidin-4-ol			1.977844071	0.983928691	0.002499781	1.438741457
4.127_372.25905	KPK			1.821872284	0.865421828	0.004526192	1.426514509
4.127_380.11278	2-[(3S)-1-(4-Chlorobenzyl)-3-pyrrolidinyl]-5-(trifluoromethyl)-1H-benzimidazole			1.865935709	0.899899279	0.008816815	1.376949616
4.138_334.13976	NP-016430			0.606508724	-0.721399698	0.007592647	1.34988962
4.217_204.12332	NP-003459			1.359629151	0.4432132	0.031961564	1.117098649
4.37_347.13168	(2S,3R,4S,5S,6R)-2-({4a,5,7-trihydroxy-7-methyl-1H,4aH,5H,6H,7H,7aH-cyclopenta[c]pyran-1-yl}oxy)-6-(hydroxymethyl)oxane-3,4,5-triol			2.278369617	1.188001813	0.033256312	1.111585258
4.373_388.25402	QLK			1.67739438	0.746221927	0.004016261	1.41571754
4.448_314.21739	GKK			2.327582338	1.218832204	0.004641955	1.386119084
4.582_446.25960	1-(4-Methyl-1-piperazinyl)-2-[(3R,4S)-3-({5-[(phenylsulfanyl)methyl]-1,2-oxazol-3-yl}methyl)-4-piperidinyl]ethanone			1.877188473	0.908573506	0.026760806	1.242957178
4.626_460.23871	3-Fluoro-N-{[(1S,4S,6S)-6-isopropyl-3-methyl-4-{2-oxo-2-[(3-pyridinylmethyl)amino]ethyl}-2-cyclohexen-1-yl]methyl}benzamide			2.05369029	1.03821863	0.012675017	1.229923413
4.759_204.12337	NP-020156			0.580394994	-0.78489302	0.016183435	1.237797873
4.811_189.05249	1-(2-furyl)pentane-1,4-dione			0.492499297	-1.021806429	0.005819283	1.470491527
4.898_363.01818	6-Thioinosine-phosphate			0.607143069	-0.719891577	0.04104118	1.050619778
5.341_237.11315	NP-020515			3.069173725	1.617850309	0.043293228	1.098091522
5.576_423.20599	MDMB-CHMICA			1.567850543	0.64878804	0.030207334	1.217243686
5.598_301.03879	Prop-2-ynyl N-[6-(4-chlorophenoxy)pyridin-3-yl]carbamate			0.642239528	-0.638816633	0.008657286	1.242398629
5.659_868.50989	Solanid-5-en-3-yl 6-deoxy-alpha-L-mannopyranosyl-(1-2)-[beta-D-glucopyranosyl-(1-3)]-beta-D-mannopyranoside			1.697117301	0.763086285	0.03962173	1.174262375
5.7_157.12260	ethyl 2-(2H-1,2,3,4-tetraazol-5-yl)acetate			1.426345106	0.512323086	0.007192497	1.335998598
7.424_421.19037	N-(1-Amino-1-oxo-2-propanyl)-3-[(cyclohexylcarbamoyl)amino]-1,4,5-trihydroxycyclohexanecarboxamide			2.009223258	1.00663788	0.046681787	1.148559649
7.495_415.21622	N1-(3-amino-4-chlorophenyl)-2-[2,4-di(tert-pentyl)phenoxy]acetamide			8.651141621	3.112890526	0.004293163	1.019330498
8.692_385.25983	2-[(1S,4S,5S)-5-Isopropyl-4-[(isopropylcarbamoylamino)methyl]-2-methyl-cyclohex-2-en-1-yl]-N-(2-pyridyl)acetamide			0.399673672	-1.323105556	0.030219638	1.297800782
8.842_309.24237	1,2-dihydroxyheptadec-16-yn-4-yl acetate			0.615988383	-0.699024951	0.01815127	1.694298948
9.36_375.25051	NP-002336			0.272807287	-1.874045914	9.56E-04	1.746478926
9.532_439.23700	2-[(1S,4S,5S)-4-(Hydroxymethyl)-5-isopropyl-2-methyl-2-cyclohexen-1-yl]-1-[4-(2-methoxyphenyl)-1-piperazinyl]ethanone			0.402639442	-1.312439592	0.002114738	1.468541613
9.56_491.27777	1-({(1S,4S,6S)-6-Isopropyl-3-methyl-4-[2-(4-methyl-1-piperazinyl)-2-oxoethyl]-2-cyclohexen-1-yl}methyl)-3-(3-methoxyphenyl)urea			0.233257721	-2.100003257	0.044596191	1.235970139
C01118	O-Succinyl-L-homoserine	C01118		1.935187408	0.952473287	0.046912339	1.055356754
C02486	DL-	C02486		0.664123998	-0.590475464	0.002936716	1.556989527
C19463	1,5-Naphthalenediamine	C19463		0.684758705	-0.546332393	0.0015069	1.528560105
D05229	OPEO	D05229		0.553885155	-0.852341222	0.005068004	1.503554117
D07401	Oxomemazine	D07401		0.656387963	-0.607379313	0.004576702	1.490791269
HMDB0000038	7,8-Dihydrobiopterin	C02953	HMDB0000038	1.721681928	0.783818637	0.017316929	1.242204565
HMDB0000107	Galactitol	C01697	HMDB0000107	1.720473363	0.782805556	0.031525233	1.239975292
HMDB0000119	Glyoxylic acid	C00048	HMDB0000119	1.550679087	0.632900151	0.04633081	1.116899089
HMDB0000123	Glycine	C00037	HMDB0000123	0.710551417	-0.492989046	0.034123359	1.168197048
HMDB0000134	Fumaric acid	C00122	HMDB0000134	0.67761316	-0.561466202	0.042183942	1.129149161
HMDB0000168	Asparagine	C00152	HMDB0000168	0.402035588	-1.314604882	0.018044867	1.244519713
HMDB0000378	2-Methylbutyroylcarnitine		HMDB0000378	2.456125125	1.296384059	0.034075389	1.017031455
HMDB0000472	L-5-Hydroxytryptophan	C00643	HMDB0000472	0.687282341	-0.541025204	4.47E-04	1.676348524
HMDB0000562	Creatinine	C00791	HMDB0000562	0.336429885	-1.57162223	0.00332253	1.625203949
HMDB0000719	L-Homoserine	C00263	HMDB0000719	0.425396863	-1.2331187	0.005779148	1.500256672
HMDB0000725	trans-4-Hydroxy-L-proline	C01157	HMDB0000725	1.486208874	0.571636889	0.031869559	1.088378063
HMDB0000738	Indole	C00463	HMDB0000738	0.671860463	-0.57376646	0.001329112	1.527958836
HMDB0000849	L-rhamnose	C00507	HMDB0000849	1.716427497	0.779408918	0.010713379	1.320615392
HMDB0000932	Tauro-<U+FFFD><U+FFFD>-muricholic acid		HMDB0000932	1.705890961	0.770525434	0.027314739	1.262530001
HMDB0001894	Aspartame	C11045	HMDB0001894	0.6005827	-0.735565176	0.008864703	1.504382246
HMDB0001954	3-Hydroxyoctanoic acid		HMDB0001954	1.307185628	0.386464026	0.006953461	1.365659042
HMDB0002320	Imidazolelactic acid		HMDB0002320	0.529436127	-0.917471452	0.018344661	1.317107336
HMDB0011738	N2-gamma-Glutamylglutamine	C05283	HMDB0011738	0.494253711	-1.016676297	0.026131704	1.243590961
HMDB0013240	DL-Glutamine	C00303	HMDB0013240	0.519129115	-0.945834693	0.011572867	1.383887484
HMDB0014562	Secobarbital	D01310	HMDB0014562	0.603044065	-0.729664669	0.002439509	1.533142832
HMDB0014944	Pentoxifylline	C07424	HMDB0014944	2.330529027	1.220657482	0.001737834	1.428988254
HMDB0015217	Pilocarpine	C07474	HMDB0015217	0.581456198	-0.782257579	0.021099664	1.303459856
HMDB0015333	Levetiracetam	C07841	HMDB0015333	0.730254278	-0.453529189	0.013660719	1.248500807
HMDB0033143	Pyrraline		HMDB0033143	0.696825705	-0.52113025	0.013684866	1.427493535
HMDB0034263	Citroflex 2	D06228	HMDB0034263	0.578709148	-0.789089646	0.017971081	1.152369203
HMDB0034301	Piperidine	C01746	HMDB0034301	0.625505175	-0.676906275	0.001377568	1.632475737
HMDB0040409	Ethyl 3-hydroxybutyrate		HMDB0040409	1.784057933	0.835162464	0.001697873	1.46160658
HMDB0059777	2,2,4-Trimethyl-1,3-pentadienol diisobutyrate		HMDB0059777	0.56779148	-0.816566893	0.028923812	1.283525195
HMDB0062477	2-Deoxyglucose		HMDB0062477	0.448808284	-1.15582879	0.0228657	1.188317428
HMDB0137236	Shogaol	C10494	HMDB0137236	0.615519807	-0.700122813	0.047673568	1.003924743
HMDB0248984	Benzenesulfonamide		HMDB0248984	0.5621394	-0.831000159	0.019110976	1.255598818
HMDB0253940	Lacosamide		HMDB0253940	0.623398169	-0.681774178	0.002961792	1.447517961
PB00189	3-METHYL-2-OXOVALERATE			0.678049643	-0.560537192	0.006991708	1.404215111
PB01429	[(2R,3R,4S,5S,6R)-2-(acetyloxymethyl)-3,5-dihydroxy-6-[(2S,3R)-2,3,4-trihydroxybutoxy]oxan-4-yl] hexanoate			1.866375689	0.900239421	0.014337095	1.294501517
PB02564	OLEOYL-GLYCEROL			0.342204306	-1.547070181	0.001748246	1.540263485
Reference1310	L-Ascorbic acid 2-sulfate			2.256018846	1.17377912	0.008525364	1.188805544
Reference1707	Triazoxide			1.89113591	0.919253049	0.004379777	1.392297967
Reference2720	Diethyleneglycol diacetate			1.671833968	0.741431579	0.008217458	1.337357824
Reference2980	2',3'-Dideoxyinosine			1.954786881	0.967011327	0.0488618	1.062190181
Reference3023	1,3-Dimethylpteridine-2,4-dione			2.24343153	1.165707153	0.036618141	1.087636453
Reference3053	4-Piperidinecarboxamide			0.529507784	-0.917276203	0.012430436	1.310959255
Reference509	N-Acetyl-D-penicillamine			0.452590006	-1.143723367	0.001388352	1.525445297
Reference6537	Diethyl [(3-thienylamino)methylene]malonate			2.057647091	1.040995566	0.003373275	1.415810613
Reference7421	Sorbitan monopalmitate			0.354873237	-1.494624317	0.004909861	1.491602858
Reference7543	3-Hydroxy-3-(methoxycarbonyl)pentanedioic acid			1.450089626	0.536142072	0.035989752	1.099149535
Reference8311	Diglycidyl ether			0.80915508	-0.305511864	0.00732744	1.319083541
Reference8435	[4-(5-Phenylthieno[2,3-d]pyrimidin-4-yl)-1,4-diazepan-1-yl](2-thienyl)methanone			0.607684413	-0.718605809	0.033299858	1.315139829
Reference8706	5-Amino-3-(4-methoxyphenyl)-5-oxopentanoic acid			0.514025415	-0.960088403	0.014797097	1.091689728
Reference8914	N-(1-Amino-1-oxo-2-propanyl)-1,3,4-trihydroxy-5-{[(4-methylphenyl)carbamoyl]amino}cyclohexanecarboxamide			0.548435388	-0.866606432	0.002865894	1.475410858
0.789_202.18061	11-amino-undecanoic acid			1.616461459	0.69283911	0.010126695	1.471727924
1.333_136.07583	2,4,6-Octatriyn-1-ol			0.458600157	-1.124691245	0.003146664	1.539507007
10.005_478.29389	PE(0:0/18:1(11Z))			0.39100512	-1.354740596	0.005650592	1.463183074
10.014_399.27554	oscr#27			0.315094502	-1.666143515	0.006079003	1.631371356
10.12_483.36611	Certonardosterol M			1.918460394	0.939948982	0.003385054	1.425759854
10.211_401.29120	ascr#28			0.305549091	-1.710523904	0.003540066	1.468911797
10.302_637.54348	Trilauroyl-glycerol			0.350128071	-1.514045361	0.003312851	1.553574324
11.271_478.32977	PE(P-19:1(12Z)/0:0)			0.740950537	-0.432550857	0.044729886	1.257173489
12.55_814.63098	PE(22:2(13Z,16Z)/19:0)			0.392105421	-1.350686506	0.007860904	1.148783555
3.369_200.09196	N-(3-oxo-pentanoyl)-homoserine lactone			0.56472738	-0.824373515	0.015928235	1.174192126
4.67_530.28164	3-O-(beta-D-glucopyranosyl-(1->6)-beta-D-glucopyranosyl) ethyl 3-hydroxyoctanoate			1.705371978	0.770086456	0.046395913	1.123863337
4.988_604.35452	Presqualene diphosphate			1.687050954	0.754503548	0.035057272	1.227123312
5.048_211.13318	2-furan-octanoic acid			0.574371516	-0.79994389	0.005370598	1.289954852
5.049_577.26401	Drimianin E			2.356339892	1.236547657	0.039982324	1.198969363
5.077_547.33360	Phytyl 2-O-methyl-dimethylarsinoylribose			1.698596562	0.764343235	0.012361763	1.219821421
5.226_157.08621	8-hydroxy-5,6-Octadienoic acid			1.873238974	0.90553496	0.044642071	1.107000925
5.643_784.48868	PA(22:6(4Z,7Z,10Z,13Z,16Z,19Z)/20:5(5Z,8Z,11Z,14Z,17Z))			1.664660909	0.735228331	0.020253513	1.144885017
5.648_784.48903	PE(18:4(6Z,9Z,12Z,15Z)/22:6(4Z,7Z,10Z,13Z,16Z,19Z))			1.664660909	0.735228331	0.020253513	1.144885017
5.699_125.09635	2,4-octadienal			1.451025764	0.537073136	0.001873282	1.445819038
5.726_807.42717	OHODA-PI			1.64853097	0.72118099	0.036285781	1.15663381
6.414_429.19540	Ptilosteroid C			6.017593062	2.589186548	0.008191646	1.188665442
6.425_173.11830	(R)-2-hydroxynonanoic acid			1.432063416	0.518095381	0.001768995	1.451103973
7.591_357.22077	2E,4E,6E,8E,10E,12E,14E,16E,18E,20E,22E.24E,26E-hexacosadodecaenal			3.41808838	1.773189701	0.024183293	1.028752191
8.304_267.19640	(1S,2S)-3-oxo-2-pentyl-cyclopentanehexanoic acid			0.294019584	-1.766015843	0.003453977	1.634820501
8.615_281.21220	12-hydroxy-8E,10E-heptadecadienoic acid			0.52634718	-0.925913375	0.001826791	1.465677214
8.743_315.25420	15,16-dihydroxy-octadecanoic acid			1.787744479	0.838140548	0.044553561	1.09732034
9.154_452.27736	PE(16:1(9Z)/0:0)			0.28349928	-1.818583023	0.013675739	1.179716747
9.21_352.26109	9-chloro-10-hydroxy-octadecanoic acid			2.269027832	1.182074305	0.035303818	1.492760176
9.222_521.39832	(-)-Pellynol D			3.012364028	1.590896123	0.02245102	1.208332909
9.327_1015.67242	PE(20:1(11Z)/0:0)			0.221365453	-2.175498004	0.010147991	1.045836053
9.34_356.31578	N-palmitoyl valine			1.642967655	0.716304078	0.03916713	1.191307134
9.444_528.30807	PE(0:0/22:5(4Z,7Z,10Z,13Z,16Z))			1.862034486	0.896879793	0.023944099	1.158164902
9.453_512.29918	1-(2-methoxy-hexadecanyl)-sn-glycero-3-phosphoserine			0.426386052	-1.229767851	0.023328736	1.085665502
9.486_474.26271	PE(18:3(6Z,9Z,12Z)/0:0)			0.481573673	-1.05417157	0.015068715	1.333313903
9.536_480.30895	PE(18:1(9Z)/0:0)			0.541908859	-0.883877862	0.004914612	1.332668126
9.624_621.30695	PI(20:3(8Z,11Z,14Z)/0:0)			0.494233207	-1.016736147	0.048109429	1.043277069
9.628_662.33301	OHOHA-PS			0.653993736	-0.612651278	0.024386179	1.456778859
9.65_638.33333	Am-LPE(18:2(9Z,12Z)0:0)			0.462787451	-1.111578349	0.006566408	1.399264403
9.653_398.32578	Persin			0.338197837	-1.564060663	0.029817526	1.189298686
9.723_459.25203	PA(20:3(8Z,11Z,14Z)/0:0)			0.529652505	-0.91688195	0.005649526	1.317963891
9.894_502.29399	PE(20:3(5Z,8Z,11Z)/0:0)			0.486284833	-1.040126499	0.029662055	1.171010283
9.99_695.48798	PG(14:0/16:0)			2.565668873	1.359334987	0.025090783	1.126583504
C00499	Allantoate; Allantoic acid;	C00499		0.640130505	-0.643562034	0.015208064	1.438094275
C02487	(Ac)2-L-Lys-D-Ala; (Ac)2-L-lysyl-D-alanine;	C02487		0.183389722	-2.447015308	0.006014187	1.45987286
C04606	5-(3,4-Diacetoxybut-1-ynyl)-2,2'-bithiophene;	C04606		0.691040605	-0.533157609	0.008639663	1.373911921
C06658	Proclavaminic acid; Proclavaminate;	C06658		1.681884478	0.750078616	0.034969917	1.070399435
C09101	Gnididilatin;	C09101		1.679634565	0.748147383	0.04712795	1.183687538
C09347	Atherospermidine;	C09347		1.416619867	0.50245268	0.016848169	1.268982989
C10635	Aniflorine;	C10635		0.241005357	-2.052862881	0.00998963	1.398280681
C10947	Metalaxyl;	C10947		0.397880031	-1.329594601	0.040321355	1.057685697
C11955	Avermectin B2b aglycone;	C11955		1.846410314	0.884723188	0.034695044	1.202429002
C12216	Mycobactin S;	C12216		1.705123173	0.769875959	0.014836937	1.174702219
C13645	Hydrobromic acid; HBr;	C13645		1.783854161	0.834997673	0.0299622	1.043800666
C14268	Fenpiclonil; 3-(2,3-Dichlorophenyl)-4-cyanopyrrole;	C14268		0.450247891	-1.151208578	0.008549399	1.145344463
C14280	Furfural diethyl acetal;	C14280		0.8057441	-0.311606376	0.047691383	1.121828594
C14876	S-(2-Hydroxyethyl)-N-acetyl-L-cysteine;	C14876		0.765532845	-0.385463817	0.049254188	1.149353699
C15056	2,2,4-Trimethyl-3-(4-fluorophenyl)-2H-1-benzopyran-7-ol acetate;	C15056		0.629369256	-0.668021389	0.033994033	1.069221113
C15152	4,4-Difluoropregn-5-ene-3,20-dione;	C15152		2.180449448	1.124625543	0.004676279	1.249663913
C15387	1-Dehydro-9-fluoro-11-oxotestololactone;	C15387		0.605206999	-0.724499423	0.00300361	1.429637343
C15433	1-(6-Oxo-6H-dibenzo[b,d]pyran-3-yl)-1H-pyrrole-2,5-dione;	C15433		1.499198094	0.584191024	0.005376441	1.347979786
C17133	Filiformin; (-)-Filiformin;	C17133		2.106043918	1.074535522	0.002830506	1.436423506
C17815	Civetol;	C17815		1.751606623	0.80867881	0.01817685	1.24360245
C17996	Istamycin C1;	C17996		1.647587095	0.720354731	0.004850154	1.387355605
C18584	Quinoclamin;	C18584		0.484139542	-1.046505165	0.012553702	1.344867302
C19066	Chlomethoxyfen;	C19066		0.425251564	-1.233611554	0.004791573	1.343381392
C19426	Glycidyl oleate;	C19426		0.338139723	-1.564308589	0.007013006	1.355180548
C19468	Nithiazide;	C19468		0.395687551	-1.337566418	0.013768432	1.206909208
C20424	2,4-Diacetamido-2,4,6-trideoxy-D-mannopyranose; 2,4-Diacetamido-2,4,6-trideoxy-alpha-D-mannopyranose;	C20424		0.537739448	-0.895020784	0.001153982	1.652940597
C20586	Terpendole G;	C20586		0.254408107	-1.974783452	0.001984615	1.309031723
C20917	Tabtoxin; beta-Tabtoxin;	C20917		0.656972252	-0.606095657	0.007429165	1.429078339
C20957	L-Alanyl-D-glutamate;	C20957		0.439687897	-1.185448275	0.027880753	1.435273535
C21149	Dibenzothiophene-5-oxide;	C21149		0.555749322	-0.847493811	0.026418448	1.17659457
C22084	1-Carboxybiuret; N-[(Carbamoylamino)carbonyl]carbamate;	C22084		0.602523652	-0.73091022	0.011872239	1.309948838
HMDB0000156	Malic acid	C00149	HMDB0000156	0.568595233	-0.814526092	0.037130877	1.155715266
HMDB0000181	L-Dopa		HMDB0000181	0.490457824	-1.027799015	0.046545169	1.128354964
HMDB0000192	L-Cystine	C01420	HMDB0000192	0.556669215	-0.845107793	0.006300952	1.430133753
HMDB0000209	Phenylacetic acid		HMDB0000209	0.522941024	-0.935279843	0.003768125	1.338011698
HMDB0000246	Tetrahydrofuran		HMDB0000246	0.682678431	-0.550721924	0.046310298	1.10646149
HMDB0000247	Sorbitol	C00794	HMDB0000247	1.30605217	0.385212526	0.020725147	1.249082924
HMDB0000305	Vitamin A		HMDB0000305	0.384128292	-1.380339871	0.009591443	1.327039672
HMDB0000552	3-Methylglutarylcarnitine		HMDB0000552	1.976276165	0.982784564	0.035237992	1.042662863
HMDB0000590	Glutarylglycine		HMDB0000590	0.597652455	-0.742621319	0.012756533	1.15765838
HMDB0000909	trans-4-Hydroxycyclohexylacetic acid		HMDB0000909	0.516796228	-0.952332556	0.026933451	1.210843577
HMDB0001434	3-Methoxytyrosine		HMDB0001434	0.63499082	-0.655192361	0.006643238	1.34832994
HMDB0001474	3,4-Dihydroxyphenylglycol O-sulfate		HMDB0001474	0.722190747	-0.469548158	0.039988925	1.104107556
HMDB0001476	3-Hydroxyanthranilic acid		HMDB0001476	0.404655179	-1.305235034	7.03E-04	1.479683918
HMDB0001505	Benzene		HMDB0001505	0.768276834	-0.380301842	0.012241376	1.299907796
HMDB0002014	cis-5-Tetradecenoylcarnitine		HMDB0002014	0.304136643	-1.717208451	0.004558651	1.596641546
HMDB0002697	19-Norandrosterone		HMDB0002697	0.571767239	-0.806500137	0.005266112	1.756167812
HMDB0002815	LysoPC(18:1(9Z)/0:0)		HMDB0002815	0.470381084	-1.088098051	0.016901738	1.192141314
HMDB0003331	1-Methyladenosine		HMDB0003331	0.519765833	-0.944066293	0.031261359	1.187264772
HMDB0003581	Dethiobiotin	C01909	HMDB0003581	0.490166301	-1.028656792	0.049265159	1.427651164
HMDB0004704	9,10-DHOME		HMDB0004704	2.132100192	1.092275235	0.019227522	1.192454612
HMDB0004812	2,5-Furandicarboxylic acid		HMDB0004812	0.653064338	-0.614702967	0.008678886	1.237208088
HMDB0006317	trans-Hexadec-2-enoyl carnitine		HMDB0006317	0.316890893	-1.657941898	0.028210467	1.197033005
HMDB0007905	PC(14:1(9Z)/18:1(11Z))		HMDB0007905	0.735720418	-0.442770466	0.049057977	1.062252586
HMDB0008001	PC(16:1(9Z)/16:0)		HMDB0008001	0.165496122	-2.595130683	0.002182709	1.416289186
HMDB0008102	PC(18:1(9Z)/18:0)		HMDB0008102	0.319194813	-1.647490889	0.012586485	1.287718669
HMDB0008134	PC(18:2(9Z,12Z)/16:1(9Z))		HMDB0008134	0.551328435	-0.859016083	0.041299638	1.053960702
HMDB0010382	LysoPC(16:0/0:0)	C04230	HMDB0010382	0.589957748	-0.761316461	0.037315237	1.030496269
HMDB0010383	LysoPC(16:1(9Z)/0:0)		HMDB0010383	0.267486266	-1.902463274	0.009043095	1.154904247
HMDB0010386	LysoPC(18:2(9Z,12Z)/0:0)		HMDB0010386	0.662673211	-0.593630497	0.014913117	1.20620446
HMDB0010395	LysoPC(20:4(5Z,8Z,11Z,14Z)/0:0)		HMDB0010395	0.812913395	-0.298826433	0.04887306	1.058855439
HMDB0010407	LysoPC(P-16:0/0:0)		HMDB0010407	0.63144633	-0.663267977	0.023759091	1.161835779
HMDB0011152	LysoPE(P-16:0/0:0)		HMDB0011152	0.733477402	-0.447175576	0.049437356	1.017514014
HMDB0011170	gamma-Glutamylisoleucine		HMDB0011170	0.474161899	-1.076548355	6.39E-04	1.642668852
HMDB0013243	Leucylphenylalanine		HMDB0013243	0.593246813	-0.753295649	0.034270283	1.249502662
HMDB0013894	S-4-Hydroxymephenytoin		HMDB0013894	0.642455772	-0.638330955	0.02548994	1.377647139
HMDB0014357	Remikiren		HMDB0014357	1.669006848	0.738989874	0.041241753	1.198381803
HMDB0014515	Meprobamate		HMDB0014515	0.599011771	-0.739343742	0.005209641	1.607019875
HMDB0014890	Tranylcypromine		HMDB0014890	0.50164274	-0.995267824	0.012206068	1.263197291
HMDB0015513	Fludiazepam		HMDB0015513	0.431110948	-1.213868896	0.011692207	1.409813096
HMDB0029710	DIMBOA-Glc		HMDB0029710	0.244637875	-2.031280312	0.004915577	1.280162415
HMDB0030677	cis-p-Coumaric acid		HMDB0030677	0.412293891	-1.278255011	0.002233927	1.356829943
HMDB0031044	Avocadene 2-acetate		HMDB0031044	1.821235857	0.864917769	0.020143595	1.313951106
HMDB0031340	Cyclamic acid		HMDB0031340	0.244629525	-2.031329558	0.045628968	1.101453163
HMDB0034168	Toluene		HMDB0034168	0.773165558	-0.371150723	0.017043108	1.256381457
HMDB0034276	L,L-Cyclo(leucylprolyl)		HMDB0034276	0.67225454	-0.572920501	0.005872781	1.597842265
HMDB0060627	Malaoxon		HMDB0060627	0.369985012	-1.434461267	0.037611583	1.11419895
HMDB0061022	6-beta-hydroxydexamethasone		HMDB0061022	0.355391662	-1.492518261	0.006518262	1.514504649
HMDB0061177	Pyridine N-oxide glucuronide		HMDB0061177	0.703558559	-0.507257588	0.00184948	1.522764578
HMDB0125163	2-[3-(sulfooxy)phenyl]acetic acid		HMDB0125163	0.348590386	-1.520395315	0.021162553	1.163565244
HMDB0240345	N2,N5-Diacetylornithine		HMDB0240345	0.772873057	-0.371696622	0.005602376	1.392947627
HMDB0240522	Genistein 7-sulfate		HMDB0240522	0.503674926	-0.989435181	0.00381108	1.370617794
HMDB0240693	2-(3,5-Dihydroxyphenyl)ethanol sulfate		HMDB0240693	0.629177454	-0.66846112	0.044203149	1.09989688
HMDB0240698	Daidzein 4'-sulfate		HMDB0240698	0.609239584	-0.714918413	0.010440484	1.330575742
HMDB0240706	Ethylparaben sufate		HMDB0240706	0.680091283	-0.556199694	0.009687956	1.332663754
HMDB0240718	Propylparaben sulfate		HMDB0240718	1.493437708	0.578637063	0.039983899	1.093748455
HMDB0242115	Glyceryl monolinoleate		HMDB0242115	0.412415126	-1.277830849	0.002205389	1.436477082
HMDB0242389	Cholylhistidine		HMDB0242389	0.570582719	-0.809492041	0.018626609	1.128699809
HMDB0242584	(2R,4S)-1-Tert-Butyl 2-methyl 4-aminopyrrolidine-1,2-dicarboxylate		HMDB0242584	0.42717529	-1.227099898	0.030078442	1.296552637
HMDB0242632	Sisomicin sulfate		HMDB0242632	1.928943606	0.947810965	0.038133216	1.012640404
HMDB0242656	(2S,3R,4S,5R,6R)-6-Ethyloxane-2,3,4,5-tetrol		HMDB0242656	2.127573812	1.089209184	0.027250523	1.174497505
HMDB0242684	Neoline		HMDB0242684	2.257720314	1.174866776	0.035654852	1.194581762
HMDB0242729	1,2-O-Isopropylidene-D-glucofuranose		HMDB0242729	2.308545734	1.206984314	0.006960773	1.269282345
HMDB0242753	Vertilmicin		HMDB0242753	1.843683408	0.882590942	0.018329947	1.293294571
HMDB0243489	4-Piperidinol, 1-hydroxy-2,2,6,6-tetramethyl-		HMDB0243489	2.133346592	1.093118371	0.030522159	1.266587166
HMDB0243624	N-[2-(3,4-Dihydroxyphenyl)ethyl]icosa-5,8,11,14-tetraenamide		HMDB0243624	0.457895192	-1.126910679	0.002297787	1.559973811
HMDB0243776	1-(2-Aminoacetyl)-N-(4-nitrophenyl)pyrrolidine-2-carboxamide		HMDB0243776	2.564132358	1.358470734	0.002792025	1.350563102
HMDB0243874	1-Ethylaziridine		HMDB0243874	0.704537693	-0.505251203	0.003141381	1.540190871
HMDB0243883	1-Heneicosanoyl-glycero-3-phosphoserine		HMDB0243883	0.448918934	-1.155473149	0.040241244	1.190124784
HMDB0243893	1-Hydroxy-2,2,5,5-tetramethyl-2,5-dihydro-1h-pyrrole-3-carboxamide		HMDB0243893	3.401297256	1.766085096	0.024338513	1.121279774
HMDB0243923	1-Methyl-2-hydroadenosine		HMDB0243923	1.905352908	0.930058238	0.007477381	1.308842937
HMDB0243960	1-Naphthyl isocyanate		HMDB0243960	0.68739587	-0.54078691	0.004458264	1.397449847
HMDB0243972	1-Nonadecanoyl-glycero-3-phosphoserine		HMDB0243972	0.265595461	-1.912697603	0.01060478	1.171870852
HMDB0244048	1,1,3,3-Tetramethoxypropane		HMDB0244048	2.396819303	1.261121148	7.86E-04	1.44566243
HMDB0244130	1,2,3,4,7,8,9-Heptachlorodibenzofuran		HMDB0244130	1.731232421	0.791799422	0.016713665	1.33968415
HMDB0244221	1,4-Naphthoquinone		HMDB0244221	0.542388059	-0.882602679	0.040736052	1.147373641
HMDB0244223	1,4,10,13-Tetraoxa-7,16-diazacyclooctadecane		HMDB0244223	0.469600181	-1.090495131	0.006572703	1.375026364
HMDB0244256	1,9-Heptadecadiene-4,6-diyn-3-ol, (3R,9Z)-		HMDB0244256	0.565808738	-0.821613638	0.03144346	1.329476201
HMDB0244283	2-((5-(Diethylamino)-[1,2,4]triazolo[1,5-a]pyrimidin-7-yl)(hexyl)amino)ethanol		HMDB0244283	1.947654746	0.961737959	0.025915603	1.222794448
HMDB0244498	N-(4-(2-Chlorophenyl)-6,7-dimethyl-3-quinolyl)-N'-(2,4-difluorophenyl)urea		HMDB0244498	2.135069782	1.094283223	0.032472373	1.232817506
HMDB0244698	N-alpha-Benzoyl-L-arginine		HMDB0244698	1.879479132	0.910332897	0.001284259	1.395166316
HMDB0244779	17(R)-HDoHE		HMDB0244779	1.739031937	0.798284428	0.047361086	1.111670438
HMDB0244950	2-(Nonylphenoxy)ethanol		HMDB0244950	0.571487971	-0.807204963	0.013695798	1.44585458
HMDB0245480	2,4,6-Tri-tert-butylphenol		HMDB0245480	0.466818602	-1.099066043	0.001177516	1.525012215
HMDB0245752	3-Butyn-2-amine, 2-methyl-		HMDB0245752	0.629622704	-0.667440531	0.009625066	1.312948532
HMDB0245764	Isoindole		HMDB0245764	0.612809765	-0.706488808	0.002638406	1.487215252
HMDB0245807	3-Amino-4-methoxybenzanilide		HMDB0245807	0.600650128	-0.735403214	0.020755217	1.098496447
HMDB0245945	3-Nitrobenzaldehyde		HMDB0245945	0.320813338	-1.640193971	0.028596684	1.497526838
HMDB0246097	3'-Hydroxyamobarbital		HMDB0246097	0.610476495	-0.711992347	0.01228319	1.3558053
HMDB0246173	Methyl alpha-D-galactopyranoside		HMDB0246173	0.35127334	-1.509334008	0.002471532	1.548788797
HMDB0246491	4-Methoxy-2-naphthylamine		HMDB0246491	0.733222207	-0.447677613	0.004095386	1.475133146
HMDB0246568	4-Phenyl-1,2,4-triazoline-3,5-dione		HMDB0246568	0.695875744	-0.523098374	0.025036241	1.514454772
HMDB0246581	4-Sulfoxyphenylacetyl dehydroalanine		HMDB0246581	0.73178294	-0.450512312	0.011468589	1.276388278
HMDB0246614	4,6-O-Ethylidene-alpha-D-glucose		HMDB0246614	2.373887005	1.247251266	0.04856988	1.059607635
HMDB0246657	2-Methylthiazolidine-4-carboxylic acid		HMDB0246657	0.827802927	-0.272640745	0.036957834	1.109527378
HMDB0247243	7-Deaza-2'-deoxyguanosine		HMDB0247243	1.905352908	0.930058238	0.007477381	1.308842937
HMDB0247330	Dimethyl (3,3-diethylbutyl)malonate		HMDB0247330	1.3610736	0.444745082	0.047536467	1.029996526
HMDB0247460	8-Oxycoptisine		HMDB0247460	1.925629176	0.945329906	0.004100176	1.425705035
HMDB0247463	8-Phenyltheophylline		HMDB0247463	1.66689359	0.737162009	0.008207385	1.360726365
HMDB0247524	Pyroglutamyl-glutamyl-proline amide		HMDB0247524	2.002806086	1.002022744	0.005192684	1.337441538
HMDB0247691	Ptychodiscus brevis toxin		HMDB0247691	1.641881709	0.715350191	0.027796388	1.160572639
HMDB0247717	Octadeca-9,12-dienal		HMDB0247717	0.705509385	-0.503262821	0.029701036	1.197546851
HMDB0247848	Lysyl-aspartyl-glutamyl-leucine		HMDB0247848	2.187808658	1.129486568	4.43E-04	1.495113602
HMDB0247862	2-[[3-Cyclohexyl-1-[2-[3-(diaminomethylideneamino)propylcarbamoyl]piperidin-1-yl]-1-oxopropan-2-yl]amino]acetic acid		HMDB0247862	0.579137775	-0.788021495	0.005881385	1.439478187
HMDB0247878	Hydrazinecarbothioamide,2-[2-[2-(aminothioxomethyl)-2-methylhydrazinylidene]propylidene]-N-methyl-		HMDB0247878	0.613383228	-0.705139376	0.020836631	1.363677749
HMDB0248234	alpha-Methyltyrosine methyl ester		HMDB0248234	2.607433097	1.382630236	0.027292591	1.118249914
HMDB0248624	artemisone		HMDB0248624	2.035918138	1.025679554	0.016999141	1.394356316
HMDB0248778	Osimertinib		HMDB0248778	0.55922796	-0.838491602	0.015899083	1.398286745
HMDB0248980	Cyclohexa-1,2,4,5-tetraene		HMDB0248980	0.743805054	-0.427003543	0.012585954	1.257206785
HMDB0249091	Besipirdine		HMDB0249091	2.136815833	1.095462571	0.032423058	1.246763769
HMDB0249241	2-[Bis-(2-hydroxy-ethyl)-amino]-2-hydroxymethyl-propane-1,3-diol		HMDB0249241	1.529219531	0.612795531	0.012745785	1.261705664
HMDB0249324	alpha-(4-Fluorophenyl)-4-(5-fluoro-2-pyrimidinyl)-1-piperazine butanol		HMDB0249324	1.71421786	0.777550473	0.007527127	1.400022667
HMDB0249345	Bopta		HMDB0249345	0.76608086	-0.384431419	0.018928327	1.239173918
HMDB0249427	Bufadienolide		HMDB0249427	2.599686392	1.378337597	0.003527383	1.511243108
HMDB0249513	N-Acetylsphinganine		HMDB0249513	1.622035728	0.697805598	0.041114664	1.153340475
HMDB0249572	Cambinol		HMDB0249572	1.54354162	0.626244384	0.019401257	1.253880937
HMDB0249655	Carboxybetaine		HMDB0249655	0.627710718	-0.671828252	0.007763392	1.749656332
HMDB0249797	Cellulose hydroxyethylate		HMDB0249797	1.885720618	0.915115947	0.028968127	1.131472589
HMDB0249857	Leflutrozole		HMDB0249857	0.605430129	-0.723967623	0.001261617	1.501210094
HMDB0250311	Cladinose		HMDB0250311	1.897340454	0.923978575	0.002523661	1.424266001
HMDB0250358	Clopidogrel thiol		HMDB0250358	0.48917839	-1.031567422	0.011031143	1.357801134
HMDB0250524	Creatine glutamate		HMDB0250524	0.246555772	-2.020014065	0.003537242	1.61535054
HMDB0250754	D-Glucosamine-6-phosphate		HMDB0250754	0.494059659	-1.017242833	0.045093004	1.109246971
HMDB0250950	Dehydroeburicoic acid		HMDB0250950	1.954019875	0.966445142	0.018351268	1.288744753
HMDB0251034	Descyclopropyl Abacavir		HMDB0251034	0.702809433	-0.508794539	0.047677008	1.074965054
HMDB0251206	Diclofensine		HMDB0251206	0.474368239	-1.075920676	0.02892089	1.281223126
HMDB0251245	DI(Hydroxyethyl)ether		HMDB0251245	2.06207426	1.044096288	0.00252542	1.40280768
HMDB0251271	Difructose anhydride III		HMDB0251271	1.494098278	0.579275048	0.018706108	1.354217847
HMDB0251332	Dihydrotanshinone		HMDB0251332	0.622586068	-0.683654802	0.048996082	1.096846904
HMDB0251679	1-Palmitoyl-2-linoleoyl-3-acetyl-rac-glycerol		HMDB0251679	0.30598703	-1.708457594	0.010912583	1.566234278
HMDB0251894	S-Ethyl dipropylthiocarbamate		HMDB0251894	2.517641522	1.332072877	0.007562271	1.200904319
HMDB0251899	Benzamide, 5-((1,5-bis(4-methoxyphenyl)-1H-pyrazol-3-yl)dimethoxymethyl)-2-chloro-		HMDB0251899	1.969591898	0.977896732	0.020403949	1.268757947
HMDB0252396	Flupentixol decanoate		HMDB0252396	1.773730098	0.826786496	0.041206645	1.241473464
HMDB0252400	Fluphenazine decanoate		HMDB0252400	2.087020957	1.061445088	0.002940976	1.446642451
HMDB0252495	Fructosyl-lysine		HMDB0252495	0.673230436	-0.570827694	0.012537191	1.25284151
HMDB0252802	2-Pentenedial		HMDB0252802	0.387860165	-1.366391484	0.00201613	1.575455405
HMDB0252848	Glycerophospho-N-Arachidonoyl Ethanolamine		HMDB0252848	0.769606071	-0.377807915	0.037339336	1.272145979
HMDB0252853	1-Monolinolenoyl-rac-glycerol		HMDB0252853	0.226039485	-2.145353286	0.001680229	1.515471953
HMDB0252956	1-Isopropyl-N-((6-methyl-2-oxo-4-propyl-1,2-dihydropyridin-3-yl)methyl)-6-(2-(4-methylpiperazin-1-yl)pyridin-4-yl)-1H-indazole-4-carboxamide		HMDB0252956	0.503340643	-0.990392999	0.008535062	1.272306974
HMDB0253009	H-D-Asp(OtBu)-OH		HMDB0253009	0.691258941	-0.532701858	0.013937695	1.276325511
HMDB0253043	Haloperidol decanoate		HMDB0253043	1.705371978	0.770086456	0.046395913	1.123863337
HMDB0253148	(2S)-6-Amino-2-(hexanoylamino)hexanoic Acid		HMDB0253148	0.561854862	-0.831730591	5.05E-04	1.603488249
HMDB0253153	Hexazinone	C10926	HMDB0253153	2.301703921	1.202702265	0.006614521	1.410674479
HMDB0253297	Hydroxytriamterene sulfate		HMDB0253297	2.12600545	1.088145295	0.003759079	1.389086435
HMDB0253333	Ibufenac		HMDB0253333	0.497565762	-1.007040881	0.003298209	1.328927823
HMDB0253336	Ibuproxam		HMDB0253336	2.509192901	1.327223386	0.045978045	1.182330041
HMDB0253676	ISOPROPYL METHYLPHOSPHONATE		HMDB0253676	1.810637096	0.856497418	0.00310984	1.500502306
HMDB0254143	Locacorten		HMDB0254143	2.518439157	1.332529878	0.002700865	1.290477722
HMDB0254154	Lomerizine		HMDB0254154	1.847952359	0.885927564	0.022273822	1.281947834
HMDB0254166	LORZAFONE		HMDB0254166	0.504625746	-0.986714282	0.036600963	1.304257468
HMDB0254197	Luliconazole		HMDB0254197	0.395799082	-1.337159829	0.003375501	1.570902272
HMDB0254199	Lumichrome		HMDB0254199	0.656595628	-0.606922952	0.012634001	1.424945142
HMDB0254358	2,2,2-Trifluoro-N-methyl-N-(trifluoroacetyl)acetamide		HMDB0254358	0.471870781	-1.083536256	0.021893877	1.312041341
HMDB0254432	Menadione bisulfite		HMDB0254432	0.515801437	-0.955112304	0.043174839	1.130395267
HMDB0254504	Metaphit		HMDB0254504	0.649559601	-0.622466188	0.00457638	1.359453856
HMDB0254544	methoxycatecholamine		HMDB0254544	0.62169129	-0.685729728	0.001738364	1.474550574
HMDB0254631	Methylendiglyoxal		HMDB0254631	0.579777199	-0.786429497	0.034198118	1.061332457
HMDB0254637	Methylenecyclohexane		HMDB0254637	1.421609797	0.507525529	0.004986791	1.384712784
HMDB0254966	Mycarose		HMDB0254966	1.859254021	0.894723892	0.009402919	1.323005931
HMDB0255025	N-(N-(3-Amino-3-carboxypropyl)-3-amino-3-carboxypropyl)azetidine-2-carboxylic acid		HMDB0255025	0.661481034	-0.596228303	0.007819537	1.424093869
HMDB0255109	N-Demethyl Mifepristone		HMDB0255109	1.827446725	0.869829348	0.003084248	1.425644374
HMDB0255293	N2-Ethyl-2'-deoxyguanosine		HMDB0255293	0.381338833	-1.390854641	0.005170691	1.521119183
HMDB0255498	5'-N-Ethylcarboxamidoadenosine		HMDB0255498	0.617032364	-0.696581933	0.017731367	1.141876981
HMDB0255729	1,2,3,4,5,6-Hexahydro-6,11-dimethyl-2,6-methano-3-benzazocin-8-ol		HMDB0255729	0.550967157	-0.859961772	0.005724191	1.404383266
HMDB0255996	Oxolinic acid		HMDB0255996	0.462084369	-1.113771807	0.011981841	1.192674252
HMDB0256151	8-Quinolinol, 5,7-dichloro-2-((dimethylamino)methyl)-		HMDB0256151	1.290952992	0.368436468	0.041974144	1.25845206
HMDB0256157	PC(17:2(9Z,12Z)/0:0)		HMDB0256157	0.598640301	-0.740238688	0.030124724	1.29539866
HMDB0256269	Pentafluoropropionic anhydride		HMDB0256269	0.388033062	-1.365748514	0.036628456	1.158184461
HMDB0256499	Phthalamic acid		HMDB0256499	1.901555307	0.927179901	0.014071242	1.22774108
HMDB0256522	PI(18:1(9Z)/0:0)		HMDB0256522	0.49367717	-1.018360165	0.044799912	1.223224413
HMDB0256927	Puromycin aminonucleoside		HMDB0256927	0.631458362	-0.663240489	0.001333569	1.497556558
HMDB0256990	pyroglutamyl-histidyl-glycine		HMDB0256990	0.364860617	-1.454582659	3.25E-04	1.547939637
HMDB0257192	(E)-N-(2-Amino-4-fluorophenyl)-3-(1-cinnamyl-1H-pyrazol-4-yl)acrylamide		HMDB0257192	1.859286687	0.894749239	0.013000461	1.297304224
HMDB0257391	6-(4-(2,2-Di(4-Fluorophenyl)ethylamino)-1-piperidinyl)-N,N'-di-2-propenyl-1,3,5-triazine-2,4-diamine		HMDB0257391	2.035508974	1.025389582	0.003269782	1.448185493
HMDB0257758	2-Amino-6-(2-hydroxypropanoyl)-2,3-dihydro-1H-pteridin-4-one		HMDB0257758	2.160400249	1.111298619	0.021559951	1.075699784
HMDB0257771	(8R,9R,10R,13S,14S)-10,13-Dimethyl-4,5,6,7,8,9,11,12,14,15,16,17-dodecahydro-3H-cyclopenta[a]phenanthrene-3,17-diol		HMDB0257771	0.702501042	-0.50942773	0.037531334	1.212225959
HMDB0257780	(3R,4R,5R)-3-Fluoro-5-(hydroxymethyl)oxolane-2,3,4-triol		HMDB0257780	1.769206395	0.823102362	0.004309095	1.431931142
HMDB0258031	2-(2-Oxopropanoyloxy)butanedioic acid		HMDB0258031	0.424012161	-1.237822451	0.018760006	1.526657872
HMDB0258069	Amino 6-oxohexanoate		HMDB0258069	0.557890979	-0.841944873	0.048754846	1.140886081
HMDB0258092	[(2S,3S,4R,5R)-3,4,5,6-Tetrahydroxyhexan-2-yl] 2-hydroxypropanoate		HMDB0258092	1.717912423	0.780656491	0.019487894	1.123754848
HMDB0258147	[(2S,5S)-5-(2,4-Dioxopyrimidin-1-yl)-3-hydroxyoxolan-2-yl]methyl dihydrogen phosphate		HMDB0258147	2.12432502	1.087004514	0.027150356	1.262393291
HMDB0258550	Sucrose laurate		HMDB0258550	1.604340047	0.68197996	0.011626886	1.258158711
HMDB0258720	N-(R)-[2-(Hydroxyaminocarbonyl)methyl]-4-methylpentanoyl-L-t-butyl-alanyl-L-alanine, 2-aminoethyl Amide		HMDB0258720	1.750573584	0.807827706	0.002856787	1.43932498
HMDB0258912	tetrahydroxybutylimidazole		HMDB0258912	0.508716482	-0.975066257	0.022049892	1.277206776
HMDB0259023	Thioperamide		HMDB0259023	0.363995573	-1.458007191	0.007360213	1.357294242
HMDB0259044	Thr-Leu		HMDB0259044	0.489842352	-1.029610581	7.36E-04	1.502804516
HMDB0259230	trimebutine		HMDB0259230	2.097601498	1.068740621	0.017875784	1.222577317
HMDB0259352	tyrosine lactate		HMDB0259352	0.523770073	-0.932994464	0.024125944	1.073978988
HMDB0259399	Ulipristal acetate		HMDB0259399	0.571297928	-0.807684797	0.014702785	1.175587664
HMDB0259765	VAPIPROST		HMDB0259765	0.632552036	-0.660743929	0.012505247	1.296835197
HMDB0259789	Verdamicin		HMDB0259789	1.536936063	0.620057149	0.0368797	1.0572107
HMDB0259945	Y1 Receptor antagonist 1		HMDB0259945	3.200416927	1.678259861	0.00624268	1.364998346
HMDB0260170	(8R,9R,10S,13S,14S)-13-Methyl-1,4,5,6,7,8,9,10,11,12,14,15,16,17-tetradecahydrocyclopenta[a]phenanthrene		HMDB0260170	0.446956011	-1.161795244	7.21E-04	1.523345301
HMDB0260291	5-(4-Carboxybutylperoxy)pentanoic acid		HMDB0260291	2.143145481	1.099729786	5.13E-04	1.527758285
PB00132	TRANS-4-HYDROXY-L-PROLINE			1.490257128	0.575561273	0.029621918	1.099747064
PB00299	5-Aminonaphthalene-2-sulfonic acid			0.131791227	-2.92367376	0.009834177	1.375243127
PB00547	Methyl 7-Deshydroxypyrogallin-4-Carboxylate			0.700840763	-0.512841405	0.006297704	1.453295521
PB00844	3,5-dihydroxydecanoic acid			1.736442204	0.796134393	0.00173327	1.409020459
PB01629	5-(4-acetyloxy-3-hydroxy-2,5,5,8a-tetramethyl-3,4,4a,6,7,8-hexahydronaphthalen-1-yl)-3-methylpentanoic acid			2.966722833	1.568870149	0.015892661	1.240924243
PB01858	5-[1,2,4a-trimethyl-5-(3-methylbutanoyloxymethyl)-2,3,4,7,8,8a-hexahydronaphthalen-1-yl]-3-methylpentanoic acid			1.656563805	0.728193772	0.034480432	1.091516435
PB02027	Azaserine			0.525293132	-0.928805373	0.01000408	1.403691858
PB02037	Alpha-Ergocryptine			0.528183023	-0.920890164	0.019032299	1.230716772
PB02206	NNEI - N-1-naphthalenyl-1-pentyl-1H-indole-3-carboxamide 30 NCE			1.576733018	0.656938395	0.039988987	1.173667822
PB02589	NCGC00381145-01!(7,9b-dihydroxy-6,6,9a-trimethyl-3-oxo-1,5,5a,7,8,9-hexahydrobenzo[e][2]benzofuran-5-yl) hexanoate [IIN-based on: CCMSLIB00000845795]			1.427925962	0.513921178	0.046195931	1.047632765
PB02663	NCGC00178646-02!2,4-dihydroxyheptadecyl acetate [IIN-based: Match]			1.932385941	0.950383261	0.006157859	1.395400627
