# Supplementary material for: Dietary supplementation with Bacillus subtilis KC1 alleviates the negative effects of Mycoplasma gallisepticum on growth performance and amino acid metabolism of broiler chickens
Source: Front Vet Sci. 2024 Oct 23;11:1477575. doi: 10.3389/fvets.2024.1477575 (PMC11538993; doi:10.3389/fvets.2024.1477575)
Supplement: SUPPLEMENTARY DATA SHEET 3: — Details of differential metabolites between the MG group and MG_KC group. [file Data_Sheet_3.XLS]

Metabolite ID	Name	KEGG ID	HMDB ID	Ratio(MG_KC-vs-MG)	Log2FC(MG_KC-vs-MG)	Pvalue(MG_KC-vs-MG)	VIP(MG_KC-vs-MG)
2.997_158.08150	N-ACETYLPROLINE			1.662642102	0.733477649	0.00464475	1.789592991
4.707_199.00708	4-vinylphenol sulfate			1.609308635	0.686441034	0.002226658	1.806459393
4.903_247.10786	N-acetyl-d-tryptophan			1.661264616	0.732281893	0.039421727	1.438699252
HMDB0000017	4-Pyridoxic acid	C00847	HMDB0000017	1.569887105	0.650660815	0.004152424	1.840794427
HMDB0000070	Pipecolate	C00408	HMDB0000070	1.821902841	0.865446025	0.008606609	1.920200036
HMDB0000159	L-Phenylalanine	C02057	HMDB0000159	1.45303373	0.539068193	0.014329784	1.657022597
HMDB0000162	L-Proline	C00148	HMDB0000162	1.677751825	0.746529327	0.026856128	1.552870721
HMDB0000177	L-Histidine	C00135	HMDB0000177	1.91311483	0.93592347	0.013648544	1.669834113
HMDB0000182	L-Lysine	C00047	HMDB0000182	1.821902841	0.865446025	0.008606609	1.920200036
HMDB0000191	L-Aspartic acid	C00049	HMDB0000191	1.751083824	0.808248147	0.029152491	1.431789691
HMDB0000195	Inosine	C00294	HMDB0000195	0.489249013	-1.031359155	0.015100676	1.598808609
HMDB0000197	Indoleacetic acid	C00954	HMDB0000197	1.53833177	0.621366681	0.045682858	1.364993801
HMDB0000201	O-ACETYLCARNITINE	C02571	HMDB0000201	0.315875585	-1.662571666	0.018356637	1.79847317
HMDB0000214	Ornithine	C00077	HMDB0000214	1.556619026	0.638415896	0.014493924	1.57604827
HMDB0000254	Succinate	C00042	HMDB0000254	0.485241364	-1.043225559	0.033574159	1.607899496
HMDB0000517	L-Arginine	C00062	HMDB0000517	1.710839499	0.774704421	0.006593007	1.884993218
HMDB0000619	Cholic acid	C00695	HMDB0000619	0.14176455	-2.818431285	0.006292392	1.126693844
HMDB0000626	DEOXYCHOLATE	C04483	HMDB0000626	0.233021065	-2.101467713	0.019975634	1.101092884
HMDB0000671	Indolelactic acid	C02043	HMDB0000671	1.706941085	0.771413264	0.007745194	1.589396765
HMDB0000673	Linoleic acid	C01595	HMDB0000673	1.331739054	0.413311423	0.044665041	1.386858022
HMDB0000687	Leucine	C00123	HMDB0000687	1.515018602	0.599335507	7.88E-04	2.122281605
HMDB0000720	Levulinic acid		HMDB0000720	1.217734228	0.284199297	0.027921167	1.592750266
HMDB0000733	Hyodeoxycholic acid		HMDB0000733	0.135031564	-2.888631416	0.006257042	1.096581844
HMDB0000929	L-Tryptophan	C00078	HMDB0000929	1.674301007	0.74355892	0.001560294	1.867194958
HMDB0001149	5-Aminolevulinic acid	C00430	HMDB0001149	1.50964448	0.594208836	0.005870788	1.749654384
HMDB0001429	Phosphoric acid	C00009	HMDB0001429	1.831553181	0.873067592	0.043400132	1.30158306
HMDB0002712	1,5-Anhydrosorbitol	C07326	HMDB0002712	1.83988711	0.879617249	0.014775622	1.621049295
HMDB0003374	D-ornithine	C00515	HMDB0003374	1.723329621	0.785198672	0.023559054	1.560157143
HMDB0011756	N-Acetyl-L-leucine	C02710	HMDB0011756	1.917406517	0.939156241	0.004377147	1.817807344
HMDB0029723	Saccharin	C12283	HMDB0029723	2.140921246	1.098231727	0.008396911	1.784372188
HMDB0094649	2-Aminoheptanoate		HMDB0094649	1.632950663	0.707481202	0.00393753	1.826646711
2.64_283.10341	NP-020049			1.300053169	0.378570627	0.046868856	1.451528919
2.786_188.09283	2-Aminooctanedioic acid			1.859090538	0.894597032	0.001260048	1.861575335
3.289_205.09742	(+-)-Tryptophan			1.501232567	0.586147492	0.001262448	1.921077454
3.459_224.09203	L-Aspartic acid			1.555792079	0.637649267	0.008343263	1.714012018
3.821_208.06050	5-(2-Nitroprop-1-enyl)-1,3-benzodioxole			2.14285688	1.099535497	0.001649125	1.854803866
3.832_245.09303	2-(acetylamino)-3-(1H-indol-3-yl)propanoic acid			1.711917559	0.775613227	0.007918195	1.705984153
3.844_202.10858	3-[(methoxycarbonyl)amino]-2,2,3-trimethylbutanoic acid			2.235483878	1.160587141	0.001368085	1.801368755
4.489_243.13407	NP-016455			1.939672017	0.955812725	0.008624333	1.583696095
7.388_240.13846	4'-propyl[1,1'-biphenyl]-4-carboxamide			0.469462835	-1.090917145	0.03147947	1.657603746
7.409_494.25793	4-Fluoro-N-{[(1S,4S,6S)-6-isopropyl-3-methyl-4-(2-{[2-(4-morpholinyl)ethyl]amino}-2-oxoethyl)-2-cyclohexen-1-yl]methyl}benzamide			0.366638792	-1.447568658	0.011046445	1.619644878
7.592_498.28919	Taurochenodeoxycholic Acid (sodium salt)			0.547836347	-0.868183108	0.00341961	1.939130178
8.322_431.27652	4-{[5-(7-hydroxy-5,5,8a-trimethyl-2-methylidene-decahydronaphthalen-1-yl)-3-methylpentyl]oxy}-4-oxobutanoic acid			0.134760906	-2.891526061	0.01659737	1.084440084
8.816_351.25047	1,4-dihydroxyheptadec-16-en-2-yl acetate			2.145301635	1.101180509	0.042844832	1.268081225
8.877_437.29106	Deoxycholic Acid			0.231815121	-2.108953423	0.017022909	1.123164419
8.878_437.29103	Chenodeoxycholic Acid			0.231815121	-2.108953423	0.017022909	1.123164419
9.173_321.24359	15-OxoEDE			2.384933549	1.253949069	0.034679749	1.320576919
C08859	Cymarin	C08859		0.498252432	-1.005051249	0.033174906	1.425687812
C11101	4-Hydroxy-6-methyl-2-pyrone	C11101		1.486063739	0.571495996	0.024972958	1.490568762
C15561	N-Benzylformamide	C15561		1.769449627	0.823300692	0.035532174	1.357408778
C16185	Docosahexaenoic acid ethyl ester	C16185		0.238247872	-2.069464766	0.015243199	1.15617547
C16716	2,4-Quinolinediol	C16716		2.09541419	1.067235442	0.00243806	1.799402995
HMDB0000036	taurocholic acid	C05122	HMDB0000036	0.629214441	-0.668376313	0.022083743	1.543296846
HMDB0000202	Methylmalonic acid	C02170	HMDB0000202	0.437228163	-1.193541762	0.012567741	1.797394988
HMDB0000277	D-Erythro-sphingosine 1-phosphate	C06124	HMDB0000277	2.239072466	1.162901221	1.24E-04	2.068906487
HMDB0000349	Erythrono-1,4-lactone		HMDB0000349	0.495829032	-1.012085347	0.037846545	1.330915947
HMDB0000664	<U+FFFD><U+FFFD>-Hyodeoxycholic Acid		HMDB0000664	0.234700555	-2.091106843	0.020521241	1.180658899
HMDB0000705	Hexanoylcarnitine		HMDB0000705	0.726279804	-0.461402632	0.043143776	1.357143345
HMDB0000734	trans-3-Indoleacrylic acid	C21283	HMDB0000734	4.351943976	2.121659984	4.06E-04	1.734793243
HMDB0000824	Propionylcarnitine	C03017	HMDB0000824	0.558097605	-0.84141064	0.030570578	1.451558903
HMDB0000930	trans-Cinnamic acid	C10438	HMDB0000930	1.460515564	0.546477732	0.014076457	1.650689831
HMDB0001392	4-Aminobenzoic acid	C00568	HMDB0001392	1.547346103	0.629795928	0.025995409	1.592157747
HMDB0001713	3-Coumaric acid	C12621	HMDB0001713	2.655706918	1.409095941	0.001059527	1.875393898
HMDB0002005	Methionine sulfoxide	C02989	HMDB0002005	1.226240155	0.294241553	0.021120041	1.595700691
HMDB0002035	4-coumarate	C00811	HMDB0002035	1.784685767	0.835670079	2.39E-04	2.074279578
HMDB0002580	Taurolithocholic acid 3-sulfate	C03642	HMDB0002580	0.262935751	-1.927217779	0.03029252	1.586094045
HMDB0002641	2-Hydroxycinnamic acid	C01772	HMDB0002641	2.056172799	1.039961512	0.005453957	1.731909692
HMDB0002925	8Z,11Z,14Z-Eicosatrienoic acid	C03242	HMDB0002925	2.514778608	1.330431396	0.006160601	1.593731968
HMDB0003252	Thromboxane B2	C05963	HMDB0003252	1.654549459	0.726438418	0.043216857	1.388593215
HMDB0003334	N3,N4-Dimethyl-L-arginine		HMDB0003334	1.609882584	0.686955469	0.002206047	1.957327533
HMDB0003355	5-Aminovaleric acid	C00431	HMDB0003355	1.33513536	0.416986014	0.005675605	1.808783717
HMDB0003407	Diacetyl	C00741	HMDB0003407	1.449697872	0.535752263	0.03380884	1.518103161
HMDB0004825	Octopamine	C04227	HMDB0004825	2.022988623	1.016488207	0.00475046	1.796880456
HMDB0006294	16-Hydroxyhexadecanoic acid	C18218	HMDB0006294	1.570466639	0.651193296	0.023134125	1.601054515
HMDB0007855	Oleoyl-L-a-lysophosphatidic acid		HMDB0007855	2.184646496	1.127399852	0.002381606	1.879389044
HMDB0011718	4-Hydroxybenzaldehyde	C00633	HMDB0011718	1.772044194	0.825414584	0.0044432	1.746244317
HMDB0014752	Furazolidone	C07999	HMDB0014752	2.006178337	1.004449858	0.011420734	1.518377673
HMDB0029683	Anacardic acid	C10759	HMDB0029683	1.704300664	0.769179871	0.011514471	1.81886831
HMDB0031048	Avocadyne 1-acetate		HMDB0031048	0.513360046	-0.961957076	0.037378694	1.697974216
HMDB0031404	Cyclohexylamine	C00571	HMDB0031404	1.444676409	0.530746382	0.012145203	1.684199271
HMDB0032797	Jasmonic acid	C08491	HMDB0032797	2.098741105	1.06952421	7.10E-04	1.94773272
HMDB0033115	6-Methylquinoline		HMDB0033115	1.42648838	0.512467995	0.002490145	1.864372073
HMDB0033951	Methionine	C01733	HMDB0033951	1.602200585	0.680054775	0.043428284	1.404974487
HMDB0034244	Isoquinoline	C06323	HMDB0034244	1.382566599	0.467348978	9.04E-04	1.928048599
HMDB0037115	2-hydroxy-4-(methylthio)butyric acid		HMDB0037115	3.031187455	1.599883074	0.0022677	1.996966032
HMDB0062594	Arachidonic acid methyl ester		HMDB0062594	3.408220202	1.76901855	0.00284369	1.864700743
HMDB0253472	Indoline		HMDB0253472	1.326695092	0.407836841	0.011169848	1.717473663
Reference1480	N-Acetyl-D-alloisoleucine			2.069864301	1.049536189	0.002329063	1.886490616
Reference1723	4-Indolecarbaldehyde			1.464227479	0.550139705	0.002075383	1.871783849
Reference2886	2,2,6,6-Tetramethyl-4-piperidinol			0.396260729	-1.335478096	0.031493437	1.528498731
Reference4416	Methanandamide			2.109884465	1.077164	0.021250216	1.486756244
Reference4597	Prostaglandin A1 ethyl ester			1.768870524	0.822828451	0.02969732	1.5443037
Reference4865	Palmitoyl sphingomyelin			0.615080699	-0.701152389	0.035811498	1.257888935
Reference6626	GW 9508			0.320511979	-1.641549818	0.013093867	1.583138665
Reference6675	Docosahexaenoic acid methyl ester			2.764526315	1.467032304	0.001570423	1.856830941
Reference6701	10-HDA			1.361602677	0.445305778	0.037924387	1.414109297
Reference702	Diphenylphosphine oxide			1.970900248	0.97885476	0.005465163	1.720306312
Reference7979	(-)-Spiculisporic acid			1.650639036	0.723024664	0.025964129	1.572938461
Reference879	Acetyl-L-carnitine			0.323289946	-1.629099451	0.025159389	1.688226679
0.629_259.06425	2-Amino-5-chloro-3-phenyl-3H-indol-3-ol			1.911726494	0.934876135	0.004708045	2.026222317
0.671_219.02682	ethyl 4-amino-2-(methylsulfanyl)-1,3-thiazole-5-carboxylate			0.754943939	-0.405558578	0.03969224	1.627216004
0.676_339.02746	NP-001162			0.764232455	-0.387916568	0.006681433	1.738626217
0.731_244.07934	2-(carboxymethoxy)-4-methoxybenzoic acid			1.656152772	0.727835761	0.034026429	1.6072956
1.091_318.11930	5-(2,3-dihydro-1H-inden-5-yl)-2-methyl-7-(trifluoromethyl)pyrazolo[1,5-a]pyrimidine			2.664993623	1.414132081	0.009542756	1.521026162
1.326_204.06318	5-(isopentylthio)-1,3,4-thiadiazol-2-amine			2.127266635	1.089000875	0.001325647	1.874839372
10.17_338.30595	Dihomo-<U+03B3>-linolenic acid methyl ester			4.153469073	2.054316812	0.001002005	1.742544923
11.091_684.29799	[(2R,3S,4S,5R,6R)-6-{[1,7-bis(4-hydroxyphenyl)-5-oxoheptan-3-yl]oxy}-3,4,5-trihydroxyoxan-2-yl]methyl (2E)-3-(3,4-dimethoxyphenyl)prop-2-enoate			0.498681935	-1.003808154	0.008685747	1.777495452
11.342_719.32409	NP-007553			0.739009199	-0.436335772	0.039733006	1.467718824
2.45_188.12856	ethyl 2-(4-oxo-1,3-thiazolan-2-ylidene)acetate			1.249580322	0.321443639	0.023620464	1.546870917
2.711_331.16489	Methyl 2-[(3S)-1-(tetrahydro-2H-pyran-4-yl)-3-pyrrolidinyl]-1,3-benzoxazole-7-carboxylate			2.883675042	1.527908598	0.025687795	1.11233113
2.812_311.12366	ethyl 2-{[(ethoxycarbonyl)amino]carbonyl}-3-[(2-furylmethyl)amino]acrylate			1.800067789	0.848051238	0.030719855	1.336016624
2.862_337.16901	tert-Butyl 4-[(pyridin-3-ylamino)carbothioyl]-1,4-diazepane-1-carboxylate			0.501782094	-0.994867106	0.017667629	1.561784105
3.162_336.15559	1,4:3,6-Dianhydro-2-deoxy-5-O-(ethylcarbamoyl)-2-[(phenylcarbamoyl)amino]-D-glucitol			2.444277727	1.289408218	0.008760639	1.530642554
3.236_372.18124	HPH			0.512803419	-0.963522213	0.036668703	1.370754498
3.294_346.15483	2-(3-nitrophenyl)-1,3-diphenylimidazolidine			1.945591259	0.960208652	0.00460063	1.894487573
3.298_407.17150	N2-(2-Benzoylphenyl)-1-benzylpyrrolidine-2-carboxamide			1.876447285	0.908003761	8.15E-04	2.061828419
3.812_205.09730	ethyl 1-methylpyrrolo[1,2-a]pyrazine-7-carboxylate			2.472745294	1.306113642	0.016546283	1.710861542
4.259_261.00721	1-[4-(trifluoromethoxy)phenyl]-4,5-dihydro-1H-1,2,3,4-tetraazole-5-thione			1.996021597	0.99712733	0.00129331	1.922872722
4.759_204.12337	NP-020156			2.09399754	1.066259747	0.002554784	1.777847931
5.258_238.10751	2-acetamido-3-(4-methoxyphenyl)propanoic acid			2.355982451	1.236328793	0.015735753	1.588150377
5.598_339.13522	benzyl N-(2-{[(benzyloxy)carbonyl]amino}cyclopropyl)carbamate			0.34000776	-1.556360421	0.033282673	1.325257923
6.969_327.18149	NP-016386			1.802863463	0.850290141	0.032784705	1.603450534
7.495_415.21622	N1-(3-amino-4-chlorophenyl)-2-[2,4-di(tert-pentyl)phenoxy]acetamide			0.151671669	-2.720976466	0.01220491	1.274774945
9.24_337.20077	5-Methoxy-2-[(3S)-1-(1-methyl-4-piperidinyl)-3-pyrrolidinyl]-1H-benzimidazole			0.102028866	-3.292950718	0.035359488	1.571009768
9.41_407.22068	Thromboxane B1			2.256968475	1.174386267	0.034942416	1.609048866
C00124	D-(+)-Galactose	C00124		0.79438205	-0.332095071	0.02111851	1.682871299
C02486	DL-	C02486		1.460555352	0.546517034	4.92E-04	2.009240284
C18753	Oxadixyl	C18753		2.733240145	1.450612222	0.028102593	1.621972436
C19463	1,5-Naphthalenediamine	C19463		1.469249613	0.555079518	0.001058587	1.934465013
HMDB0000001	1-Methylhistidine	C01152	HMDB0000001	1.387471932	0.472458586	0.017989165	1.800627892
HMDB0000168	Asparagine	C00152	HMDB0000168	1.800501352	0.848398683	0.043116587	1.353889341
HMDB0000472	L-5-Hydroxytryptophan	C00643	HMDB0000472	1.470984374	0.556781921	0.001399775	1.876541356
HMDB0000562	Creatinine	C00791	HMDB0000562	1.993585989	0.995365834	0.01852346	1.637897009
HMDB0000715	Kynurenic acid	C01717	HMDB0000715	2.31339129	1.210009306	0.030950427	1.431145929
HMDB0000719	L-Homoserine	C00263	HMDB0000719	1.830780396	0.872458749	0.044529091	1.406585501
HMDB0000725	trans-4-Hydroxy-L-proline	C01157	HMDB0000725	0.691410119	-0.532386378	0.025908708	1.596915794
HMDB0000738	Indole	C00463	HMDB0000738	1.506555789	0.591254098	7.29E-04	1.961980864
HMDB0000874	tauroursodeoxycholic acid		HMDB0000874	0.744577372	-0.425506322	0.027023203	1.659149224
HMDB0015217	Pilocarpine	C07474	HMDB0015217	1.961163515	0.971709827	0.008713957	1.933347143
HMDB0015441	Aprobarbital	C07826	HMDB0015441	2.350036254	1.232683013	0.007591366	1.615622526
HMDB0034301	Piperidine	C01746	HMDB0034301	1.51660311	0.600843587	8.32E-04	2.120451569
HMDB0061384	N-(3-acetamidopropyl)pyrrolidin-2-one		HMDB0061384	1.795041998	0.844017598	7.82E-04	1.960522656
HMDB0248984	Benzenesulfonamide		HMDB0248984	2.075218898	1.053263523	0.013599837	1.496725395
PB00189	3-METHYL-2-OXOVALERATE			1.362174253	0.445911268	0.006529388	1.749683789
PB01208	7-Oxocholesterol			0.440792404	-1.181828733	0.022701973	1.567863823
Reference1138	2,2'-Methylenebis(4-methyl-6-tert-butylphenol)			0.378637403	-1.401111164	0.019068993	1.413575098
Reference1413	N,N-Diisopropylethylamine (DIPEA)			0.312232376	-1.679307954	0.002154574	1.753843808
Reference2602	Ethyl 4-acetyl-5-oxohexanoate			1.677289997	0.746132147	0.049619997	1.625488884
Reference3053	4-Piperidinecarboxamide			1.790559423	0.840410398	0.013496326	1.848651806
Reference4345	3-(2-Oxo-2,3-dihydro-1,3-benzoxazol-3-yl)propanoic acid			2.112298886	1.078813987	0.006309329	1.719541898
Reference509	N-Acetyl-D-penicillamine			1.569837124	0.650614882	0.018853064	1.60676008
Reference6275	(1H-Indol-3-yl)(2,2,3,3-tetramethylcyclopropyl)methanone			0.462031938	-1.113935513	0.016615265	1.615822494
Reference6898	FUB-PB-22 3-carboxyindole metabolite			0.6154443	-0.7002998	0.046487412	1.40001878
Reference7483	4-(Dimethylamino)benzophenone			0.531035672	-0.913119318	0.011816895	1.793687704
Reference7543	3-Hydroxy-3-(methoxycarbonyl)pentanedioic acid			0.572211526	-0.805379536	0.012231213	1.612562548
Reference7737	4-[(6E)-3-Hydroxy-8,10-dimethyl-2-(methylamino)-6-dodecen-1-yl]phenol			3.096399042	1.630591408	0.002734963	1.738922349
Reference8706	5-Amino-3-(4-methoxyphenyl)-5-oxopentanoic acid			2.187429419	1.129236467	0.00183419	1.77689249
Reference8914	N-(1-Amino-1-oxo-2-propanyl)-1,3,4-trihydroxy-5-{[(4-methylphenyl)carbamoyl]amino}cyclohexanecarboxamide			1.892289212	0.920132603	0.001172058	1.917881429
1.333_136.07583	2,4,6-Octatriyn-1-ol			2.022988623	1.016488207	0.00475046	1.796880456
10.783_701.55802	PE-Cer(d14:2(4E,6E)/23:0)			1.533397682	0.616731904	0.040209238	1.239400928
10.911_808.57252	PI-Cer(d20:1/16:0)			2.556561515	1.35420474	1.17E-04	2.022911893
11.029_675.50470	PE-Cer(d16:2(4E,6E)/18:0(2OH))			0.682984989	-0.550074225	0.041326238	1.552995422
12.538_762.59937	PE(17:0/20:0)			0.484449488	-1.045581848	0.012957334	1.585701925
3.7_387.18747	6-bromo-eicosa-5E,9Z-dienoic acid			0.567693597	-0.816815625	0.012673336	1.745602184
3.936_272.18558	N-(3-hydroxy-decanoyl)-homoserine lactone			0.800934712	-0.320243448	0.034573202	1.430558505
5.048_211.13318	2-furan-octanoic acid			1.652574768	0.724715545	2.33E-04	1.982590165
5.226_157.08621	8-hydroxy-5,6-Octadienoic acid			1.8640339	0.898428097	0.030811619	1.392629951
6.414_429.19540	Ptilosteroid C			0.151411207	-2.723456103	0.00749089	1.570552317
8.304_267.19640	(1S,2S)-3-oxo-2-pentyl-cyclopentanehexanoic acid			2.363653125	1.24101833	0.049924029	1.395948844
8.615_281.21220	12-hydroxy-8E,10E-heptadecadienoic acid			2.006585502	1.004742632	0.002280597	1.812873294
9.233_836.52646	PE(22:6(4Z,7Z,10Z,13Z,16Z,19Z)/22:6(4Z,7Z,10Z,13Z,16Z,19Z))			0.163161362	-2.615628639	0.032096175	1.574691922
9.237_836.52652	PI-Cer(t18:0/16:0(2OH))			0.163161362	-2.615628639	0.032096175	1.574691922
9.245_163.11200	4,10-undecadiynal			0.196155547	-2.349929959	0.005466598	1.716359924
9.482_520.26776	PS(18:2(9Z,12Z)/0:0)			0.563228561	-0.828207602	0.004868707	1.915590166
9.624_621.30695	PI(20:3(8Z,11Z,14Z)/0:0)			2.214036397	1.146678939	0.004181391	1.951680166
9.723_459.25203	PA(20:3(8Z,11Z,14Z)/0:0)			2.398262668	1.261989677	8.43E-04	1.966331885
9.763_509.28821	PG(18:1(9Z)/0:0)			1.505456263	0.590200795	0.040013722	1.46695773
9.976_360.28979	Type IV cyanolipid 18:2 ester			2.538148147	1.343776279	0.020128692	1.62122894
C09347	Atherospermidine;	C09347		0.642331751	-0.638609483	0.003688229	1.854873665
C10993	Flumipropyn; S-23121;	C10993		2.615946704	1.387333148	0.003600111	1.646107334
C12150	Stigmatellin Y;	C12150		0.235490265	-2.086260675	0.024368794	1.609445668
C13326	Kad 1229; Mitiglinide calcium;	C13326		0.722086732	-0.469755961	0.005262018	1.733121796
C13558	Dibasic sodium phosphate; Disodium phosphate;	C13558		2.730204673	1.449009108	0.044340769	1.242689582
C14268	Fenpiclonil; 3-(2,3-Dichlorophenyl)-4-cyanopyrrole;	C14268		1.867365993	0.901004715	0.020051089	1.50078001
C14280	Furfural diethyl acetal;	C14280		1.395909326	0.481205231	0.02071345	1.514817324
C18584	Quinoclamin;	C18584		2.053008586	1.037739661	0.011647827	1.819100241
C19273	N-[4-(5-Nitro-2-furyl)-2-thiazolyl]acetamide; Furothiazole;	C19273		2.166995719	1.115696303	0.011388336	1.652034295
C19692	Polysulfide; (Sulfide)n; Polysulfane;	C19692		0.509381555	-0.973181377	0.006226881	1.750797135
C20797	2,3-Dihydroxypropane-1-sulfonate; 3-Sulfopropanediol;	C20797		0.435495751	-1.199269453	0.030605223	1.627738951
C21070	(4-{4-[2-(gamma-L-Glutamylamino)ethyl]phenoxymethyl}furan-2-yl)methanamine; 4-[N-(gamma-L-Glutamyl)-p-(beta-aminoethyl)phenoxymethyl]-2-(aminomethyl)furan; APMF-Glu;	C21070		3.070668231	1.618552645	0.001896318	1.725908273
C22084	1-Carboxybiuret; N-[(Carbamoylamino)carbonyl]carbamate;	C22084		1.627385853	0.702556354	0.008141861	1.825003292
HMDB0000086	Glycerophosphocholine		HMDB0000086	3.155093224	1.657682633	0.001882789	1.807646378
HMDB0000192	L-Cystine	C01420	HMDB0000192	2.004300458	1.003098794	0.004096788	1.790178472
HMDB0000215	N-Acetyl-D-glucosamine		HMDB0000215	1.692114773	0.758827427	0.02139016	1.626614596
HMDB0000247	Sorbitol	C00794	HMDB0000247	0.679772626	-0.556875829	0.02548081	1.645712353
HMDB0000555	3-Methyladipic acid		HMDB0000555	1.479208625	0.564825542	0.004773682	1.761600283
HMDB0000590	Glutarylglycine		HMDB0000590	1.624093667	0.69963484	0.021703691	1.448188099
HMDB0000696	L-Methionine	C00073	HMDB0000696	1.356269696	0.439644089	0.010390468	1.601757111
HMDB0001434	3-Methoxytyrosine		HMDB0001434	1.626704205	0.701951939	0.015898521	1.503333815
HMDB0001476	3-Hydroxyanthranilic acid		HMDB0001476	2.073296369	1.051926358	0.001282921	1.858079803
HMDB0001497	Nicotine-1'-N-oxide		HMDB0001497	0.66419079	-0.590330378	0.033586044	1.423320991
HMDB0001505	Benzene		HMDB0001505	1.303123516	0.381973836	0.01253266	1.649248238
HMDB0002040	4-Methoxycinnamic acid		HMDB0002040	1.895578581	0.922638265	0.007478576	1.957937483
HMDB0004866	LacCer(d18:1/12:0)		HMDB0004866	0.63318301	-0.659305551	0.007752831	1.688500984
HMDB0007880	PC(14:0/20:2(11Z,14Z))		HMDB0007880	0.598133624	-0.741460274	5.27E-04	2.14592395
HMDB0007890	PC(14:0/22:5(4Z,7Z,10Z,13Z,16Z))		HMDB0007890	1.508335586	0.592957446	0.016617978	1.58586502
HMDB0007989	PC(16:0/22:5(4Z,7Z,10Z,13Z,16Z))		HMDB0007989	2.008545814	1.006151369	0.011302193	1.74065047
HMDB0008001	PC(16:1(9Z)/16:0)		HMDB0008001	2.853323274	1.51264321	0.023506156	1.350406108
HMDB0008055	PC(18:0/22:5(4Z,7Z,10Z,13Z,16Z))		HMDB0008055	1.516686831	0.600923225	0.021910369	1.544028645
HMDB0008102	PC(18:1(9Z)/18:0)		HMDB0008102	3.685206039	1.881745282	0.004222159	1.97077134
HMDB0010384	LysoPC(18:0/0:0)		HMDB0010384	1.69874505	0.764469347	0.011867321	1.677606586
HMDB0010391	LysoPC(20:1(11Z)/0:0)		HMDB0010391	1.9384879	0.95493173	0.029413186	1.706314235
HMDB0010392	LysoPC(20:2(11Z,14Z)/0:0)		HMDB0010392	1.425265732	0.511230926	0.012705802	1.634151422
HMDB0010407	LysoPC(P-16:0/0:0)		HMDB0010407	1.617844694	0.694073122	0.026774255	1.536168886
HMDB0011152	LysoPE(P-16:0/0:0)		HMDB0011152	1.702650268	0.767782129	0.010853707	1.66417637
HMDB0011511	LysoPE(20:0/0:0)		HMDB0011511	1.838022704	0.878154588	0.017436433	1.39688566
HMDB0013122	LysoPC(P-18:0/0:0)		HMDB0013122	1.522157394	0.606117544	0.029016446	1.483226823
HMDB0013894	S-4-Hydroxymephenytoin		HMDB0013894	1.432088677	0.518120829	0.04662383	1.602413313
HMDB0014554	Mupirocin		HMDB0014554	0.500753394	-0.997827801	0.045772186	1.454904402
HMDB0014810	Chlorpropamide		HMDB0014810	1.856876543	0.892877899	0.029850038	1.499485772
HMDB0014982	Nalbuphine		HMDB0014982	2.920698418	1.546313398	0.037060339	1.209152752
HMDB0015383	Ergonovine	C07543	HMDB0015383	1.977548076	0.983712768	0.02384433	1.799391743
HMDB0015503	Antipyrine		HMDB0015503	3.167347078	1.663274967	0.046429276	1.594305421
HMDB0015567	Calcipotriol		HMDB0015567	0.20569655	-2.2814105	0.024444119	1.153351538
HMDB0029710	DIMBOA-Glc		HMDB0029710	3.259991853	1.704868359	0.018843747	1.339034948
HMDB0034276	L,L-Cyclo(leucylprolyl)		HMDB0034276	1.724710382	0.786354121	0.004448494	1.679831274
HMDB0060826	Hydroxynalidixic acid		HMDB0060826	4.398000188	2.136847666	0.002924995	1.73091111
HMDB0061177	Pyridine N-oxide glucuronide		HMDB0061177	1.433445052	0.519486603	0.002880369	1.799884698
HMDB0062178	N-lactoyl-Tryptophan		HMDB0062178	2.103842399	1.073026635	0.031011747	1.628412039
HMDB0240706	Ethylparaben sufate		HMDB0240706	1.54249783	0.625268459	0.022039229	1.476634552
HMDB0240716	cis-Ferulic acid 4-sulfate		HMDB0240716	1.510827143	0.595338608	0.019465731	1.561893064
HMDB0242389	Cholylhistidine		HMDB0242389	1.607668928	0.684970338	0.00236593	1.83400869
HMDB0242584	(2R,4S)-1-Tert-Butyl 2-methyl 4-aminopyrrolidine-1,2-dicarboxylate		HMDB0242584	2.675355146	1.419730418	0.024872673	1.504186925
HMDB0242705	(2E,4E)-Nonadeca-2,4-dienoic acid		HMDB0242705	2.859409174	1.515717081	0.006808123	1.803220206
HMDB0243624	N-[2-(3,4-Dihydroxyphenyl)ethyl]icosa-5,8,11,14-tetraenamide		HMDB0243624	2.803173944	1.48706127	0.003098944	1.534791139
HMDB0243629	2,2'-Anhydrocytidine		HMDB0243629	2.902279614	1.537186519	0.001965675	1.562825547
HMDB0243756	[(2R)-Oxiran-2-yl]methyl 2-methylprop-2-enoate		HMDB0243756	1.479208625	0.564825542	0.004773682	1.761600283
HMDB0243858	1-Deoxy-1-morpholino-D-fructose		HMDB0243858	0.499776382	-1.00064537	0.009551593	1.817047483
HMDB0243874	1-Ethylaziridine		HMDB0243874	1.33056393	0.41203783	0.006327251	1.751622871
HMDB0243890	1-O-Hexadecyl-sn-glycero-3-phosphocholine		HMDB0243890	1.575179465	0.655516208	0.022200333	1.542433704
HMDB0243960	1-Naphthyl isocyanate		HMDB0243960	1.494165676	0.579340126	0.001902659	1.905173153
HMDB0243968	1-Nitroso-2-naphthol		HMDB0243968	1.61530873	0.69180993	0.012940654	1.606065922
HMDB0243972	1-Nonadecanoyl-glycero-3-phosphoserine		HMDB0243972	2.099196145	1.069836976	0.00853416	1.735073646
HMDB0244221	1,4-Naphthoquinone		HMDB0244221	2.46754517	1.303076494	0.007882259	1.788422848
HMDB0244223	1,4,10,13-Tetraoxa-7,16-diazacyclooctadecane		HMDB0244223	2.127445718	1.089122322	0.003829364	2.061965471
HMDB0244256	1,9-Heptadecadiene-4,6-diyn-3-ol, (3R,9Z)-		HMDB0244256	1.876251629	0.907853324	0.041123441	1.342915268
HMDB0244503	13-Azaprostanoic acid		HMDB0244503	1.96108345	0.971650928	0.006889425	1.709209534
HMDB0244779	17(R)-HDoHE		HMDB0244779	0.345738686	-1.532246055	0.008442282	1.884134575
HMDB0244950	2-(Nonylphenoxy)ethanol		HMDB0244950	1.891965049	0.919885437	0.009740843	1.76764715
HMDB0245093	2-(((3,5-Dichlorophenyl)carbamoyl)oxy)-2-methyl-3-butenoic acid		HMDB0245093	1.458955236	0.544935619	0.00849644	1.63362683
HMDB0245480	2,4,6-Tri-tert-butylphenol		HMDB0245480	1.687570374	0.754947666	0.010082873	1.652212836
HMDB0245752	3-Butyn-2-amine, 2-methyl-		HMDB0245752	1.520721799	0.60475625	0.004649963	1.917249609
HMDB0245764	Isoindole		HMDB0245764	1.682958535	0.750999632	0.001385366	1.877006512
HMDB0245807	3-Amino-4-methoxybenzanilide		HMDB0245807	2.290953185	1.195947978	7.20E-04	1.987995768
HMDB0246173	Methyl alpha-D-galactopyranoside		HMDB0246173	1.88055645	0.911159613	0.019874502	1.618090896
HMDB0246263	3h-Adrenaline		HMDB0246263	0.460418673	-1.118981751	0.03923333	1.345862356
HMDB0246491	4-Methoxy-2-naphthylamine		HMDB0246491	1.310094671	0.389671069	0.011659544	1.684363193
HMDB0246568	4-Phenyl-1,2,4-triazoline-3,5-dione		HMDB0246568	1.374803122	0.459225033	0.008149347	1.731698253
HMDB0246581	4-Sulfoxyphenylacetyl dehydroalanine		HMDB0246581	1.424446016	0.510400947	0.027951494	1.451953667
HMDB0247161	Bis(5-phenylpentyl) benzene-1,2-dicarboxylate		HMDB0247161	1.747499711	0.805292217	0.027371514	1.620561853
HMDB0247372	Diphenyl(2,4,6-trimethylbenzoyl)phosphine oxide		HMDB0247372	0.813130161	-0.298441786	0.045671637	1.426644027
HMDB0247862	2-[[3-Cyclohexyl-1-[2-[3-(diaminomethylideneamino)propylcarbamoyl]piperidin-1-yl]-1-oxopropan-2-yl]amino]acetic acid		HMDB0247862	2.013477384	1.009689268	0.002014764	1.939834175
HMDB0248111	Alaptide		HMDB0248111	0.375870864	-1.411691009	0.012896441	1.486849133
HMDB0248736	Avasimibe		HMDB0248736	0.336882441	-1.569682863	0.049824577	1.450354256
HMDB0248980	Cyclohexa-1,2,4,5-tetraene		HMDB0248980	1.284552757	0.361266144	0.017961274	1.647858599
HMDB0249301	2,2-Dichloro-12-(4-chlorophenyl)dodecanoic acid		HMDB0249301	0.404172872	-1.306955602	0.021569541	1.546465105
HMDB0249572	Cambinol		HMDB0249572	0.674002644	-0.569173845	0.020344014	1.542217034
HMDB0249857	Leflutrozole		HMDB0249857	1.518047229	0.602216677	0.00446798	1.716186761
HMDB0250358	Clopidogrel thiol		HMDB0250358	2.242526303	1.165124907	0.006700602	1.645614808
HMDB0250380	Tenofovir exalidex		HMDB0250380	1.867420346	0.901046707	0.011447513	1.499542404
HMDB0250524	Creatine glutamate		HMDB0250524	2.220106899	1.150629144	0.026130763	1.68845851
HMDB0250950	Dehydroeburicoic acid		HMDB0250950	0.592670907	-0.754696853	0.004004898	1.693218489
HMDB0251271	Difructose anhydride III		HMDB0251271	0.546092121	-0.872783754	5.10E-04	2.034495402
HMDB0251330	Dihydrostreptomycin		HMDB0251330	0.699409463	-0.51579078	0.00186606	1.869182783
HMDB0251562	Docosa-2,4,6,8,10-pentaenoic acid		HMDB0251562	2.13565784	1.094680527	0.022195817	1.570391517
HMDB0251875	Epothilone C		HMDB0251875	0.469541283	-1.090676088	0.027800874	1.456084181
HMDB0251894	S-Ethyl dipropylthiocarbamate		HMDB0251894	0.425811637	-1.231712715	0.010685438	1.471560637
HMDB0252802	2-Pentenedial		HMDB0252802	1.677751825	0.746529327	0.026856128	1.552870721
HMDB0252869	2-[(Tetrahydrofurfuryl)oxy]ethanol		HMDB0252869	1.350270908	0.433248888	0.032634183	1.434449347
HMDB0253009	H-D-Asp(OtBu)-OH		HMDB0253009	1.449697872	0.535752263	0.03380884	1.518103161
HMDB0253333	Ibufenac		HMDB0253333	2.098741105	1.06952421	7.10E-04	1.94773272
HMDB0253727	Jasmonic acid methyl ester		HMDB0253727	0.614252741	-0.703095704	0.028516613	1.595987305
HMDB0254166	LORZAFONE		HMDB0254166	3.104144397	1.63419567	0.007413456	1.942038326
HMDB0254197	Luliconazole		HMDB0254197	1.895670046	0.922707875	0.015507827	1.628179438
HMDB0254199	Lumichrome		HMDB0254199	1.941201829	0.956950124	0.021656482	1.541096135
HMDB0254245	N-Acetyl-N-[(2S)-3-(1H-indol-3-yl)-2-[[2-(4-piperidin-1-ylpiperidin-1-yl)acetyl]amino]propyl]-2-methoxybenzamide		HMDB0254245	0.53605767	-0.899539879	0.022666943	1.540473997
HMDB0254544	methoxycatecholamine		HMDB0254544	2.336105442	1.224105393	1.54E-05	2.134398283
HMDB0254810	N,N'-Dibenzhydrylethane-1,2-diamine		HMDB0254810	2.163756127	1.113537905	0.01182811	1.623562398
HMDB0254890	Morph		HMDB0254890	1.696722002	0.762750207	0.044262154	1.290872961
HMDB0255265	N,N-Dimethylformamide dimethyl acetal		HMDB0255265	0.586920841	-0.768762158	0.038543028	1.383818656
HMDB0255714	Noopept		HMDB0255714	0.279009573	-1.84161347	0.005018252	1.630517239
HMDB0255996	Oxolinic acid		HMDB0255996	1.870545949	0.903459405	0.01694137	1.819959975
HMDB0256069	N'-[(6-Oxo-5-prop-2-enyl-1-cyclohexa-2,4-dienylidene)methyl]-2-[4-(phenylmethyl)-1-piperazinyl]acetohydrazide		HMDB0256069	0.295557781	-1.75848789	0.044015341	1.469362517
HMDB0256151	8-Quinolinol, 5,7-dichloro-2-((dimethylamino)methyl)-		HMDB0256151	0.798611935	-0.324433462	0.004867083	1.772723733
HMDB0256269	Pentafluoropropionic anhydride		HMDB0256269	3.283774794	1.715355188	0.002669394	1.628164967
HMDB0256298	Peperomin E		HMDB0256298	1.408601836	0.494263868	9.70E-04	1.93022353
HMDB0256712	Povpc		HMDB0256712	1.687030864	0.754486368	0.025649428	1.419280636
HMDB0256851	Proscillaridin		HMDB0256851	0.243866514	-2.035836424	0.007787401	1.550707567
HMDB0256990	pyroglutamyl-histidyl-glycine		HMDB0256990	2.438493918	1.285990374	9.09E-04	1.723181955
HMDB0257077	r-limonene		HMDB0257077	1.423149533	0.509087257	0.019096738	1.558862022
HMDB0257758	2-Amino-6-(2-hydroxypropanoyl)-2,3-dihydro-1H-pteridin-4-one		HMDB0257758	0.465704253	-1.102514037	0.021707729	1.369852633
HMDB0257771	(8R,9R,10R,13S,14S)-10,13-Dimethyl-4,5,6,7,8,9,11,12,14,15,16,17-dodecahydro-3H-cyclopenta[a]phenanthrene-3,17-diol		HMDB0257771	1.583932729	0.663511064	0.016798852	1.649290158
HMDB0258328	4-Methyl-3-[4-(4-oxopyridin-1-yl)phenyl]-4,5-dihydro-1H-pyridazin-6-one		HMDB0258328	2.395398014	1.260265391	0.021170882	1.76739869
HMDB0258846	Tert-butyl N-[2-(prop-2-enamido)ethyl]carbamate		HMDB0258846	0.710115111	-0.493875187	0.021342047	1.568087532
HMDB0258926	Tetranorprostanedioic acid		HMDB0258926	0.480961292	-1.056007305	0.040468465	1.230398906
HMDB0259352	tyrosine lactate		HMDB0259352	2.029461405	1.021096904	0.002589553	1.734035156
HMDB0259646	Implitapide		HMDB0259646	0.481692004	-1.053817118	0.030759962	1.286735477
HMDB0260415	N-[3,3-Dimethyl-1-(methylamino)-1-oxobutan-2-yl]-N'-hydroxy-3-(hydroxymethyl)-2-(4-methoxyphenyl)butanediamide		HMDB0260415	0.256264546	-1.9642942	0.005897146	1.732104118
PB00032	(E)-2-(4,8-dimethylnona-3,7-dien-1-yl)-5-hydroxy-2,7-dimethyl-2H-chromene-8-carbaldehyde			0.356322222	-1.488745636	0.005430353	1.606376044
PB00051	(S,E)-2-(4,8-dimethylnona-3,7-dien-1-yl)-5-hydroxy-2-methyl-2H-chromene-7,8-dicarbaldehyde			0.401956636	-1.314888228	5.70E-04	1.865371517
PB00132	TRANS-4-HYDROXY-L-PROLINE			0.697050643	-0.520664618	0.027091983	1.583378685
PB00299	5-Aminonaphthalene-2-sulfonic acid			3.459968971	1.7907591	0.044315172	1.307853598
PB00547	Methyl 7-Deshydroxypyrogallin-4-Carboxylate			1.348902774	0.431786366	0.020193346	1.532439934
PB00631	bilobol			3.068821881	1.617684912	0.011532766	1.628198458
PB00642	(2Z)-4,6-dihydroxy-2-[(3-hydroxy-4-methoxyphenyl)methylidene]-1-benzofuran-3-one			0.347607304	-1.524469698	0.007655293	1.925426488
PB00975	Hecogenin			0.476047867	-1.070821451	0.033052804	1.499578011
PB01580	(3E,5S,7R,8R,11E,13S,15R,16R)-3,5,7,11,13,15-hexamethyl-8,16-bis(1,3-oxazol-5-ylmethyl)-1,9-dioxacyclohexadeca-3,11-diene-2,10-dione			1.940050305	0.956094062	0.042512489	1.555845709
PB02027	Azaserine			1.820808352	0.864579081	0.011889543	1.955653699
