# Supplementary material for: Dietary supplementation with Bacillus subtilis KC1 alleviates the negative effects of Mycoplasma gallisepticum on growth performance and amino acid metabolism of broiler chickens
Source: Front Vet Sci. 2024 Oct 23;11:1477575. doi: 10.3389/fvets.2024.1477575 (PMC11538993; doi:10.3389/fvets.2024.1477575)
Supplement: SUPPLEMENTARY DATA SHEET 4: — Details of differential genes in the lung between the Con group and MG group. [file Data_Sheet_4.XLS]

## Sheet: 1719370909195_1b9dd5f4a5001
Gene ID	Gene Symbol	Type	log2 (MG / Con)	Qvalue (MG / Con)
100034745	PTGER2	mRNA	0.982277	0.0109528
100529062	CDK2	mRNA	-1.41621	0.00922837
100857108	CHD5	mRNA	0.55457	0.0066937
100857165	STT3A	mRNA	-0.594091	6.50549e-06
100857231	SLC5A6	mRNA	-1.19239	0.000855325
100857237	MIF	mRNA	-0.590676	0.0306586
100857251	MTMR11	mRNA	0.816412	0.00347199
100857294	IP6K1	mRNA	0.660218	0.000361953
100857342	NANOS1	mRNA	1.22194	0.000109488
100857414	GABPB2	mRNA	-0.786955	0.0140514
100857417	PLVAP	mRNA	0.755489	2.08255e-07
100857446	ACVRL1	mRNA	0.524196	0.0385995
100857462	RAPGEF5	mRNA	0.984096	2.48471e-06
100857572	HTRA1	mRNA	-0.600933	0.0241885
100857589	RBFOX3	mRNA	1.04666	0.0286692
100857728	SHE	mRNA	0.775641	0.00465068
100857732	MAPRE3	mRNA	0.573785	0.00989848
100857754	CTDSP1	mRNA	0.862409	0.00427899
100857767	FOXO6	mRNA	0.882088	0.0477274
100857774	CEP85L	mRNA	0.39787	0.0384931
100857837	EPT1L	mRNA	-1.35441	0.00851067
100857858	TUBA1C	mRNA	-0.690114	0.00167715
100857885	KIAA1549	mRNA	0.39498	0.0138866
100857897	PDIA2	mRNA	-1.50055	0.049239
100857927	SLITRK2	mRNA	0.528945	0.0363411
100857958	PBXIP1	mRNA	0.727179	0.0135192
100857984	TMEM35B	mRNA	0.788644	0.00222055
100858002	TBX21	mRNA	1.51773	0.00989807
100858009	TNIP1	mRNA	0.516265	0.00832542
100858023	NPS	mRNA	1.23421	0.0200383
100858028	SMIM12	mRNA	-0.578455	0.0153074
100858035	ENDOU	mRNA	2.32528	0.000264169
100858043	B3GNT4	mRNA	0.627309	0.0323211
100858071	CHRAC1	mRNA	-0.368685	0.0469985
100858219	MRPL55	mRNA	-0.895283	0.0308195
100858349	EIF4B	mRNA	0.630442	0.0039446
100858359	BBIP1	mRNA	-0.766788	0.0434737
100858361	HSD11B2	mRNA	1.55209	0.00639076
100858414	SPOCK2	mRNA	0.74279	0.00598768
100858471	PLPP2	mRNA	0.429565	0.0027998
100858542	AES	mRNA	0.438757	0.00383132
100858555	MFAP2	mRNA	-1.08837	0.00174591
100858636	NUDT21	mRNA	-0.738237	0.00116343
100858707	CPXM1	mRNA	-1.65083	0.000906266
100858729	MPND	mRNA	1.31657	0.0296668
100858734	ZBTB39	mRNA	0.987376	5.22399e-05
100858806	LRRC3C	mRNA	0.966545	0.000174155
100858851	ZNF367	mRNA	-1.21513	0.00706297
100858894	SMTN	mRNA	0.841294	0.000814099
100858910	GPR182	mRNA	0.865751	0.000935437
100858933	CNPY2	mRNA	-0.556362	0.00344131
100858951	PHYHD1	mRNA	0.48515	0.028863
100858997	DIRAS1	mRNA	2.68337	8.52245e-05
100858999	ADAMTS4	mRNA	1.85546	0.0207746
100859007	ARHGAP36	mRNA	0.926069	0.0171154
100859014	NR2F6	mRNA	0.671338	0.00953409
100859037	NUR2L	mRNA	0.552621	0.0309991
100859089	NINL	mRNA	-1.05132	0.00286988
100859133	PTGES3	mRNA	-0.335854	0.0439838
100859196	STAT6	mRNA	0.734423	0.000858541
100859284	LOC100859284	mRNA	-1.31172	0.0350575
100859367	EXTL1	mRNA	1.38101	0.00105528
100859376	PFDN5	mRNA	-0.522243	0.00363741
100859394	METTL23	mRNA	-1.01741	0.0225984
100859442	FAM151B	mRNA	-0.656483	0.0230285
100859555	CLAPS2	mRNA	-0.354365	0.0438795
100859573	HM13	mRNA	-0.49325	0.0098843
100859584	GAS2L1	mRNA	0.794839	1.41675e-06
100859599	RHOG	mRNA	0.825679	0.0240578
100859604	FARSA	mRNA	-0.490299	0.0457919
100859610	CREB3L1	mRNA	-0.962476	0.000622416
100859655	PITPNC1	mRNA	0.497735	0.00932141
100859696	SNRKL	mRNA	0.976021	0.00060293
100859720	SDHB	mRNA	-0.401717	0.0125805
100859737	TUBA1A1	mRNA	-0.814294	0.010704
100859892	SEMA6C	mRNA	1.19444	0.00316641
100859906	TMEM269	mRNA	0.947358	0.000229451
100859914	RPL36A	mRNA	0.295483	0.0197236
100873157	TGFB1	mRNA	0.407309	0.0406709
101747338	LOC101747338	mRNA	0.862314	0.000304403
101747380	CAMK2N2	mRNA	0.920303	0.0361717
101747453	GPRC5B	mRNA	1.28907	7.33391e-05
101747531	AVPI1	mRNA	-1.27284	3.129e-11
101747634	SMARCC2	mRNA	0.729031	0.0226934
101747696	CRIP1	mRNA	-0.690324	0.0390142
101748015	LENG8	mRNA	0.756193	0.0488794
101748321	MYO9A	mRNA	0.603395	0.00268985
101748402	NEBL1	mRNA	0.635969	0.0343926
101748655	CD6	mRNA	1.92304	0.0488794
101748744	LOC101748744	mRNA	-1.1633	0.00866774
101748756	RYR1L1	mRNA	0.858247	0.0250384
101748764	NPW	mRNA	2.02349	3.47942e-06
101748881	DAPK3	mRNA	0.63955	0.00183948
101749060	IRS2	mRNA	0.993834	0.0477945
101749783	ITGA2B	mRNA	1.62734	0.015375
101749809	CNKSR2L	mRNA	1.06816	0.0457919
101750014	LOC101750014	mRNA	1.53556	0.0150814
101750015	LOC101750015	mRNA	0.824757	0.03073
101750166	GLOD4	mRNA	-0.373282	0.0280365
101750427	CCDC71L	mRNA	0.495615	0.0280692
101750527	ADGRF5	mRNA	1.39156	8.16142e-18
101750591	LOC101750591	mRNA	-5.18617	0.0442264
101750689	BHLHE41	mRNA	1.24676	0.000215695
101750757	LOC101750757	mRNA	-1.60272	0.0234324
101750781	SSH1	mRNA	0.578231	0.0072345
101750894	ARHGAP23	mRNA	1.2017	0.000560012
101750922	SETD6	mRNA	0.604129	0.00314345
101750925	LOC101750925	mRNA	1.13032	0.0281791
101750984	PLEKHG3	mRNA	0.697613	0.00277229
101750986	IER5	mRNA	0.805228	1.17709e-05
101751145	FAM212A	mRNA	1.29719	0.0024026
101751186	LOC101751186	mRNA	-1.06608	0.0170152
101751309	ERLEC1	mRNA	-0.4551	0.00927671
101751376	FAM181B	mRNA	0.740109	0.011048
101751402	PPP1R3G	mRNA	0.571821	0.0280028
101751513	ADRA2B	mRNA	1.4353	0.000595443
101751545	CDKN1AL	mRNA	0.587315	0.0366452
101751621	VSTM2B	mRNA	1.06015	0.0299189
101751749	LOC101751749	mRNA	-1.40386	0.0197828
101751813	LOC101751813	mRNA	2.50508	0.0490845
101751827	CDKN1C	mRNA	1.15065	0.00070363
101751844	GIMAP5L	mRNA	0.891039	0.00490848
101751943	RAPGEF6	mRNA	0.618042	0.0350896
101752029	THBD	mRNA	1.365	4.13287e-10
101752044	SSH3	mRNA	1.05319	2.91825e-05
101752158	LOC101752158	mRNA	-1.5221	0.0257653
101752246	CBX7	mRNA	1.59184	1.42401e-10
103875463	OTX5	mRNA	2.56418	0.0100939
107048996	MANF	mRNA	-0.674773	3.5645e-05
107049018	LOC107049018	mRNA	-1.01267	0.0474768
107049063	POLR2J	mRNA	-0.831143	0.00345799
107049450	MLA3A	mRNA	0.616644	0.0367977
107049506	FKBP11	mRNA	-0.924138	4.36097e-05
107049569	LOC107049569	mRNA	1.47097	0.000418167
107049646	PPP1R12C	mRNA	0.866152	0.00418121
107049666	LOC107049666	mRNA	1.59688	0.0152724
107049717	LOC107049717	mRNA	0.889898	0.000690727
107049847	LOC107049847	mRNA	1.83521	0.00211362
107049953	LOC107049953	mRNA	1.12598	0.00159865
107049991	EHD2	mRNA	0.831121	0.0155103
107049993	GLTSCR2	mRNA	0.709195	3.00907e-05
107050411	LOC107050411	mRNA	0.73017	0.00598768
107050474	TRIM1BL	mRNA	0.467806	0.023252
107050638	LOC107050638	mRNA	1.03521	0.0278653
107050724	LOC107050724	mRNA	0.938086	0.0396567
107050785	LOC107050785	mRNA	0.887056	0.00921881
107050898	NDUFB7	mRNA	-0.422194	0.0438795
107051009	LOC107051009	mRNA	0.752494	0.0263042
107051082	LOC107051082	mRNA	1.35991	0.0224323
107051180	SLC25A44	mRNA	0.646392	0.0098843
107051471	LOC107051471	mRNA	1.17281	0.0268935
107051537	LOC107051537	mRNA	0.611563	0.00753112
107051826	LOC107051826	mRNA	-8.31855	5.78301e-07
107051857	LOC107051857	mRNA	0.598886	0.00542309
107051963	CHST7	mRNA	1.44735	7.68753e-05
107052097	TMEM255A	mRNA	0.97652	0.00890692
107052160	EXOSC6	mRNA	0.878489	0.0394533
107052203	IER5L	mRNA	1.1538	9.50376e-12
107052490	LOC107052490	mRNA	0.845281	0.0481323
107052491	LOC107052491	mRNA	1.12609	5.46545e-06
107052626	FOXQ1	mRNA	1.36931	0.00396093
107052650	LOC107052650	mRNA	-0.467076	0.0205102
107052707	CEBPD	mRNA	1.33243	0.0220705
107052763	LOC107052763	mRNA	1.65761	0.00306093
107052854	BCL2L11	mRNA	0.75565	0.0366187
107052882	LOC107052882	mRNA	0.872481	0.00852378
107052930	ZFP36L2	mRNA	0.955277	7.33391e-05
107053171	ADGRF4	mRNA	1.39532	0.0149752
107053356	INAFM2	mRNA	0.632528	0.00963695
107053650	DDIT4	mRNA	1.59058	7.18858e-07
107054146	SERP1	mRNA	-0.475487	2.35107e-05
107054273	IRX3	mRNA	0.778356	0.00603583
107054345	LOC107054345	mRNA	2.26202	0.00669921
107054353	LOC107054353	mRNA	2.84199	0.0433279
107054982	LOC107054982	mRNA	0.904916	0.0178746
107055115	LOC107055115	mRNA	0.631081	0.0252144
107055136	SMAD4	mRNA	0.636602	0.0414204
107055142	CIART	mRNA	1.75859	0.0309131
107055300	RAPGEFL1	mRNA	2.146	8.16138e-07
107055301	NR1D1	mRNA	2.9135	5.00742e-06
107055314	TNS4	mRNA	0.718293	0.0360363
107055367	ISYNA1	mRNA	1.2446	0.00121859
107055370	JUND	mRNA	0.762843	0.00200962
107055371	RAB3A	mRNA	0.743976	0.00253713
107055375	TPM4	mRNA	-0.642345	0.00789541
107055391	MED29	mRNA	-0.493254	0.0273939
107055398	GRASP	mRNA	0.953823	0.00493168
107055407	DHH	mRNA	1.948	2.4688e-21
107055416	COPZ1	mRNA	-0.50104	0.0133454
107055489	LOC107055489	mRNA	1.13392	6.16329e-05
107056412	LOC107056412	mRNA	-0.461057	0.00794612
107057170	LOC107057170	mRNA	0.750397	0.0173072
107057175	BORL4	mRNA	-0.778875	0.029211
107057454	UFC1	mRNA	-0.46598	0.0208748
107057619	ACP5	mRNA	0.986125	0.027093
112530163	LOC112530163	mRNA	0.515267	0.0325567
112530201	LOC112530201	mRNA	1.16967	0.0220705
112530327	AMPD2	mRNA	0.704754	0.0343902
112530337	LOC112530337	mRNA	0.587563	0.0178836
112530451	LOC112530451	mRNA	1.20225	0.00154591
112530469	LOC112530469	mRNA	1.61421	0.0280365
112530700	SLC5A3	mRNA	0.583771	0.00778773
112530929	LOC112530929	mRNA	0.862981	0.0290247
112530942	LOC112530942	mRNA	1.41292	0.00872196
112530959	LOC112530959	mRNA	0.710225	0.0184898
112531600	LOC112531600	mRNA	-20.9263	9.42835e-06
112532477	LOC112532477	mRNA	1.23009	0.0104061
112533354	LOC112533354	mRNA	0.963691	0.000646499
112533358	LOC112533358	mRNA	0.764232	0.000678478
373899	PDIA3	mRNA	-0.788884	2.74226e-08
373908	EDNRA	mRNA	-0.647522	0.0224763
373919	RUNX2	mRNA	1.02137	0.00106189
373922	LIMK1	mRNA	0.919436	0.0209077
373938	VAV2	mRNA	0.820278	4.92495e-08
373941	PRRX1	mRNA	-2.28314	0.0465785
373945	ABCA1	mRNA	1.14007	0.0236021
373946	ITGA3	mRNA	0.702327	0.0492256
373983	BRCA1	mRNA	-1.54183	0.0287581
373984	PCNA	mRNA	-0.743947	0.00411528
374028	CLDN5	mRNA	0.901319	1.69351e-11
374037	HAT1	mRNA	-0.889043	6.52067e-06
374071	KHDRBS1	mRNA	-0.692064	0.00598768
374072	SLC25A6	mRNA	0.49829	0.000814099
374077	GNA11	mRNA	0.507608	0.0397791
374091	P4HB	mRNA	-0.732359	0.000215695
374109	SEMA3F	mRNA	1.09516	0.000968343
374115	ARNTL	mRNA	-0.651382	0.0261264
374116	PER2	mRNA	1.82315	2.90883e-19
374126	NAB1	mRNA	0.448647	0.00269351
374131	NR3C2	mRNA	0.504544	0.0440359
374144	PTS	mRNA	-1.49528	0.0459857
374159	ATP5A1Z	mRNA	-0.408163	0.00349189
374174	CAMK2B	mRNA	1.04831	0.00360514
374179	IRF4	mRNA	1.01399	0.0383948
374193	GAPDH	mRNA	-0.502324	0.0096779
374200	SOX18	mRNA	0.554919	0.0442294
374203	FBN2	mRNA	-1.14452	2.34508e-06
374242	DCX	mRNA	-2.63316	0.0130744
374271	IGFBP4	mRNA	-0.572099	0.0333743
378779	BMP2	mRNA	1.16168	4.55038e-11
378783	KIT	mRNA	0.663724	0.0370333
378799	MSH2	mRNA	-0.961002	0.0011302
378896	TERF1	mRNA	-1.32024	0.0195185
378897	THY1	mRNA	-0.615046	0.03073
378913	FLNB	mRNA	0.422439	0.0363411
378916	LHFPL5	mRNA	1.40364	1.41167e-07
378919	TRIB2	mRNA	0.517669	0.0210944
395067	CRIM1	mRNA	1.04314	7.60874e-06
395074	CCDC80	mRNA	-1.15873	1.30096e-12
395079	FBN3	mRNA	-2.42617	1.4068e-05
395120	STK40	mRNA	0.559226	0.0197896
395124	CCNL2	mRNA	0.46031	0.0114406
395133	SGK1	mRNA	0.617099	0.00267039
395138	ST3GAL6	mRNA	0.533067	0.0337729
395143	SOX4	mRNA	0.937447	0.00228238
395149	MRAS	mRNA	0.445302	0.0213867
395152	AXIN2	mRNA	0.829304	0.0210944
395161	OAF	mRNA	-0.680454	0.00212964
395164	BHLHE22	mRNA	1.31333	0.000328101
395193	BCL2L10	mRNA	1.33449	2.02569e-05
395213	RARA	mRNA	0.920341	0.000304058
395237	SFRP1	mRNA	-1.43662	6.28347e-09
395274	FAS	mRNA	0.681073	0.0170014
395291	ROBO2	mRNA	1.21492	0.000970203
395303	SP1	mRNA	0.749695	0.0140456
395321	TULP1	mRNA	3.42235	1.09776e-08
395343	DAD1	mRNA	-0.847348	0.00017298
395354	CBX4	mRNA	0.904461	5.81469e-07
395369	CRISPLD1	mRNA	-0.647384	0.00935047
395372	CLSTN1	mRNA	0.424311	0.0471111
395376	PRKDC	mRNA	-0.679256	0.00467096
395390	RBBP7	mRNA	-0.744622	0.00405815
395396	WNT3A	mRNA	-1.48349	0.0178746
395399	CITED2	mRNA	1.52558	9.37061e-05
395406	TENM4	mRNA	-0.783096	0.00103588
395409	RYK	mRNA	0.517115	0.00989731
395418	ZP1	mRNA	1.22764	0.00401397
395424	HINT1Z	mRNA	-0.520865	0.0203722
395430	CDC37	mRNA	0.304795	0.0353982
395440	LRRC17	mRNA	-4.04863	0.0394269
395449	RAD54B	mRNA	-1.44678	0.0150802
395459	ECE1	mRNA	0.775709	0.000590345
395463	FOXK1	mRNA	0.420676	0.0406872
395469	PDGFC	mRNA	-0.77874	0.0471476
395476	CASP3	mRNA	-0.58248	0.0481323
395518	MAFK	mRNA	0.76319	0.00575739
395519	MAFF	mRNA	0.773197	0.00452189
395531	NID1	mRNA	0.956757	0.00344916
395542	TEAD4	mRNA	-0.39652	0.0279301
395550	LY6E	mRNA	-0.604329	5.45531e-06
395555	MRE11	mRNA	-0.662745	0.00726717
395556	STAT5B	mRNA	0.787244	0.00921881
395560	NRP1	mRNA	0.602542	0.0108869
395565	VCAN	mRNA	-1.45317	0.0294759
395571	FZD5	mRNA	1.29604	9.10534e-12
395583	SPRY1	mRNA	1.19394	4.31521e-07
395593	ZNF638	mRNA	0.750732	0.0478976
395594	HAS2	mRNA	-1.41106	0.000339287
395614	IKZF3	mRNA	1.4807	0.0276775
395621	RGS11	mRNA	1.87484	0.0154082
395626	UCHL3	mRNA	-0.594337	0.0130257
395647	RAP1GAP1	mRNA	-1.27151	0.0290247
395655	NOTCH1	mRNA	0.841962	0.00344916
395659	XPA	mRNA	0.527957	0.0475754
395667	ANPEP	mRNA	0.645339	0.00115066
395674	MCL1	mRNA	1.27045	0.000560012
395678	RBPMS2	mRNA	0.825262	0.0480671
395682	ZFHX3	mRNA	0.631226	0.00427899
395683	MMP13	mRNA	-1.52172	0.0169324
395692	ZP4	mRNA	-0.950538	0.0150088
395706	SCD	mRNA	-2.06072	8.8586e-07
395707	ATP2A3	mRNA	0.747908	0.00316872
395734	RHOB	mRNA	0.556108	0.0031055
395757	CD5	mRNA	1.9945	0.036361
395772	KRT7	mRNA	-0.573548	0.0236466
395773	ANGPT1L	mRNA	1.69373	0.00049662
395785	HSD17B4	mRNA	-0.413981	0.0481323
395788	TCF15	mRNA	1.44531	0.00489398
395790	LFNG	mRNA	0.795627	0.000766182
395807	NOS2	mRNA	-0.757704	0.0402186
395819	PRELID1	mRNA	-0.38782	0.0230139
395820	DLL1	mRNA	0.761644	0.0126481
395832	PXN	mRNA	0.347771	0.0424643
395833	PGK1	mRNA	-0.603714	0.00952421
395836	MERTK	mRNA	0.713144	0.0245907
395845	JAK3	mRNA	1.59489	0.0351196
395854	GDI2	mRNA	-0.284107	0.0226259
395869	RHOC	mRNA	0.866658	1.20825e-06
395911	CD247	mRNA	1.00346	0.0170898
395934	SHC1	mRNA	0.573011	0.0473261
395951	ITGA1	mRNA	0.440819	0.0493659
396000	COL6A1	mRNA	-0.835487	0.000106947
396005	TSC22D1	mRNA	0.676162	1.98803e-06
396026	OCLN	mRNA	0.699054	1.15875e-05
396045	GLI1	mRNA	1.57547	0.0041458
396050	SCNN1A	mRNA	-0.672663	0.0293875
396052	CYP1A1	mRNA	2.4502	3.64274e-06
396053	BMP5	mRNA	-1.36573	4.69151e-05
396075	S100A11	mRNA	-0.983497	1.94532e-07
396081	NTRK3	mRNA	-2.06396	1.20421e-07
396086	RAD51	mRNA	-1.43828	0.000173838
396119	FST	mRNA	2.93018	1.51918e-10
396125	NR1D2	mRNA	1.34635	7.485e-09
396127	MELTF	mRNA	1.09089	0.00231079
396136	LCAT	mRNA	1.2087	0.0479353
396157	NTRK2	mRNA	-0.632524	0.00510682
396177	EPHB1	mRNA	0.85105	0.00425326
396182	HHEX	mRNA	1.01616	2.60315e-06
396190	UBC	mRNA	-0.529691	0.00231451
396192	ROS1	mRNA	1.10408	0.0490308
396193	RAN	mRNA	-0.405679	0.0463751
396199	PARP1	mRNA	-0.787262	0.00247189
396212	MT4L	mRNA	0.981482	0.00485479
396219	LPL	mRNA	0.555227	0.0272418
396230	HOXB4	mRNA	0.894799	5.53436e-07
396232	HMGB3	mRNA	-0.668579	0.00631079
396235	ETS1	mRNA	0.739209	0.000514216
396236	DMD	mRNA	-0.482228	0.0494572
396243	COL1A2	mRNA	-0.989621	0.0152467
396246	FABP7	mRNA	-1.24263	0.0227312
396276	COL14A1	mRNA	-2.14978	0.0179822
396292	COL6A2	mRNA	-0.906351	2.62297e-07
396295	BTG1	mRNA	0.425042	0.0336993
396340	COL3A1	mRNA	-0.868484	0.00789541
396343	SDC3	mRNA	1.06443	0.0217107
396353	NREP	mRNA	-0.861042	0.00286988
396360	SLMAP	mRNA	0.384427	0.0491128
396361	INHBA	mRNA	-2.90316	0.000136126
396367	GNAI2	mRNA	0.4617	0.00188416
396380	GSTAL3	mRNA	-1.28485	0.000288543
396396	CSK	mRNA	0.602477	0.0118718
396400	RPL26L1	mRNA	0.337609	0.0306394
396402	EPHA3	mRNA	0.806423	0.0272784
396407	TEC	mRNA	0.77907	0.00078375
396414	RRBP1	mRNA	-0.708307	5.68772e-08
396438	TGFB3	mRNA	-0.909865	7.53793e-11
396439	TNS1	mRNA	0.845328	0.00691661
396442	SRC	mRNA	0.786366	0.0279329
396447	PPIB	mRNA	-0.665663	0.000579449
396460	LCK	mRNA	1.26954	0.0363372
396464	NPY	mRNA	-4.0079	0.0257653
396472	MYL4	mRNA	1.11193	0.00183751
396489	GLUL	mRNA	1.71876	1.44201e-08
396496	DBN1	mRNA	-0.90911	0.00780163
396504	ACACA	mRNA	0.396439	0.0279329
396515	FGFR3	mRNA	0.445866	0.0323269
396530	ATP1A1	mRNA	0.34176	0.00448252
396542	RFC2	mRNA	-0.765613	0.0409656
396544	NACA	mRNA	0.326205	0.0343926
396548	COL6A3	mRNA	-0.881326	0.00323398
396549	ATP1B3	mRNA	0.393958	0.0219599
404293	STXBP1	mRNA	1.00182	6.45968e-05
404529	GJA4	mRNA	0.830762	0.00721713
404746	ST6GALNAC3	mRNA	-1.34119	0.00178037
408040	KRT15	mRNA	-2.52406	0.000872309
408044	PPL	mRNA	0.562682	0.0147552
414143	P3H2	mRNA	1.39542	0.0258102
414144	FUS	mRNA	-0.64059	0.00152721
414781	XYLT1	mRNA	-0.627193	0.0130178
414804	MPL	mRNA	1.47341	0.0217169
414838	CYP11A1	mRNA	-1.96187	0.00108741
414895	GSTA2	mRNA	-1.17731	0.0383948
415296	ACTG1	mRNA	-0.345902	0.0234247
415309	SNX33	mRNA	0.626554	0.000264169
415319	ARIH1	mRNA	0.493988	0.0303089
415331	ZNF609	mRNA	0.703912	0.00253713
415334	SEC11A	mRNA	-0.45398	0.0226934
415346	HMG20A	mRNA	-0.433364	0.018331
415353	ETFA	mRNA	-0.626123	0.0005868
415359	WDR61	mRNA	-0.614848	0.0041458
415389	TARSL2	mRNA	-0.581367	0.0247052
415432	MYEF2	mRNA	-0.621183	0.0040026
415465	ADAMTSL3	mRNA	0.680376	0.00278823
415478	LOC415478	mRNA	0.857573	0.00327339
415481	ARNT2	mRNA	-0.783301	0.00786729
415491	FANCI	mRNA	-1.6566	0.000620586
415495	HAPLN3	mRNA	-1.22267	0.0207822
415502	AKAP13	mRNA	0.615627	0.0128011
415504	SLCO3A1	mRNA	0.477663	0.0397475
415523	SNRPA1	mRNA	-1.18617	6.28347e-09
415533	CILP	mRNA	0.671141	0.0125097
415552	ZWILCH	mRNA	-0.950287	0.000128199
415558	CLN6	mRNA	-0.63709	0.0350662
415560	ITGA11	mRNA	1.04633	0.0490308
415580	TMED3	mRNA	-0.736621	0.000297846
415581	AP3S2	mRNA	0.555919	0.00821973
415582	SEMA4B	mRNA	0.71011	0.00680431
415585	MAN2A2	mRNA	0.62291	0.0478976
415600	ADAMTS19	mRNA	-0.700737	0.00957883
415609	WDR36	mRNA	-0.573543	0.028002
415611	MAN2A1	mRNA	0.410864	0.0144508
415620	PRMT7	mRNA	-0.57779	0.0218144
415626	CSNK2A2	mRNA	0.419195	0.0366452
415628	USB1	mRNA	-0.582964	0.0149033
415633	ADGRG1	mRNA	0.596973	7.05561e-07
415642	GFOD2	mRNA	0.450818	0.00585295
415655	NUTF2	mRNA	-0.476784	0.0179822
415672	FHOD1	mRNA	0.713625	0.00245992
415684	RFWD3	mRNA	-0.778255	0.0268935
415693	NUP93	mRNA	-0.724426	0.00896049
415703	HSDL1	mRNA	-1.20549	0.00653614
415734	HEATR3	mRNA	-0.752259	0.00957197
415751	SHCBP1	mRNA	-1.25616	0.012363
415796	BEAN1	mRNA	0.942728	0.0469985
415815	TLDC1	mRNA	-1.10561	1.50756e-05
415829	ZCCHC14	mRNA	0.619835	0.00212964
415845	ANKRD11	mRNA	0.713021	0.000157761
415852	SULT2B1L1	mRNA	0.912674	0.0002219
415854	FANCA	mRNA	-1.69044	0.00588383
415863	NIP7	mRNA	-1.14263	0.00385419
415866	NFAT5	mRNA	0.49106	0.00106514
415886	ADAT1	mRNA	0.553697	0.0335264
415891	DUSP7	mRNA	0.758931	0.00561088
415895	NT5DC2	mRNA	0.879202	0.00108741
415898	GLT8D1	mRNA	-0.941685	0.00454275
415908	HYAL2	mRNA	1.24353	9.99397e-09
415910	TUSC2	mRNA	0.520236	0.0440299
415915	HEMK1	mRNA	-0.938998	0.0432114
415929	MON1A	mRNA	0.533277	0.0373031
415933	RAD54L2	mRNA	0.798605	0.0104274
415945	SEMA3G	mRNA	0.688894	0.0170606
415951	IPPK	mRNA	0.54173	0.0246667
415957	IARS	mRNA	-0.713629	0.00211514
415961	ATG7	mRNA	-0.633772	0.0123444
415970	RAB43	mRNA	0.373715	0.0417912
415972	EFCC1	mRNA	-0.461368	0.0173085
415981	PHF2	mRNA	0.360412	0.0476643
416010	IP6K2	mRNA	0.553842	0.0128654
416014	COPG1	mRNA	-0.310744	0.00751557
416017	RPN1	mRNA	-0.484553	0.00139079
416021	EEFSEC	mRNA	-0.553764	0.0208748
416023	SEC61A1	mRNA	-0.500779	0.0480317
416024	MGLL	mRNA	1.2622	0.000311631
416027	MCM2	mRNA	-1.85156	5.37002e-07
416029	CHCHD6	mRNA	-0.614385	0.00364015
416030	PLXNA1	mRNA	0.770204	0.00064534
416033	SLC41A3	mRNA	-0.703193	0.0337299
416038	TMEM43	mRNA	-0.684893	0.00117868
416041	SLC6A6	mRNA	1.04212	1.96786e-05
416058	IMPDH2	mRNA	-0.348407	0.0458716
416092	FOXP1	mRNA	0.836801	2.95978e-06
416095	RYBP	mRNA	0.590353	0.00077756
416119	SEC13	mRNA	-0.401614	0.00254333
416124	PLXND1	mRNA	0.801528	7.91571e-05
416149	ARHGEF37	mRNA	0.758519	0.00540166
416172	SPDL1	mRNA	-0.669817	0.0145787
416194	PCDH1	mRNA	0.93336	1.18306e-05
416196	ARAP3	mRNA	0.769935	0.00103588
416202	UBTD2	mRNA	0.556814	0.0359466
416204	STK10	mRNA	0.524632	0.000168921
416208	STC2	mRNA	0.722553	0.00725696
416216	FAM193B	mRNA	0.65177	0.0135929
416218	NHP2	mRNA	-0.534955	0.0270263
416224	RNF44	mRNA	1.02399	0.00376058
416236	SPIK7	mRNA	0.750167	1.50627e-05
416237	UBLCP1	mRNA	-0.516459	0.0200139
416254	GEMIN5	mRNA	-0.594755	0.00961186
416261	MFAP3	mRNA	-0.422391	0.0291882
416268	CCDC69	mRNA	0.644506	0.00391415
416271	MYOZ3	mRNA	1.46405	0.0488794
416315	JADE2	mRNA	0.887065	0.0139553
416337	AFF4	mRNA	0.493679	0.0393883
416344	YIPF5	mRNA	-0.510174	0.00650169
416350	PPP2R2B	mRNA	0.783488	2.43185e-05
416353	GFRA3	mRNA	0.604373	0.0394533
416371	BHMT	mRNA	-1.75773	0.000814099
416386	ABCA3	mRNA	0.50056	0.0290247
416396	SEC14L5	mRNA	1.62667	1.01041e-06
416416	RSL1D1	mRNA	-0.750877	0.0307234
416456	GPR146	mRNA	0.540704	0.0347399
416494	CPSF4	mRNA	-0.878759	7.05561e-07
416497	NATD1	mRNA	0.517421	0.0358889
416499	DHRS7B	mRNA	-0.528097	0.0343902
416504	COPS3	mRNA	-0.366944	0.0189571
416509	TOM1L2	mRNA	0.617979	0.0204532
416520	SHMT1	mRNA	-1.02199	0.0135282
416523	GRAP	mRNA	1.10971	0.0097669
416531	CHTF18	mRNA	-0.523274	0.0316847
416550	SLC9A3R2	mRNA	0.742599	0.00672613
416578	COG7	mRNA	-0.4113	0.0366452
416597	NDE1	mRNA	-0.468296	0.0281196
416602	NOMO3	mRNA	-0.689858	0.00231079
416618	SDR42E2	mRNA	1.30056	2.43185e-05
416626	CYTH3	mRNA	0.463424	0.0384898
416661	UBALD1	mRNA	0.864108	6.62494e-06
416666	TRAP1	mRNA	-0.67809	0.00153844
416673	NLRC3	mRNA	1.67753	0.00672497
416679	ZC3HC1	mRNA	-0.660096	0.0169156
416694	TUBAL3	mRNA	-4.05612	0.00189784
416708	ENTPD6	mRNA	-0.717897	0.0109528
416740	ISM1	mRNA	1.80878	0.00461233
416743	ITPKB	mRNA	0.765567	0.000177858
416746	CDC42BPA	mRNA	0.473895	0.0129517
416755	LOC416755	mRNA	-0.73345	0.017774
416767	PI4KA	mRNA	0.480205	0.0131955
416793	FBRSL1	mRNA	0.537903	0.0481323
416798	NOC4L	mRNA	-0.928337	0.000127656
416822	RILPL1	mRNA	0.714035	0.0180461
416836	HIP1R	mRNA	0.518339	0.0135835
416842	ANAPC5	mRNA	-1.04829	0.00159002
416865	KNTC1	mRNA	-1.53675	0.0309184
416911	MN1	mRNA	0.927566	1.97822e-05
416939	CRKL	mRNA	0.625711	0.00830262
416943	GGT5	mRNA	-1.20712	0.000157479
416964	PIK3IP1	mRNA	1.36299	7.42869e-17
416970	UNC119B	mRNA	0.497543	0.000738891
416996	INPP5J	mRNA	0.793148	0.00349189
416997	POLE	mRNA	-1.03517	0.0367977
417013	LOC417013	mRNA	2.04286	1.37045e-15
417029	RBM19	mRNA	-0.832082	0.00252935
417039	IL4I1	mRNA	-2.10286	0.0230262
417098	OLFML2A	mRNA	0.693113	2.83462e-07
417104	CRB2	mRNA	-1.4986	2.09335e-05
417113	LOC417113	mRNA	-1.09193	0.0335264
417117	DAB2IP	mRNA	0.675196	0.0039446
417143	RXRA	mRNA	0.656355	0.0117565
417144	WDR5	mRNA	-0.423598	0.0106438
417147	ADAMTSL2	mRNA	0.911134	0.00207252
417173	RAPGEF1	mRNA	0.818418	4.21997e-08
417205	ZER1	mRNA	0.611802	3.96381e-05
417216	CIZ1	mRNA	-0.435895	0.0229501
417220	SLC27A4	mRNA	0.489214	0.00211841
417221	URM1	mRNA	0.667108	0.00290476
417225	SH2D3C	mRNA	1.12836	3.10951e-07
417259	TPRN	mRNA	0.435591	0.0385339
417261	MRPL41	mRNA	-0.861273	0.0449559
417275	POLE3	mRNA	-0.598278	0.0162646
417332	METRNL	mRNA	-0.4758	0.0236021
417359	UBE2O	mRNA	0.415059	0.0147552
417386	LOC417386	mRNA	-1.54747	0.000177858
417397	MMD	mRNA	0.66011	0.0161433
417398	TMEM100	mRNA	0.694727	0.00115161
417399	PCTP	mRNA	-1.47297	0.000157479
417440	ABCA8	mRNA	1.82564	2.2542e-06
417461	TRIM50	mRNA	0.853373	0.0297325
417483	GATSL2	mRNA	0.675047	0.0385995
417491	MYBBP1A	mRNA	-0.998024	0.00269351
417509	ORAI2	mRNA	0.605649	0.00363741
417517	MDH2	mRNA	-0.447866	0.000310803
417534	CCL26	mRNA	-0.913245	0.0465318
417542	SUMF2	mRNA	-0.525925	0.0276709
417550	LRRC75A	mRNA	0.684688	0.00891673
417558	RILP	mRNA	0.669616	0.0478861
417561	SERPINF1	mRNA	-0.433143	0.00821973
417568	SARM1	mRNA	-2.41926	0.0253663
417580	PHF12	mRNA	0.653415	0.00132036
417583	TAOK1	mRNA	0.703295	8.28308e-05
417584	GIT1	mRNA	0.64255	0.0299189
417586	SSH2	mRNA	0.959269	0.00206729
417603	TRPV2	mRNA	0.587155	0.0289195
417614	ULK2	mRNA	0.861748	0.000291698
417627	PPM1E	mRNA	0.801157	0.00379993
417642	BRIP1	mRNA	-1.63405	4.42754e-07
417647	CA4	mRNA	-0.99806	0.00181463
417670	TMEM97	mRNA	-0.627869	0.0294759
417671	IFT20	mRNA	-0.450704	0.0106605
417714	ORC5	mRNA	-0.931117	0.00212964
417718	PMPCB	mRNA	-0.470612	0.00355671
417724	GSAP	mRNA	-0.69913	0.00697887
417757	AASS	mRNA	0.577028	0.00199909
417798	TMEM117	mRNA	2.83105	6.83688e-06
417807	SLC38A2	mRNA	0.80308	7.3576e-05
417833	MSRB3	mRNA	0.640214	0.00398976
417868	E2F7	mRNA	-1.43469	0.0295209
417891	LUM	mRNA	-1.65733	6.11181e-07
417892	DCN	mRNA	-0.632819	0.00802707
417905	TMCC3	mRNA	1.74565	0.000766182
417914	NTN4	mRNA	0.513777	0.0300199
417920	CDK17	mRNA	0.592409	0.0039446
417922	NEDD1	mRNA	-0.509466	0.0227312
417925	IKBIP	mRNA	-1.08058	4.8305e-05
417934	ARL1	mRNA	-0.405555	0.0479353
417961	HEBP1	mRNA	-0.85691	0.0273939
417976	SERHL2	mRNA	-0.678851	0.0223181
417981	CYP2D6	mRNA	0.997207	0.00383132
417987	NFE2L1	mRNA	0.562536	0.0133754
418002	XPNPEP3	mRNA	-0.778375	0.0118718
418004	SLC25A17	mRNA	-0.85672	0.000443401
418020	FAM20CL	mRNA	1.73401	0.0367977
418021	SUN2	mRNA	0.913738	0.000177858
418026	KDELR3	mRNA	-1.13577	0.000508023
418029	BAIAP2L2	mRNA	1.45925	0.0341529
418033	EIF3L	mRNA	0.305379	0.0488058
418048	MPST	mRNA	-0.71122	0.00897846
418054	FOXRED2	mRNA	-0.779442	0.0123263
418058	MCM5	mRNA	-1.67916	0.000108432
418071	POLR3B	mRNA	-0.798858	0.000325992
418073	CKAP4	mRNA	-0.834618	1.28018e-07
418074	NUAK1	mRNA	0.670156	0.0478703
418085	GLT8D2	mRNA	-1.17923	0.00874835
418093	NUP37	mRNA	-1.32189	2.43523e-07
418098	CHPT1	mRNA	-0.620044	0.00132545
418109	CGTL	mRNA	2.38769	3.98783e-07
418115	DENND2A	mRNA	0.542445	0.00516956
418121	AGK	mRNA	-0.764	0.00452189
418161	CECR2	mRNA	1.29703	0.000255083
418171	AKR1E2	mRNA	-0.793624	0.0374022
418173	RERG	mRNA	-2.33209	0.0159538
418180	RERGL	mRNA	0.499395	0.0478976
418183	PLEKHA5	mRNA	0.586525	0.0478976
418189	SLCO1B1	mRNA	1.25717	0.00261415
418192	GOLT1B	mRNA	-0.702058	0.00433812
418207	KRAS	mRNA	0.441592	0.0135835
418210	RASSF8	mRNA	0.475052	0.00118827
418219	PPFIBP1	mRNA	0.700716	0.00794612
418223	A4GALT	mRNA	0.476255	0.0214071
418242	UPK3A	mRNA	-3.10643	0.00211631
418256	MFAP5	mRNA	-0.702889	0.0497314
418293	LPCAT3	mRNA	-0.8447	8.65247e-09
418294	C1S	mRNA	-1.38145	7.60874e-06
418297	CLSTN3	mRNA	-0.677928	0.000310803
418300	ZYX	mRNA	0.580753	0.0125805
418319	NAA50	mRNA	-0.366388	0.0487108
418328	GTF2E1	mRNA	-0.56188	0.0433279
418338	CHD1L	mRNA	-1.2385	0.000746756
418351	QTRT2	mRNA	-0.556547	0.0240588
418353	ZDHHC23	mRNA	0.83387	0.000110432
418354	GRAMD1C	mRNA	0.571093	0.0299736
418376	TTF2	mRNA	-0.579355	0.0253663
418378	COL8A1	mRNA	-0.728667	0.0218144
418412	TRAT1	mRNA	1.73402	0.00903849
418424	CD200L	mRNA	-1.498	0.0112329
418436	MINA	mRNA	-1.13401	0.00159002
418447	ILDR2	mRNA	0.746732	3.82369e-10
418455	POGLUT1	mRNA	-0.811799	0.000174515
418456	BCL9	mRNA	0.49485	0.00927671
418462	VGLL3	mRNA	-0.819341	0.00431372
418475	MRPL39	mRNA	-0.642657	0.0383948
418481	N6AMT1	mRNA	-1.1036	0.0138866
418508	ATP5O	mRNA	-0.361467	0.0240578
418514	CHAF1B	mRNA	-1.1427	0.00358096
418519	DSCR3	mRNA	-0.413596	0.0479921
418534	TFF2	mRNA	-1.38336	0.0315547
418540	WDR4	mRNA	-0.688612	0.00361079
418555	C1HXORF36	mRNA	1.25749	1.83219e-20
418558	FUNDC1	mRNA	-0.755362	0.00106226
418574	BCOR	mRNA	0.688079	0.00763978
418580	DYNLT3	mRNA	-0.417628	0.0241885
418585	TMEM47	mRNA	0.703413	0.00311243
418593	POLA1	mRNA	-0.888044	0.00867176
418599	APOO	mRNA	-0.709049	0.0112714
418601	PRDX4	mRNA	-0.560466	0.000282345
418606	EIF1AY	mRNA	-0.405594	0.0246211
418614	RAI2	mRNA	0.789922	0.00616124
418620	CTPS2	mRNA	0.726958	0.00989731
418631	GEMIN8	mRNA	-0.772183	0.017865
418645	KIAA1324L	mRNA	-1.23392	0.000970203
418649	WWC3	mRNA	0.636032	0.0229251
418665	P2RY8	mRNA	1.06052	0.0273262
418681	NIPA1	mRNA	0.490742	0.0398361
418690	INPP4A	mRNA	0.360571	0.017774
418712	RNF149	mRNA	0.606945	0.0138866
418714	MAP4K4	mRNA	0.513518	0.00867176
418760	ANKRD10	mRNA	0.510009	0.00191163
418766	KDELC1	mRNA	-0.562379	0.00138151
418769	ITGBL1	mRNA	-1.27827	0.0153907
418785	UGGT2	mRNA	-0.894903	0.00065869
418805	RNF219	mRNA	-0.750201	0.0336008
418817	KLF12	mRNA	0.691569	0.00311243
418833	RGCC	mRNA	0.845493	0.00236343
418842	GPALPP1	mRNA	-0.611783	0.0103732
418855	LRCH1	mRNA	0.520762	0.0479353
418874	RNASEH2B	mRNA	-0.560934	0.0182214
418884	THSD1	mRNA	0.726618	0.00183751
418886	SLC25A15	mRNA	-1.16986	0.00170917
418887	MRPS31	mRNA	-0.865898	9.59321e-05
418888	COG6	mRNA	-0.581705	0.0460349
418894	UFM1	mRNA	-0.847796	5.06181e-07
418907	RFC3	mRNA	-1.63806	0.000131458
418922	SLC7A1	mRNA	-1.33646	0.0135835
418926	PAN3	mRNA	0.505672	0.0410481
418931	GTF3A	mRNA	-0.767398	0.00344916
418933	RPL21	mRNA	0.295636	0.0296694
418942	MIPEP	mRNA	-0.948503	0.00327339
418949	LATS2	mRNA	0.562681	0.0142384
418951	EEF1AKMT1	mRNA	-0.808593	0.029022
418953	CRYL1	mRNA	-0.446958	0.0243766
418955	PSPC1	mRNA	-0.586936	0.00113834
418962	ARHGAP20	mRNA	1.035	0.00364015
418965	DDX10	mRNA	-0.681976	0.0144136
418983	MMP7	mRNA	-4.43071	0.000814099
419009	CHORDC1	mRNA	-0.929723	0.0251124
419014	CTSC	mRNA	-1.3525	0.000872309
419017	PRSS23	mRNA	-0.66878	0.0216392
419019	ME3	mRNA	-0.64659	0.0253546
419020	RAB30	mRNA	0.720767	0.00540166
419023	CCDC90B	mRNA	-0.740952	0.000508023
419027	GAB2	mRNA	0.625139	0.039499
419033	ARHGEF5	mRNA	-0.885078	0.0197236
419042	RAD51AP1	mRNA	-1.06545	0.000178899
419077	SMPD1	mRNA	0.469253	0.017215
419081	RRM1	mRNA	-1.29221	0.000143919
419082	STIM1	mRNA	0.709161	0.000895656
419083	PAK1	mRNA	-0.787468	5.52511e-06
419097	LRP6	mRNA	0.524096	0.0296668
419108	ATP5C1	mRNA	-0.527951	0.00235245
419112	LOC419112	mRNA	-1.07998	0.000814099
419131	PHF20	mRNA	0.409255	0.0206786
419142	MAP1LC3A	mRNA	0.733528	0.0178746
419146	AHCY	mRNA	-0.721384	0.0228559
419156	TOX2	mRNA	0.838788	0.000325992
419170	PPP1R16B	mRNA	0.692428	0.00427899
419175	PLCG1	mRNA	1.12064	0.00452189
419176	ZHX3	mRNA	0.691527	0.0219604
419177	RPN2	mRNA	-0.679628	7.33391e-05
419195	PKIG	mRNA	0.52313	0.00776775
419212	CSE1L	mRNA	-0.438583	0.0488794
419226	MTG2	mRNA	-0.938691	0.0132202
419240	NKAIN4	mRNA	1.03683	1.55221e-07
419247	PXDNL	mRNA	-2.99426	0.00369042
419259	ZBTB46	mRNA	0.715302	0.00516416
419262	RTEL1	mRNA	-0.891544	0.0280514
419366	PER3	mRNA	0.598558	0.0479921
419369	CAMTA1	mRNA	0.441018	0.0438795
419371	ACOT7	mRNA	0.534555	0.00278323
419404	LOC419404	mRNA	-0.461248	0.0342703
419423	SDF4	mRNA	-0.530825	0.0135275
419434	SAMD11	mRNA	0.999325	0.0025685
419452	CASZ1	mRNA	0.502835	0.0181704
419468	IFFO2	mRNA	0.600555	0.00789541
419471	AKR7A2	mRNA	-0.412603	0.0268586
419497	DISP3	mRNA	1.60654	1.62031e-14
419513	NFU1	mRNA	-0.644622	0.000746756
419514	GFPT1	mRNA	0.349556	0.034862
419549	ZNF593	mRNA	0.569613	0.0161433
419554	PUM1	mRNA	0.329544	0.0246765
419559	EDN2	mRNA	2.46896	1.52115e-07
419561	CTPS1	mRNA	-0.494719	0.00423169
419566	RPA2	mRNA	-0.774688	0.00154616
419575	ZDHHC18	mRNA	0.628114	0.0413358
419578	NUDC	mRNA	-0.623382	0.0168461
419580	SLC9A1	mRNA	0.523012	0.0474768
419582	TMEM222	mRNA	0.489232	0.0403615
419587	SELENON	mRNA	-0.481521	0.00173237
419624	MAP7D1	mRNA	0.967324	0.00195602
419625	TRAPPC3	mRNA	-0.393866	0.0320305
419629	AGO4	mRNA	0.396442	0.0202374
419665	KIAA1522	mRNA	0.646828	0.020462
419668	HPCA	mRNA	8.29688	0.00112484
419679	MFSD2A	mRNA	-1.23873	6.01395e-06
419723	FLI1	mRNA	0.591556	0.0113384
419785	BCL9L	mRNA	0.513541	0.0457919
419806	KCNC4	mRNA	-1.72036	0.0272418
419815	SRSF3	mRNA	-0.518758	0.000590345
419818	PI16	mRNA	-1.07218	0.00344131
419820	SOX13	mRNA	0.804454	0.000600084
419822	PIK3C2B	mRNA	0.833982	0.00373793
419829	KLHDC8A	mRNA	1.4893	1.17764e-13
419832	ELK4	mRNA	0.465664	8.68921e-05
419844	RASSF5	mRNA	0.818891	0.0234129
419845	EIF2D	mRNA	-0.397766	0.0358718
419851	LOC419851	mRNA	-1.12735	0.0367575
419857	PLXNA2	mRNA	0.651497	0.0340265
419860	G0S2	mRNA	-1.71857	0.00162063
419870	CTTNBP2NL	mRNA	0.712407	5.11871e-06
419914	TSPO2	mRNA	-2.60359	0.00390039
419948	METTL2A	mRNA	-0.688849	0.0175799
419954	MAP3K3	mRNA	0.502569	0.0123486
419961	KANSL1	mRNA	0.733838	0.0144508
419963	MYO1D	mRNA	0.609393	0.0332123
419965	FMNL1	mRNA	0.841634	0.029436
419966	NMT1	mRNA	-0.696989	0.00267914
419973	GOSR2	mRNA	-0.444088	0.0129517
419992	ATP5G1	mRNA	-0.554694	0.00644337
420002	LASP1	mRNA	0.419743	0.028002
420022	RAMP2	mRNA	0.545116	0.0136468
420027	STAT3	mRNA	0.398146	0.0133911
420029	PIBPPDD4L	mRNA	0.910703	0.01724
420030	ZNF862L	mRNA	-1.50657	0.00263089
420081	SCAMP4	mRNA	-0.485951	0.0135835
420102	ARHGAP45	mRNA	0.866072	0.0322239
420103	POLR2E	mRNA	-0.3805	0.0277281
420109	GATAD2A	mRNA	0.545589	0.0406709
420117	COPE	mRNA	-0.546577	0.0168461
420128	LSM4	mRNA	-0.593166	0.00167715
420133	INSR	mRNA	0.65256	2.671e-07
420161	MYDGF	mRNA	-0.492124	0.00952048
420176	NCOA2	mRNA	0.452754	0.0363411
420183	RDH10	mRNA	0.817075	0.000633871
420192	PEX2	mRNA	-0.805481	0.0334832
420205	LRRCC1	mRNA	-1.24251	0.00383132
420209	CA3B	mRNA	-0.668729	4.15884e-05
420222	OTUD6B	mRNA	-0.487453	0.0142384
420237	MTERF3	mRNA	-0.571063	0.00927099
420251	RNF19A	mRNA	0.587305	0.00421632
420272	EIF3E	mRNA	0.457106	0.0132202
420273	EMC2	mRNA	-0.772332	1.72743e-05
420289	TRPS1	mRNA	0.485624	0.00540785
420292	TSTA3	mRNA	-0.662906	0.028002
420322	WISP1	mRNA	-2.16538	2.01456e-05
420343	FBXO32	mRNA	0.996358	0.0190929
420351	ZHX2	mRNA	0.690975	0.00137821
420354	MTBP	mRNA	-1.56645	0.0268586
420358	DSCC1	mRNA	-1.38501	0.0217233
420380	SCAP	mRNA	0.624588	0.0154989
420383	FAM188B	mRNA	-0.748163	0.0306586
420386	ADCYAP1R1	mRNA	1.1149	0.00261415
420403	TNFRSF14	mRNA	-1.4959	0.0316847
420404	SETD2	mRNA	0.471563	0.0299189
420442	INSIG1	mRNA	-0.72645	0.000361953
420463	KLF6	mRNA	0.835908	9.45401e-07
420476	KIAA1462	mRNA	1.06483	5.8045e-06
420491	xcc-b100_1894L	mRNA	-1.02891	0.0126358
420501	KIAA1217	mRNA	-0.858745	0.000102128
420513	ARL5B	mRNA	0.738512	0.00025907
420538	SRI	mRNA	-0.336124	0.0493659
420544	GTPBP10	mRNA	-4.0404	0.0300199
420558	CDK6	mRNA	0.386043	0.0469317
420570	PDK4	mRNA	1.62241	1.07443e-08
420578	RPA3	mRNA	-0.696593	0.0469317
420608	CDCA7L	mRNA	-0.695813	0.0146589
420632	HIBADH	mRNA	-0.788979	2.99445e-05
420638	HACL1	mRNA	-0.747355	0.00247189
420642	GALNT15	mRNA	0.822373	0.0281791
420651	ZNF385D	mRNA	-1.00064	0.00490848
420654	NKIRAS1	mRNA	-1.24208	0.0479353
420656	OXSM	mRNA	-0.903278	0.0328485
420659	CMC1	mRNA	-0.887961	0.00253713
420675	SNRK	mRNA	0.571788	0.0282552
420678	ZNRF2	mRNA	0.516065	0.00763978
420686	MRPL3	mRNA	-0.881938	6.78809e-06
420706	TGM4	mRNA	-1.03865	0.00106226
420709	KIAA1143	mRNA	-0.75033	0.015852
420741	SEPT7	mRNA	-0.341193	0.0181704
420762	VPS41	mRNA	-0.515333	0.0272784
420765	RALA	mRNA	-0.344646	0.0133911
420785	PDIA4	mRNA	-0.803298	7.33391e-05
420786	RAMP3	mRNA	-0.723938	0.00758127
420798	TRIP13	mRNA	-1.50892	0.0155739
420821	DCDC2	mRNA	-2.89737	0.0130528
420827	RNF144B	mRNA	0.977777	2.66648e-05
420836	RANBP9	mRNA	0.471328	0.00778773
420843	ATXN1	mRNA	0.509521	0.0365842
420853	TBC1D7	mRNA	-0.959935	0.00206775
420854	EDN1	mRNA	1.78886	0.000310803
420856	HIVEP1	mRNA	0.623616	0.0104061
420867	TXNDC5	mRNA	-1.01191	1.94532e-07
420868	BMP6	mRNA	0.455745	0.00490848
420871	SSR1	mRNA	-0.723468	7.91571e-05
420890	GMDS	mRNA	-0.697587	0.0347399
420910	C2H5ORF22	mRNA	-0.905479	0.0197828
420911	DROSHA	mRNA	-0.532369	0.0417912
420923	DAP	mRNA	-0.440483	0.00650169
420946	FIGNL1	mRNA	-1.09581	0.0280514
420973	CLPTM1L	mRNA	-0.410001	0.00753005
420997	SEC61B	mRNA	-0.545749	0.00244932
420999	GLIPR2	mRNA	-0.836437	1.50627e-05
421006	ACOT13	mRNA	-0.929412	0.00112484
421013	CNDP2	mRNA	-0.540118	0.0226091
421018	NETO1	mRNA	-2.43178	0.0098843
421023	RTTN	mRNA	-0.756276	0.0263897
421055	EPB41L3	mRNA	-0.684083	0.0142278
421060	TYMS	mRNA	-1.32226	0.0353583
421063	USP14	mRNA	-0.579242	0.0268586
421068	ABHD3	mRNA	-2.13916	0.0478114
421121	MRPL15	mRNA	-0.596732	0.0209462
421124	TMEM68	mRNA	-0.808129	0.00183948
421140	CHD7	mRNA	0.425168	0.0415935
421142	ASPH	mRNA	-0.461701	0.0312392
421168	KDM5B	mRNA	0.523887	0.0135929
421169	TUBA3E	mRNA	-0.850879	0.0358889
421178	KIF21B	mRNA	1.20526	0.0182859
421186	FKBP5	mRNA	1.24034	3.6177e-08
421192	XPO1	mRNA	-0.473377	0.0284945
421205	CCDC85A	mRNA	1.15397	3.32581e-09
421212	PRORSD1P	mRNA	-1.12476	0.00274102
421234	CD93	mRNA	0.909284	7.0343e-07
421244	SLC24A3	mRNA	0.605314	0.00586721
421246	RIN2	mRNA	0.374182	0.0312392
421248	PYGB	mRNA	0.664189	0.00162063
421261	SNRPB2	mRNA	-0.567466	0.0029577
421271	SPRED2	mRNA	0.559858	1.79532e-05
421274	CEP68	mRNA	0.659032	0.00566964
421279	PELI1	mRNA	0.49261	0.0173085
421281	MDH1	mRNA	-0.493845	0.0381446
421339	HHIPL2	mRNA	1.55601	4.96651e-05
421340	DUSP10	mRNA	0.450495	0.0116442
421341	C3H1ORF115	mRNA	0.786563	0.000741508
421342	MARK1	mRNA	0.487843	0.00654049
421348	EPRS	mRNA	-0.383705	0.0224718
421351	LYPLAL1	mRNA	-0.925086	0.0324701
421353	RRP15	mRNA	-0.772898	0.0124243
421360	PTPN14	mRNA	0.614773	0.0236466
421370	NENF	mRNA	-0.686308	0.000824634
421384	DIEXF	mRNA	-0.790355	0.0130903
421403	LRPPRC	mRNA	-0.858238	4.65656e-05
421408	SRBD1	mRNA	-1.12152	0.000594892
421413	MCFD2	mRNA	-0.57894	0.00514645
421433	CCDC167	mRNA	-0.858856	0.000658138
421441	SPTBB4L	mRNA	0.891754	0.0153907
421445	MRPS18A	mRNA	-0.617048	0.0137455
421448	MAD2L1BP	mRNA	-0.707747	0.0335016
421457	ZNF318	mRNA	0.566425	0.00570484
421458	FAM98A	mRNA	-0.467925	0.0133874
421460	RASGRP3	mRNA	-1.19182	0.00216167
421462	TTC27	mRNA	-1.04925	7.53571e-05
421478	PRKD3	mRNA	0.505292	0.0024026
421493	COX20	mRNA	-0.845398	0.0403615
421497	AKT3	mRNA	0.857212	0.000814099
421506	LOC421506	mRNA	-1.78075	9.58864e-05
421508	RYR2	mRNA	1.67927	2.4496e-06
421564	AFDN	mRNA	0.505387	0.0140024
421570	RPS6KA2	mRNA	-1.06102	0.00387774
421574	PDE10A	mRNA	0.95381	0.000326848
421587	ACAT2	mRNA	-0.937853	2.05776e-06
421589	FNDC1	mRNA	-2.04433	0.000141272
421595	CSTF3	mRNA	0.456056	0.0181233
421606	METTL15	mRNA	-1.07939	0.0394059
421610	UTRN	mRNA	0.409548	0.0446253
421634	AKAP12	mRNA	0.661036	1.24839e-05
421635	ZBTB2	mRNA	0.502955	0.00763978
421637	ARMT1	mRNA	-0.491166	0.0391188
421662	TAGAP	mRNA	1.01786	0.000264909
421674	VTA1	mRNA	-0.503312	0.0118718
421677	HECA	mRNA	0.554289	0.00111049
421696	SLC2A12	mRNA	0.674355	0.0334333
421699	SLC18B1	mRNA	-1.31817	7.0112e-06
421705	L3MBTL3	mRNA	0.615924	0.0105392
421706	ARHGAP18	mRNA	-0.371279	0.0290196
421755	AMD1	mRNA	0.596534	0.000102128
421756	CDK19	mRNA	0.506629	0.0174553
421766	SESN1	mRNA	0.592709	0.00112484
421799	MMS22L	mRNA	-1.03368	0.0152522
421809	BACH2	mRNA	1.26798	3.25728e-07
421811	MDN1	mRNA	-0.426955	0.0333743
421817	PNRC1	mRNA	0.522187	0.0234129
421819	RNGTT	mRNA	-0.905028	0.00598768
421833	NT5E	mRNA	-0.882138	0.00970278
421841	PGM3	mRNA	-0.792983	0.0469985
421862	CD109	mRNA	-1.09711	0.00650169
421878	PRIM2	mRNA	-0.969989	0.0347399
421918	ADI1	mRNA	-0.755014	7.05561e-07
421925	MBOAT2	mRNA	0.48333	0.0096779
421929	CPSF3	mRNA	-0.411046	0.0073228
421932	YWHAQ	mRNA	-0.321519	0.0297325
421936	RRM2	mRNA	-1.80423	0.00143838
421937	ODC1	mRNA	-1.31633	2.74226e-08
421939	ATP6V1C2	mRNA	0.982525	0.0153212
421940	PDIA6	mRNA	-0.539133	0.0303227
421951	GEN1	mRNA	-0.396022	0.0406709
421958	WDR35	mRNA	-1.05493	0.00778773
421966	HS1BP3	mRNA	-0.618877	0.0370141
421991	DNMT3A	mRNA	0.797003	7.48601e-05
422013	ADCY3	mRNA	0.657124	0.0439219
422016	NCOA1	mRNA	0.74471	0.00202027
422023	INTS9	mRNA	-0.533639	0.0290247
422029	XKR6	mRNA	0.835436	0.00598521
422043	MCM3	mRNA	-2.00722	0.000264169
422048	CENPQ	mRNA	-1.53084	0.00522143
422058	CYP39A1	mRNA	0.619708	0.00286988
422062	TNFRSF21	mRNA	0.560855	0.0137455
422066	MRPL19	mRNA	-0.643666	0.00809176
422076	AATK	mRNA	0.730113	0.0386123
422077	BAIAP2	mRNA	0.786351	0.0280692
422085	CYTH1	mRNA	0.950263	1.17741e-07
422103	LRRC59	mRNA	-0.468654	0.0206786
422116	KCTD2	mRNA	-0.348288	0.033534
422121	GGA3	mRNA	0.351243	0.00889841
422125	CASKIN2	mRNA	1.1638	2.53586e-17
422129	DGKK	mRNA	2.00521	0.000686906
422131	MID2	mRNA	0.742634	0.0487287
422138	SASH3	mRNA	0.935753	0.045796
422141	SLC25A14	mRNA	0.379769	0.0469317
422153	PDZD11	mRNA	-0.355074	0.0357599
422168	HEPH	mRNA	0.990212	2.37201e-05
422170	VSIG4	mRNA	-0.493378	0.0334981
422174	LAS1L	mRNA	-0.816054	0.000418167
422178	CLIC2	mRNA	0.51419	0.0462
422187	RAB9B	mRNA	0.684087	0.0244376
422190	TIMM8A	mRNA	-0.527304	0.0471476
422203	OGT	mRNA	0.461587	0.000949984
422209	ZMYM3	mRNA	0.793371	0.0234479
422220	LRCH2	mRNA	0.579929	0.00227361
422224	LOC422224	mRNA	-0.82644	0.0245896
422233	MBNL3	mRNA	0.270968	0.0484029
422235	PHF6	mRNA	-0.478665	0.0182859
422248	RBMX	mRNA	-0.446043	0.00918052
422261	SRPX2	mRNA	-2.48393	0.0147552
422265	KLHL4	mRNA	1.57992	0.00267652
422271	APOOL	mRNA	-0.601306	0.00142832
422278	HMGN5	mRNA	-0.683846	0.00286988
422284	RGCCL	mRNA	0.638907	0.0446253
422285	CLCN5	mRNA	0.584909	0.000696983
422315	ARHGEF9	mRNA	0.447672	0.00575107
422336	AMOT	mRNA	0.431758	0.0320305
422341	CAPN6	mRNA	-1.98649	0.00206775
422351	PSMD10	mRNA	-0.645434	0.0283778
422365	ATP1B4	mRNA	1.54794	1.13137e-05
422375	LONRF3	mRNA	0.310143	0.019503
422380	NRK	mRNA	0.407336	0.0123444
422413	FAM198B	mRNA	-1.51555	1.77654e-05
422417	FNIP2	mRNA	0.532794	0.0306494
422431	HPF1	mRNA	-0.936352	0.00121751
422433	NEK1	mRNA	-0.507398	0.0267903
422445	MAML3	mRNA	0.570684	0.0336995
422460	HHIP	mRNA	1.22797	0.000289715
422466	LSM6	mRNA	-1.10286	0.00277326
422480	GATB	mRNA	-0.583206	0.040155
422503	PARM1	mRNA	0.840648	0.00460253
422515	FAM13A	mRNA	0.81308	0.000599327
422525	OSTC	mRNA	-0.524973	0.0135468
422526	RPL34	mRNA	0.358997	0.0040272
422534	TBCK	mRNA	-0.627832	0.016133
422542	UFSP2	mRNA	-0.837292	8.10359e-05
422544	SNX25	mRNA	0.580341	0.000600084
422547	ACSL1	mRNA	-0.874974	1.12528e-06
422549	PRIMPOL	mRNA	-0.780805	0.0153423
422555	WWC2	mRNA	0.637288	0.0113384
422556	DCTD	mRNA	-1.43051	0.000357213
422566	CEP44	mRNA	-0.85903	0.00819354
422573	VEGFC	mRNA	0.702266	5.81248e-05
422600	ENOPH1	mRNA	-0.705797	0.0249411
422601	HNRNPDL	mRNA	-0.404632	0.00575739
422613	WDFY3	mRNA	0.542896	0.0213993
422620	IGFBP7	mRNA	0.605972	4.92879e-06
422635	SEPT11	mRNA	-0.55152	0.0406373
422640	PPEF2	mRNA	1.43378	0.0317195
422661	SULT1B	mRNA	0.894698	0.00183751
422673	PRDM5	mRNA	-1.48169	0.00166936
422677	PDE5A	mRNA	0.588264	0.0308343
422683	SEC24D	mRNA	-1.28914	8.27823e-12
422686	NDST4	mRNA	1.31117	0.0141826
422689	ANK2	mRNA	0.635982	0.0168461
422720	TLR3	mRNA	-1.37676	0.00192393
422728	FGL1	mRNA	0.935723	0.00837141
422730	SLC7A2	mRNA	-1.56298	0.000736023
422750	SRD5A3	mRNA	-0.584941	0.0135835
422762	DCUN1D4	mRNA	0.39234	0.0489972
422840	HS3ST1	mRNA	0.703332	0.0261062
422857	WFS1	mRNA	-0.619272	0.00222459
422869	ACOX3	mRNA	-1.14339	0.00329669
422879	GRK4	mRNA	0.466671	0.0366154
422902	SLBP	mRNA	-0.835578	0.0321843
422910	POLR1A	mRNA	-0.603892	0.0462357
422943	SLC4A11	mRNA	0.675686	0.000384405
422964	TMEM258	mRNA	-0.872618	0.000229451
422973	ANO5	mRNA	0.459208	0.0422617
422982	DHCR7	mRNA	-0.771747	0.0198623
423000	MRPL21	mRNA	-0.679506	0.0124475
423010	BAHD1	mRNA	0.423609	0.0466431
423020	PDDC1	mRNA	-0.584093	0.0126358
423063	COPB1	mRNA	-0.475562	0.0223181
423070	PIK3C2A	mRNA	0.316911	0.0236021
423085	PTPN5	mRNA	-4.14269	0.0440299
423097	MOB2	mRNA	0.707953	0.000418167
423102	AP2A2	mRNA	-0.402875	0.0195802
423110	LOC423110	mRNA	0.629603	0.0343926
423114	LRP5	mRNA	0.674724	0.0002219
423120	FADS1	mRNA	-0.765811	0.0114406
423122	FADS2	mRNA	-2.02487	9.87508e-12
423184	MADD	mRNA	0.509146	0.00200962
423189	LRP4	mRNA	0.473234	0.0479353
423197	DGKZ	mRNA	0.459954	0.0228559
423204	ZFYVE19	mRNA	-0.578161	0.00128624
423208	DLL4	mRNA	0.889974	1.79752e-08
423209	CHAC1	mRNA	2.62595	1.57892e-14
423293	C5H15orf41	mRNA	-0.981719	0.00406485
423294	DPH6	mRNA	-1.11585	0.0267706
423302	PRKD1	mRNA	0.510287	0.000872309
423307	SCFD1	mRNA	-0.765544	0.00134774
423326	PSMA6	mRNA	-0.332437	0.0357146
423336	GEMIN2	mRNA	-0.715467	0.0273597
423359	EIF2B2	mRNA	-0.496632	0.0257653
423366	C5H14orf1	mRNA	-0.572635	0.000168921
423370	ANGEL1	mRNA	-0.340452	0.0096779
423375	TMED8	mRNA	0.78981	0.0183406
423398	PTPN21	mRNA	0.701599	0.00921881
423403	TDP1	mRNA	-0.738719	0.0152307
423412	TC2N	mRNA	0.543183	0.0236466
423417	RIN3	mRNA	0.53432	0.00188586
423429	DDX24	mRNA	-0.757549	0.00650169
423458	WARS	mRNA	-0.737077	0.0015381
423486	ZFYVE21	mRNA	0.571767	0.00278235
423487	PPP1R13B	mRNA	0.515868	0.0216392
423508	MTHFD1	mRNA	-1.17353	0.0185933
423509	SYNE2	mRNA	0.374539	0.0117188
423513	RHOJ	mRNA	0.677247	0.000289715
423520	TRMT5	mRNA	-0.944753	0.00222055
423543	ACTR10	mRNA	-0.447375	0.00919063
423558	WDHD1	mRNA	-1.26106	0.0130538
423559	SAMD4A	mRNA	0.825851	0.010684
423561	CNIH1	mRNA	-0.814398	7.3081e-06
423567	POLE2	mRNA	-1.04658	4.60371e-07
423572	SOS2	mRNA	0.383969	0.00427899
423576	MAP4K5	mRNA	0.439862	0.00474033
423578	SAV1	mRNA	0.343046	0.0488794
423589	FERMT2	mRNA	0.434446	0.0458611
423606	CCSER2	mRNA	0.560991	0.0244043
423628	MAT1A	mRNA	-2.02175	0.000646362
423631	RASGEF1A	mRNA	1.07395	0.0225984
423644	PCDH15	mRNA	2.72979	5.46545e-06
423664	RHOBTB1	mRNA	-0.767273	0.000646716
423673	TUBGCP2	mRNA	-0.525553	0.0106848
423686	HNRNPH3	mRNA	-0.434607	0.00168636
423688	DNA2	mRNA	-1.31026	0.0187716
423714	SGPL1	mRNA	0.513296	0.00540166
423724	ZMIZ1	mRNA	0.651248	0.0203411
423730	COMTD1	mRNA	-0.915203	0.00106514
423748	EIF3F	mRNA	0.375889	0.00204403
423752	LOC423752	mRNA	0.76766	2.26992e-05
423755	NOLC1	mRNA	-0.645372	0.000970203
423768	BLOC1S2	mRNA	-0.669947	0.014141
423779	ARHGAP22	mRNA	-0.946649	0.0298561
423782	VSTM4	mRNA	-1.4873	0.00678906
423796	PCGF5	mRNA	0.34842	0.0334832
423803	FRA10AC1	mRNA	-0.539055	0.037845
423830	COX15	mRNA	-0.519807	0.0434558
423856	KAZALD1	mRNA	-1.89421	1.05615e-21
423857	SEMA4G	mRNA	1.08905	0.000612573
423866	SFXN2	mRNA	-1.65004	4.36461e-05
423874	PDCD11	mRNA	-0.896318	0.0182778
423886	XPNPEP1	mRNA	-0.780826	0.00509069
423890	DUSP5	mRNA	1.05004	3.99293e-05
423902	DCLRE1A	mRNA	-0.860348	0.0118835
423934	SEC23IP	mRNA	-0.483767	0.0245896
423952	CHST15	mRNA	-0.681086	0.0487819
423962	PTPRE	mRNA	0.522216	0.0280514
423971	BNIP3	mRNA	0.522954	0.0368468
423972	PWWP2B	mRNA	0.455113	0.0406709
423976	ALDH18A1	mRNA	-0.625725	0.00124773
423977	NEMP2	mRNA	-0.709032	0.015492
423979	HIBCH	mRNA	-0.657622	8.96437e-05
423990	CALCRL	mRNA	1.0626	0.00914494
424010	BARD1	mRNA	-1.02832	0.0363585
424025	TRPM8	mRNA	1.60706	0.0441349
424032	NDUFA10	mRNA	-0.408071	0.00359972
424060	PLCL1	mRNA	0.668942	0.0120563
424061	BOLL	mRNA	2.23048	0.022884
424083	STRADB	mRNA	-0.57135	0.0281791
424087	NOP58	mRNA	-0.55995	0.0206338
424115	DNAJC10	mRNA	-0.76076	0.00281727
424118	SSFA2	mRNA	0.837765	4.8447e-05
424129	FKBP7	mRNA	-1.35709	2.41242e-06
424142	ATP5G3	mRNA	-0.510801	0.0027827
424144	OLA1	mRNA	-0.610948	0.00674627
424189	PSMD14	mRNA	-0.666637	0.0238962
424194	SLC4A3	mRNA	0.663763	0.00989731
424222	XRCC5	mRNA	-0.929207	0.000713883
424244	SLC15A2	mRNA	-1.9455	5.58539e-07
424253	KALRN	mRNA	1.00475	0.00183948
424256	UMPS	mRNA	-0.501135	0.0279301
424261	AMHR2	mRNA	0.627364	0.0352392
424274	C7H2ORF76	mRNA	-0.756205	0.00830262
424291	ZRANB3	mRNA	-1.66828	0.0070246
424295	MCM6	mRNA	-1.55573	1.30011e-06
424296	DARS	mRNA	-0.460743	0.00852378
424307	ORC4	mRNA	-0.738377	0.0330163
424326	UPP2	mRNA	2.25904	0.00160007
424336	NTNG1	mRNA	0.98108	0.0317451
424371	NOS1AP	mRNA	0.708966	0.000139212
424374	CRIP2	mRNA	0.605578	0.0251931
424401	LOC424401	mRNA	-0.761531	0.0316711
424404	MGST3	mRNA	-0.743392	0.00404833
424405	ALDH9A1	mRNA	-0.431472	0.0247848
424413	STX6	mRNA	0.438285	0.0414153
424415	XPR1	mRNA	0.321386	0.0487287
424430	LOC424430	mRNA	-0.709931	0.0369589
424434	KIAA0040	mRNA	0.770366	5.87829e-05
424447	COLGALT2	mRNA	1.39519	1.89542e-12
424462	S1PR1	mRNA	1.2743	4.56896e-11
424465	EXTL2	mRNA	-1.05541	0.000579556
424503	GLMN	mRNA	-0.796864	0.0442294
424512	ZNF326	mRNA	-0.508702	0.00556031
424515	LRRC8C	mRNA	0.754305	0.000175382
424540	DNASE2B	mRNA	0.443214	0.0290247
424545	ADGRL2	mRNA	-0.403547	0.0342584
424546	ADGRL4	mRNA	0.512491	0.049939
424547	VTG1	mRNA	1.60181	0.00100372
424591	ZSWIM5	mRNA	1.05186	1.88047e-05
424594	MUTYH	mRNA	-1.44723	0.00387437
424599	AKR1A1	mRNA	-1.20886	8.51441e-07
424600	NASP	mRNA	-0.611825	0.0306394
424643	GPX7	mRNA	-2.39147	5.36932e-14
424649	CPT2	mRNA	-0.747023	0.00205358
424693	CACHD1	mRNA	0.455666	0.0040026
424694	RAVER2	mRNA	0.404423	0.0199871
424699	LEPROT	mRNA	-0.356476	0.00410713
424745	INPP5D	mRNA	0.637379	0.00706297
424747	DGKD	mRNA	0.559844	0.000150872
424763	KLHL24	mRNA	0.722665	0.0406872
424770	GPC1	mRNA	-1.08222	0.00989731
424777	ATR	mRNA	-0.877034	0.00989465
424784	SLC16A14	mRNA	-2.69879	0.000426318
424805	SERPINE2	mRNA	-1.20321	1.46291e-08
424812	FARSB	mRNA	-0.955342	0.00278823
424817	SLC25A36	mRNA	-0.352298	0.0476058
424823	COPB2	mRNA	-0.382641	0.00282295
424824	MRPS22	mRNA	-0.468681	0.028002
424827	VAMP2	mRNA	1.54581	3.65761e-19
424831	ITM2C	mRNA	0.815145	0.0205111
424842	FARP2	mRNA	0.566797	0.0343767
424868	DNAJB11	mRNA	-0.525902	0.0433279
424917	MUC4L	mRNA	2.92983	1.03574e-11
424920	RUBCN	mRNA	0.778684	0.00130354
424975	ACTL6A	mRNA	-0.708949	0.00173237
424990	CLDN11	mRNA	1.3571	0.011177
425034	AADAC	mRNA	1.11909	0.00311243
425049	LOC425049	mRNA	-2.75945	5.87829e-05
425060	CLK2	mRNA	0.501059	0.0260285
425066	MSTO1	mRNA	-0.931625	0.0140842
425121	KLHL5	mRNA	0.434812	0.0289195
425231	ZNRF1	mRNA	0.60993	0.0197896
425291	PI4K2A	mRNA	0.458944	0.0402186
425297	GINS1	mRNA	-1.89881	0.00628163
425299	LIME1	mRNA	1.75522	0.0204333
425531	RAB18L	mRNA	-2.13498	1.9921e-05
425542	DDOST	mRNA	-0.549186	7.0343e-07
425544	EIF4G3	mRNA	0.492434	0.0054667
425545	MGAM	mRNA	2.41284	1.36988e-08
425564	TNFRSF25	mRNA	0.906921	0.00206775
425630	CDCA7	mRNA	-1.98863	6.01614e-07
425662	SELENBP1L3	mRNA	1.87295	0.000203133
425664	SELENBP1	mRNA	0.831766	0.0112329
425665	CGN	mRNA	0.681035	0.0133874
425706	CNNM4	mRNA	0.600171	0.027453
425774	CMIP	mRNA	0.499429	0.0351114
425789	CIRBP	mRNA	-0.596275	0.0264317
425795	LOC425795	mRNA	0.942468	0.00147769
425860	SLC16A13	mRNA	6.00445	0.0210051
425940	LOC425940	mRNA	0.750983	0.0313393
425962	HOXB7	mRNA	1.13739	1.35374e-05
425976	BCAN	mRNA	-5.3321	0.0480317
425979	ARHGEF11	mRNA	0.745388	0.00350588
425984	NBEAL2	mRNA	0.584214	0.0347399
426000	GRK2	mRNA	0.498224	0.0487287
426008	SLC27A1	mRNA	0.857104	0.00867176
426013	PLEKHG5	mRNA	0.809796	0.0198855
426024	MAEA	mRNA	-0.433442	0.00586202
426041	OTUD7B	mRNA	0.55479	0.0188339
426098	GATAD2B	mRNA	0.820216	0.0198623
426126	MTHFD2	mRNA	-0.830383	0.0473914
426136	CCDC82	mRNA	0.847043	0.000529912
426163	ADGRB2	mRNA	1.57852	0.00513844
426196	FAM114A1	mRNA	-0.761134	0.00142832
426226	GSE1	mRNA	0.82641	0.0369589
426276	NCAPH2	mRNA	-1.2743	0.0484029
426289	POLR2I	mRNA	-0.581206	0.00925707
426312	SULF1	mRNA	-1.97182	0.00388815
426355	LOC426355	mRNA	0.711704	0.0275423
426359	WASF2	mRNA	0.583625	0.0204446
426398	THOP1	mRNA	-0.445756	0.03684
426415	LHPP	mRNA	-0.619407	0.0423836
426457	USP36	mRNA	0.545298	0.047355
426468	RNF41	mRNA	0.405532	0.0133454
426482	SHC4	mRNA	-1.29484	0.0421504
426495	ARL2BP	mRNA	-0.957984	0.00763978
426522	GPATCH8	mRNA	0.726235	0.0054667
426574	NOP56	mRNA	0.483197	0.0324517
426609	NAT10	mRNA	-0.984027	0.000264169
426718	ETV3	mRNA	0.729892	0.000215695
426739	HYAL1	mRNA	1.43442	3.02564e-07
426747	PLA2G2E	mRNA	1.61329	0.000579449
426758	TMEM79	mRNA	-0.63461	0.0209509
426764	MCM4	mRNA	-1.71893	8.69345e-08
426793	VDAC3	mRNA	-0.42632	0.0355927
426846	LIPG	mRNA	-1.40309	2.94497e-07
426847	ACAA2	mRNA	-0.425357	0.0215129
426849	LMAN1	mRNA	-0.423955	0.018677
426853	ALPK2	mRNA	-1.00935	0.0237974
426868	GOLGB1	mRNA	-0.448782	0.0219604
426874	DIP2B	mRNA	0.419175	0.00270008
426878	LIMA1	mRNA	-0.777209	8.36759e-06
426897	LOC426897	mRNA	-2.85609	0.00905566
426899	FAIM2	mRNA	-1.13387	0.000289715
426903	VANGL2	mRNA	0.654361	0.0333743
426905	NCSTN	mRNA	-0.33522	0.0316711
426906	COPA	mRNA	-0.275604	0.0220147
426933	FIBIN	mRNA	-1.44427	0.000289715
427013	FKBP10	mRNA	-1.21209	0.00115066
427107	ARRDC3	mRNA	0.733432	0.00244209
427159	CWC27	mRNA	-0.820597	0.00138738
427162	CENPK	mRNA	-1.44433	0.0490308
427187	C7	mRNA	-1.31126	0.0097254
427199	MOCS2	mRNA	-0.622235	0.0347822
427203	ENC1	mRNA	0.630678	0.0173257
427205	GFM2	mRNA	-0.77544	0.0118718
427206	NSA2	mRNA	0.333181	0.0286431
427216	MRPS27	mRNA	-0.594444	0.0324819
427222	RCL1	mRNA	-0.598849	0.00669921
427223	RLN3	mRNA	1.23884	0.0406373
427233	FOCAD	mRNA	-0.386328	0.0293875
427234	MLLT3	mRNA	0.602202	0.022884
427235	ACER2	mRNA	0.689178	6.72918e-08
427238	HAUS6	mRNA	-0.660591	0.014141
427250	TMEM2	mRNA	-0.447331	0.0416392
427284	CLTA	mRNA	-0.468835	0.0401364
427305	TMEM38B	mRNA	-0.451118	0.0411767
427315	ZFYVE16	mRNA	0.595926	0.000529912
427316	FAM151BL	mRNA	-0.954891	0.0126246
427317	DHFR	mRNA	-1.14184	6.99038e-05
427318	MSH3	mRNA	-0.741354	0.0154989
427325	XRCC4	mRNA	-0.929367	0.0100418
427350	PUM3	mRNA	-0.486648	0.0483479
427375	IKBKAP	mRNA	-0.400057	0.023252
427388	COMMD10	mRNA	-0.847192	0.0112329
427399	NUDT2	mRNA	-0.66463	0.0314041
427422	GOLPH3	mRNA	0.371051	0.000746756
427427	TARS	mRNA	-0.54869	0.00811445
427429	AMACR	mRNA	-1.39403	0.00726717
427437	SKP2	mRNA	-0.742915	5.08227e-05
427443	NUP155	mRNA	-0.553619	0.0238403
427446	OSMR	mRNA	0.6682	0.011048
427466	CTSV	mRNA	0.817921	0.0033863
427468	FANCC	mRNA	-0.937905	0.0170014
427491	C2CD4A	mRNA	1.55138	0.000562818
427546	PLEKHF1	mRNA	0.631233	0.0227966
427549	CEBPA	mRNA	0.914276	0.00569345
427559	MAP1LC3B	mRNA	0.506966	8.84023e-05
427573	MST1R	mRNA	0.802348	0.000177858
427583	FBLN2	mRNA	-1.73743	0.00103862
427588	KLF15	mRNA	1.47729	1.7006e-05
427605	PSD2	mRNA	-1.59052	0.0488794
427621	AFAP1L1	mRNA	0.779077	0.00937419
427638	GPX3	mRNA	0.506193	0.00179249
427639	ARSI	mRNA	-1.34622	0.0142384
427664	RAI1	mRNA	0.701621	0.026506
427666	C1QTNF8	mRNA	-3.92166	1.76377e-06
427673	SCNN1B	mRNA	0.635821	5.22399e-05
427678	GRIN2A	mRNA	1.14325	9.71554e-05
427708	DYL1	mRNA	-0.341699	0.0488794
427751	SCAI	mRNA	0.545678	0.00327033
427754	UBAC1	mRNA	0.403666	0.0310133
427758	RALGDS	mRNA	0.750608	0.00124858
427850	RELN	mRNA	1.01916	4.46191e-09
427907	SSTR3	mRNA	2.1171	0.00179079
427926	FBXL14	mRNA	0.687098	0.0144508
427978	MRPS6	mRNA	0.435315	0.0328387
427979	KCNE2	mRNA	1.93387	0.00672613
428088	MAML2	mRNA	0.86319	0.000590345
428090	ENDOD1	mRNA	0.583676	0.00520315
428128	TBC1D22A	mRNA	-0.429818	0.0279702
428131	TGIF2	mRNA	0.403656	0.0432946
428134	TRPC4AP	mRNA	0.423575	0.00589586
428140	MATN4	mRNA	-1.2454	0.026506
428242	ABCG4	mRNA	1.95311	3.58478e-10
428278	MYLKSML	mRNA	0.700511	0.00493061
428279	PLCD3	mRNA	1.3222	0.00680431
428366	ZBTB10	mRNA	0.477454	0.00234988
428403	GARS	mRNA	-0.324139	0.0335264
428419	NSUN6	mRNA	-1.37907	0.0098843
428435	CREB5	mRNA	1.44041	4.93348e-06
428477	NHLRC1	mRNA	-1.07151	0.000951028
428502	MTRR	mRNA	-1.03707	0.000579449
428545	ASB3	mRNA	-0.692033	0.0299189
428571	LRFN2	mRNA	-1.83908	0.0402295
428583	PIGM	mRNA	-1.1651	0.0246667
428585	IRF2BP2	mRNA	0.604259	0.00117122
428588	NTPCR	mRNA	-1.36878	0.0100418
428592	MPC1	mRNA	-0.783678	0.000155466
428602	RCN1L	mRNA	-1.53103	3.65761e-19
428624	RPF2	mRNA	-0.655436	0.0489972
428669	TDRD6	mRNA	2.74093	7.60874e-06
428685	CDR2L	mRNA	-0.907142	0.0249435
428688	AIFM1	mRNA	-0.450018	0.0184117
428703	FOXO4	mRNA	0.904778	0.0144508
428724	ETFDH	mRNA	-0.670459	0.00778773
428744	ARHGEF38	mRNA	-1.23566	0.0469317
428750	NEIL3	mRNA	-1.9184	0.0477945
428772	ELOVL6	mRNA	-0.976662	0.0292653
428852	CTNND1	mRNA	0.854702	7.18858e-07
428860	APIP	mRNA	-0.644023	0.0284944
428873	PAPLN	mRNA	1.57561	1.23546e-05
428888	LTBP2	mRNA	-0.987021	0.0083817
428932	GPR137C	mRNA	0.727903	0.0424253
428934	GRID1	mRNA	1.47842	0.0205999
428973	LZTS2	mRNA	0.695837	0.0339316
428987	PLPP4	mRNA	2.39437	0.0488794
428994	CPS1	mRNA	2.46486	0.0263042
429021	CHN1	mRNA	-0.514072	0.0374136
429030	MYO10L	mRNA	0.47835	0.021565
429057	CFH	mRNA	0.590499	0.0294759
429060	MTA1	mRNA	0.387411	0.0146478
429073	ZBTB37	mRNA	0.860704	9.37061e-05
429075	ARPC5	mRNA	-0.323258	0.0294488
429124	PCOLCE2	mRNA	-0.946083	0.0479353
429143	GPC2	mRNA	-1.07589	0.00284735
429145	FAM43A	mRNA	0.736656	8.4959e-08
429337	APLNR	mRNA	-1.58623	0.0104061
429525	MCM10	mRNA	-1.57826	0.0203411
429558	HIST1H2B5L	mRNA	-0.693453	0.0209973
429691	ATXN7L2	mRNA	0.959915	0.0326142
429696	GBP7	mRNA	20.9869	8.69857e-06
429710	JUP	mRNA	0.625061	0.00192393
429823	HMCN1	mRNA	0.464198	0.0066937
429847	MAP1S	mRNA	0.7373	0.0329288
429878	TESK1	mRNA	0.814318	0.00277229
429892	SYDE1	mRNA	1.40287	0.0036
429912	ANO8	mRNA	0.922629	0.000392145
429929	GADD45G	mRNA	1.18899	0.0129502
429986	PSMB4	mRNA	-0.3819	0.00212964
430019	HTR6	mRNA	1.53567	0.000326848
430102	ENGASE	mRNA	1.19257	0.0155103
430103	CANT1	mRNA	0.400556	0.0187372
430162	NAV1	mRNA	0.950072	0.0182859
430233	TFAP4	mRNA	0.61775	0.00133637
430442	PGLS	mRNA	0.886853	5.37002e-07
430495	S1PR4	mRNA	1.22755	0.0118329
430516	LIG1	mRNA	-1.14854	0.0418685
430580	PPP6R2	mRNA	0.483943	0.0111288
430595	TUT1	mRNA	0.618699	0.00602984
430648	TINAGL1	mRNA	1.04697	7.58431e-05
430991	ADRB3	mRNA	1.21574	2.44122e-17
430997	PABPC1	mRNA	0.58331	0.00811445
431014	TNK2	mRNA	0.819487	0.00614133
431059	MEF2D	mRNA	0.857818	0.000204565
431192	SOS1	mRNA	0.509041	0.0229702
431251	PRLHRL	mRNA	1.81208	2.4688e-21
431253	TACC1	mRNA	0.784682	0.00634309
431261	MTAP	mRNA	-0.771342	0.00311243
431302	KRT80	mRNA	1.54913	0.0264411
431336	DUSP16	mRNA	0.7674	0.00164245
431542	N4BP3	mRNA	0.903934	0.000221926
431583	ERBIN	mRNA	0.387193	0.0370141
431608	SMC5	mRNA	-0.444983	0.0309991
431649	LVRN	mRNA	2.30092	0.00356747
431657	RUSC2	mRNA	0.932044	7.91571e-05
431663	NPR3	mRNA	0.464367	0.0358889
432368	SNAI2	mRNA	-0.911851	0.00473749
693245	ERBB3	mRNA	0.7812	0.000151479
693252	IL6R	mRNA	0.752254	0.0273597
723789	DACT1	mRNA	0.576535	0.0416706
768091	TSC22D3	mRNA	1.08465	0.00169845
768390	PDPN	mRNA	-1.60583	1.46382e-05
768427	PPIC	mRNA	-0.778018	0.00073803
768507	AGAP3	mRNA	0.628107	0.0124475
768713	PTP4A3	mRNA	0.504621	0.000645971
768768	PRUNE2	mRNA	0.758054	0.023252
768861	DNAH17	mRNA	2.0908	3.2516e-06
768878	ACVR1B	mRNA	0.58773	0.0383948
768904	DPT	mRNA	-0.808659	6.79373e-05
768928	VAPA	mRNA	0.467335	0.0491265
769051	FAM155B	mRNA	-0.670219	0.0124243
769066	TP53INP2	mRNA	0.759925	0.0129289
769076	MATK	mRNA	1.17741	0.0118718
769077	PDGFRL	mRNA	-1.50312	0.00980944
769112	CHPF	mRNA	-0.779648	0.0241885
769140	BMF	mRNA	0.978863	0.00763978
769203	PYCR1	mRNA	-1.58646	2.08255e-07
769222	ADAMTS8	mRNA	0.742334	0.00935047
769232	IGHVL	mRNA	1.55271	0.0223502
769237	ABI3BP	mRNA	0.625516	0.0217169
769290	OVCH2	mRNA	1.63007	0.0117565
769338	DUT	mRNA	-1.18035	7.0343e-07
769512	LOC769512	mRNA	2.5434	6.50549e-06
769603	GNG10	mRNA	0.803534	0.00914494
769609	CHTF8	mRNA	-1.69823	0.00329741
769640	SH2D4B	mRNA	-1.18439	0.0109528
769665	CHAD	mRNA	-1.22855	2.68442e-06
769677	FEN1	mRNA	-1.14575	0.0193308
769679	IPO11	mRNA	-0.631186	0.00692942
769725	ARF4	mRNA	-0.531711	0.00598768
769853	SCAMP2	mRNA	-0.440436	0.0112389
769860	PDE4C	mRNA	1.25955	0.00467096
769889	APOLD1	mRNA	1.16718	0.0490308
769943	TTC32	mRNA	-1.16548	0.0119756
769998	RGS5	mRNA	0.655511	0.025327
770053	JTB	mRNA	0.566049	0.00473749
770087	TMA16	mRNA	-0.754536	0.0271337
770100	TRIM47	mRNA	0.523705	0.0306394
770141	LOC770141	mRNA	0.708907	0.00340199
770153	MBD3	mRNA	0.44513	0.0144508
770171	PIGQ	mRNA	-0.983762	0.0151639
770190	COX17	mRNA	0.344662	0.048682
770209	C5H11ORF96	mRNA	1.4495	4.8447e-05
770261	MRPS15	mRNA	-0.503763	0.00618972
770283	GFOD1	mRNA	0.854007	0.0040026
770363	BSG	mRNA	0.474237	0.0218144
770379	SMIM3	mRNA	1.14853	0.00186538
770421	SYNPO	mRNA	0.904765	0.0450807
770435	DUSP8	mRNA	1.09769	3.46561e-06
770462	PAK4	mRNA	0.621006	0.0260285
770601	B4GALNT4	mRNA	-1.57537	0.00830758
770620	NPDC1	mRNA	0.744699	0.0061234
770683	HIP1	mRNA	0.891774	0.0130178
770702	LOC770702	mRNA	5.95087	0.015852
770724	NDUFS7	mRNA	-0.324802	0.0352392
770740	ARHGAP27	mRNA	1.15666	1.49383e-07
770764	MARCKSL1	mRNA	0.770563	0.00383033
770775	IRX5	mRNA	0.898617	0.0159622
770783	FAM167B	mRNA	1.10156	0.0390161
770787	FHL1	mRNA	-1.24383	0.000482852
770790	TMEM167A	mRNA	-0.683912	0.015609
770805	SQSTM1	mRNA	0.557646	0.0462911
770846	SFR1	mRNA	-1.58498	0.00371224
770905	PTPN7	mRNA	1.2403	0.0364055
770922	gene-DGUOK	mRNA	-1.74407	0.0119269
771015	CRTC1	mRNA	0.57326	0.028002
771055	C1H2ORF40	mRNA	-0.489187	0.0181233
771113	TESC	mRNA	0.912948	0.0148334
771191	ACBD4	mRNA	0.747652	0.0144084
771199	GPR34	mRNA	1.17139	0.00138399
771243	PECAM1	mRNA	0.72184	9.72963e-09
771307	FAM129B	mRNA	0.746839	7.17196e-05
771337	SOX7	mRNA	0.743588	9.57329e-05
771342	FAM124B	mRNA	0.752581	0.015852
771417	CENPS	mRNA	-1.41452	0.0107984
771447	SRM	mRNA	-0.575024	0.0434169
771476	LMOD1	mRNA	0.836226	0.0197896
771550	EPHA2	mRNA	1.30794	2.10375e-20
771559	SCARF1	mRNA	0.654125	0.00763978
771574	PLA2G4EL2	mRNA	2.81758	0.00423169
771604	SFXN4	mRNA	-0.669821	0.0237848
771638	SDR42E2L	mRNA	0.830054	0.0316847
771679	CCLI8	mRNA	-2.44114	0.0353766
771694	BEST4	mRNA	0.845729	0.0330636
771760	PPM1H	mRNA	0.891826	0.000590345
771832	PGF	mRNA	1.67611	3.31548e-10
771843	TTLL9	mRNA	0.923121	0.0337729
771857	CDC23	mRNA	-0.690249	0.00227776
771902	C20H20ORF112	mRNA	0.866945	0.000254944
771920	ADH1C	mRNA	2.77959	4.10556e-06
771927	KDELR2	mRNA	-0.444418	0.00048609
772040	KIAA0513	mRNA	0.699753	5.23465e-05
772119	PSMC3IP	mRNA	-0.827922	0.016039
772127	PLEKHH3	mRNA	0.566847	0.0439264
772259	LHX6	mRNA	0.888636	0.000128199
772284	NDC1	mRNA	-0.98163	4.96651e-05
772357	RABEPK	mRNA	-0.660881	0.0206786
776014	BAHCC1	mRNA	1.11765	0.000529912
776036	CHMP2A	mRNA	0.360173	0.0206786
776138	JAG2	mRNA	0.504394	0.0297225
776186	TMEM158	mRNA	1.98812	0.00613476
776273	LOC776273	mRNA	0.974875	1.88047e-05
776275	LOC776275	mRNA	0.626421	0.0140597
776507	LOC776507	mRNA	0.641875	0.0378938
776594	LOC776594	mRNA	0.543392	0.0224763
776639	SEC61G	mRNA	-0.499556	0.00811445
777072	SHROOM4	mRNA	1.28791	1.07464e-05
777194	MSL1	mRNA	0.807871	7.75766e-05
777583	FGR	mRNA	0.744723	5.63199e-06
