# Supplementary material for: Dietary supplementation with Bacillus subtilis KC1 alleviates the negative effects of Mycoplasma gallisepticum on growth performance and amino acid metabolism of broiler chickens
Source: Front Vet Sci. 2024 Oct 23;11:1477575. doi: 10.3389/fvets.2024.1477575 (PMC11538993; doi:10.3389/fvets.2024.1477575)
Supplement: SUPPLEMENTARY DATA SHEET 5: — Details of differential genes in the lung between the MG group and MG_KC group. [file Data_Sheet_5.XLS]

Gene ID	Gene Symbol	Type	log2 (MG_KC / MG)	Qvalue (MG_KC / MG)
100194427	'CD14'	mRNA	1.200393523	0.035470316
100857417	'PLVAP'	mRNA	-0.526574603	2.29E-04
100857462	'RAPGEF5'	mRNA	-1.066278133	1.78E-04
100857605	'RNF24'	mRNA	-0.543027965	0.025563766
100857637	'TLE1L'	mRNA	-0.640815661	0.00505889
100857728	'SHE'	mRNA	-0.829202694	0.009264079
100857885	'KIAA1549'	mRNA	-0.459680724	0.006808392
100858732	'STAT2'	mRNA	0.625922379	0.012960768
100858734	'ZBTB39'	mRNA	-0.672887698	0.006706325
100858941	'LOC100858941'	mRNA	0.600741945	4.89E-06
100858997	'DIRAS1'	mRNA	-1.730247878	0.043421766
100858999	'ADAMTS4'	mRNA	-2.327723285	2.18E-04
100859089	'NINL'	mRNA	0.990576929	0.036657076
100859740	'TARM1L'	mRNA	1.46957973	0.005739579
100859860	'EHD4'	mRNA	-0.950148759	0.032521576
100859892	'SEMA6C'	mRNA	-1.089155141	4.99E-05
101747386	'LOC101747386'	mRNA	6.814320476	0.028154113
101747660	'LOC101747660'	mRNA	1.456216368	0.025563766
101748692	'LOC101748692'	mRNA	1.968677362	0.028575418
101748764	'NPW'	mRNA	-1.491515442	9.44E-04
101748881	'DAPK3'	mRNA	-0.527186513	0.011119744
101748913	'LOC101748913'	mRNA	1.920544942	0.047881158
101749540	'LOC101749540'	mRNA	-1.079093933	0.036615868
101750175	'PTCHD3L'	mRNA	-2.254400995	0.031725303
101750527	'ADGRF5'	mRNA	-1.320179669	0.007574305
101750621	'LOC101750621'	mRNA	1.798877272	0.039082313
101750777	'RASSF1'	mRNA	-0.622141555	2.30E-04
101750922	'SETD6'	mRNA	-0.719903005	0.001744226
101751621	'VSTM2B'	mRNA	-1.807795699	4.43E-10
101751827	'CDKN1C'	mRNA	-1.11261398	2.92E-05
101752029	'THBD'	mRNA	-1.361446352	2.97E-07
101752219	'PI3'	mRNA	2.092370672	2.30E-04
103875463	'OTX5'	mRNA	-2.194686595	0.013561585
107049246	'GDF11'	mRNA	-1.103733219	0.004103385
107049717	'LOC107049717'	mRNA	-0.825662919	2.97E-07
107049953	'LOC107049953'	mRNA	-0.905799973	0.005421368
107049991	'EHD2'	mRNA	-0.777227303	1.16E-08
107049993	'GLTSCR2'	mRNA	-0.564330214	0.006706325
107050411	'LOC107050411'	mRNA	-0.56774193	0.028236162
107051197	'LOC107051197'	mRNA	-0.454541186	0.043421766
107051485	'RNASEK'	mRNA	0.37362429	0.02132689
107051963	'CHST7'	mRNA	-1.015443383	0.022265384
107052097	'TMEM255A'	mRNA	-0.836622589	0.008169509
107052203	'IER5L'	mRNA	-0.950345933	3.74E-08
107052707	'CEBPD'	mRNA	-1.135541831	8.86E-16
107052882	'LOC107052882'	mRNA	-0.902775758	0.010643329
107053650	'DDIT4'	mRNA	-2.060168137	2.03E-15
107055300	'RAPGEFL1'	mRNA	-1.328967127	0.008848932
107055367	'ISYNA1'	mRNA	-1.294027841	7.09E-05
107055391	'MED29'	mRNA	0.646098558	8.03E-04
107055407	'DHH'	mRNA	-1.534909955	1.79E-05
107057170	'LOC107057170'	mRNA	-0.759364586	0.032874841
112531454	'LOC112531454'	mRNA	3.316404056	0.016094011
373903	'DIO2'	mRNA	-1.451870021	0.006706325
373917	'LGALS3'	mRNA	1.232023882	0.023642126
373938	'VAV2'	mRNA	-0.753168133	1.87E-05
374028	'CLDN5'	mRNA	-0.909861658	0.01006724
374058	'ITGB1'	mRNA	-0.519297229	0.029738146
374090	'SEMA3C'	mRNA	-0.538540249	0.015567303
374093	'CRY1'	mRNA	-0.705259869	0.035119799
374109	'SEMA3F'	mRNA	-0.648460609	0.03663557
374179	'IRF4'	mRNA	-1.121087034	1.30E-04
374182	'ROCK2'	mRNA	-0.451464821	0.020309275
374218	'CRHR1'	mRNA	-1.963396567	0.023887652
378779	'BMP2'	mRNA	-1.240249317	4.48E-09
378803	'TNFRSF11B'	mRNA	-1.161174627	6.73E-04
378903	'CREM'	mRNA	-0.919819059	5.27E-04
378919	'TRIB2'	mRNA	-0.787036951	1.68E-06
395067	'CRIM1'	mRNA	-0.955309923	0.002386861
395122	'TERF2IP'	mRNA	-0.491267268	0.004965498
395124	'CCNL2'	mRNA	-0.40218658	0.021025402
395133	'SGK1'	mRNA	-1.218155023	1.85E-08
395141	'HS6ST1'	mRNA	-0.661259983	0.041925715
395153	'PTPRU'	mRNA	-0.791245972	0.041214625
395213	'RARA'	mRNA	-0.512766775	0.029275656
395218	'FBP1'	mRNA	0.889347339	0.037706841
395219	'SOCS2'	mRNA	-0.495069433	0.009321986
395258	'IL15'	mRNA	0.950410702	0.01502299
395261	'FLNA'	mRNA	-0.625532045	6.86E-04
395291	'ROBO2'	mRNA	-0.862846061	0.043421766
395321	'TULP1'	mRNA	-2.097963727	0.00131421
395324	'CXCR4'	mRNA	-1.095455022	6.83E-07
395336	'TYRO3'	mRNA	-0.564116484	0.011442988
395366	'GBP'	mRNA	1.735195931	0.029275656
395399	'CITED2'	mRNA	-1.100218609	0.009264079
395417	'SIK1'	mRNA	-1.440430071	1.02E-06
395459	'ECE1'	mRNA	-0.695576739	0.005673513
395503	'RUNX1T1'	mRNA	-0.767277602	0.005110168
395560	'NRP1'	mRNA	-0.795666266	0.002467026
395583	'SPRY1'	mRNA	-1.17870049	0.003914927
395589	'MEIS1'	mRNA	-0.522693421	0.047712343
395674	'MCL1'	mRNA	-1.442662281	2.89E-06
395701	'EZR'	mRNA	-0.351092167	0.028236162
395755	'PODXL'	mRNA	-0.963183879	0.001485588
395773	'ANGPT1L'	mRNA	-1.119532805	0.044635626
395788	'TCF15'	mRNA	-1.046006875	0.01006724
395790	'LFNG'	mRNA	-0.762545834	0.0142256
395896	'EFNB1'	mRNA	-0.59024643	0.001647762
395906	'DES'	mRNA	-0.580680424	0.015567303
395973	'KCNJ8'	mRNA	-0.922966899	4.43E-10
396005	'TSC22D1'	mRNA	-0.600228301	8.27E-04
396022	'CRCP'	mRNA	0.572192964	0.039633429
396035	'CTNNA2'	mRNA	-0.891603255	0.014740653
396061	'FASN'	mRNA	-0.472247741	0.011923758
396075	'S100A11'	mRNA	1.06776137	3.00E-04
396081	'NTRK3'	mRNA	1.031683602	0.008112541
396093	'NFKBIA'	mRNA	-1.021520939	7.51E-06
396119	'FST'	mRNA	-2.366672689	3.23E-09
396168	'ST6GALNAC1'	mRNA	1.135991352	0.032877021
396176	'CSRP1'	mRNA	-0.467159478	0.009572722
396177	'EPHB1'	mRNA	-0.809873359	6.32E-07
396194	'RNASE6'	mRNA	1.457294757	0.009771448
396211	'MYH11'	mRNA	-0.716849288	5.44E-06
396215	'MYL9'	mRNA	-0.400538306	0.0141954
396219	'LPL'	mRNA	-0.742665833	0.010033434
396230	'HOXB4'	mRNA	-0.837442613	3.74E-08
396235	'ETS1'	mRNA	-0.694116817	2.43E-04
396328	'KCNJ2'	mRNA	-1.205007654	0.021025402
396343	'SDC3'	mRNA	-1.128809207	2.39E-04
396375	'PTPRS'	mRNA	-0.702607031	2.83E-04
396407	'TEC'	mRNA	-0.706781666	0.023642126
396430	'TPM2'	mRNA	-0.431989857	0.028575418
396445	'MYLK'	mRNA	-0.577481279	2.83E-04
396490	'TAGLN'	mRNA	-0.511851954	0.044771921
396501	'GJC1'	mRNA	-0.589632923	0.032784725
396549	'ATP1B3'	mRNA	-0.635678787	0.005110168
403089	'TEAD1'	mRNA	-0.552289098	0.007260148
415353	'ETFA'	mRNA	0.452941765	0.003357176
415392	'LARP6'	mRNA	-0.734761636	0.047712343
415552	'ZWILCH'	mRNA	0.561847332	0.040449573
415569	'UACA'	mRNA	-0.684928065	0.0142256
415608	'EPB41L4A'	mRNA	0.638299068	0.007600727
415632	'ADGRG3'	mRNA	1.911366391	0.018810137
415651	'CX3CL1'	mRNA	-0.701823674	0.01191262
415672	'FHOD1'	mRNA	-0.433331111	0.023012415
415701	'FBXL8'	mRNA	0.666418265	0.049678449
415738	'ZNF423'	mRNA	-0.594275252	0.001384489
415776	'PEPD'	mRNA	0.585566349	0.013173534
415796	'BEAN1'	mRNA	0.790907563	0.002058787
415849	'PIEZO1'	mRNA	-0.586190734	5.31E-07
415852	'SULT2B1L1'	mRNA	-1.270173978	7.51E-06
415885	'KARS'	mRNA	-0.559964692	0.018487464
415886	'ADAT1'	mRNA	-0.550991202	0.009264079
415891	'DUSP7'	mRNA	-0.960586087	9.84E-07
415908	'HYAL2'	mRNA	-1.417288005	2.92E-05
415951	'IPPK'	mRNA	-0.469326817	0.042149373
415961	'ATG7'	mRNA	0.518349825	0.026585842
416030	'PLXNA1'	mRNA	-0.834253487	9.99E-09
416087	'SUCLG2'	mRNA	0.660485064	0.015298891
416092	'FOXP1'	mRNA	-0.758609106	8.63E-04
416113	'LMCD1'	mRNA	-0.782143945	0.009321986
416315	'JADE2'	mRNA	-0.531316534	0.023012415
416333	'SEPT8'	mRNA	-0.399367452	0.002684008
416350	'PPP2R2B'	mRNA	-0.973126051	1.16E-08
416396	'SEC14L5'	mRNA	-1.077360729	0.009264079
416429	'SNN'	mRNA	-0.794353603	0.036340393
416470	'TTYH3'	mRNA	-0.586733134	0.019324069
416550	'SLC9A3R2'	mRNA	-0.830026755	0.040332807
416578	'COG7'	mRNA	0.540727872	0.00977325
416621	'CDR2'	mRNA	-0.700039143	0.015068543
416647	'RHBDF1'	mRNA	-0.53927612	5.00E-05
416693	'NET1'	mRNA	-0.920792147	0.001753238
416707	'MAL'	mRNA	0.775321622	0.036340393
416746	'CDC42BPA'	mRNA	-0.552821745	0.012406843
416911	'MN1'	mRNA	-0.716532265	0.042149373
417031	'PLBD2'	mRNA	0.375657735	0.04372707
417039	'IL4I1'	mRNA	3.997180972	0.023887652
417173	'RAPGEF1'	mRNA	-0.734991933	9.17E-07
417220	'SLC27A4'	mRNA	-0.388840194	0.032812989
417225	'SH2D3C'	mRNA	-0.675178649	0.018967697
417397	'MMD'	mRNA	-0.620700335	0.004080226
417398	'TMEM100'	mRNA	-1.239820003	5.64E-04
417403	'SCPEP1'	mRNA	0.497612076	0.00977325
417467	'MPO'	mRNA	2.284376167	0.020973645
417534	'CCL26'	mRNA	1.655513163	0.004965498
417550	'LRRC75A'	mRNA	-0.557025055	0.010886552
417581	'MYO18A'	mRNA	-0.463143506	8.20E-04
417627	'PPM1E'	mRNA	-0.711311357	0.036657076
417642	'BRIP1'	mRNA	0.980190959	0.035470316
417798	'TMEM117'	mRNA	-1.936108016	0.004622796
417807	'SLC38A2'	mRNA	-0.806095098	5.12E-05
417854	'TSPAN8'	mRNA	2.72001094	0.002320331
417920	'CDK17'	mRNA	-0.671495566	0.01006724
417926	'APAF1'	mRNA	0.457546208	0.038483514
417948	'HIST1H110'	mRNA	0.827461722	0.022025089
417954	'HIST1H101'	mRNA	0.818013866	0.004889988
418048	'MPST'	mRNA	0.688748881	0.023197527
418049	'TST'	mRNA	0.606320068	0.020035426
418055	'RBFOX2'	mRNA	-0.658180173	7.78E-07
418057	'RASD2'	mRNA	-0.813862602	0.001131571
418119	'MRPS33'	mRNA	0.599432066	0.015567303
418286	'PTMS'	mRNA	-0.509281201	8.16E-04
418297	'CLSTN3'	mRNA	0.463605959	0.028754925
418321	'SIDT1'	mRNA	-2.356976175	0.006006161
418406	'CBLB'	mRNA	-0.585783754	0.023729788
418425	'CD200'	mRNA	-0.660264358	0.021396744
418447	'ILDR2'	mRNA	-0.814695109	9.72E-04
418466	'LIPI'	mRNA	1.546279504	0.013561585
418527	'FAM3B'	mRNA	0.518042654	0.032877021
418555	'C1HXORF36'	mRNA	-1.222619547	1.81E-07
418585	'TMEM47'	mRNA	-0.854033348	0.004889988
418649	'WWC3'	mRNA	-0.977452701	0.01084276
418651	'SHROOM2'	mRNA	-0.650082238	0.030590339
418666	'CSF2RA'	mRNA	1.380595686	0.036657076
418712	'RNF149'	mRNA	-0.601200067	0.023145371
418714	'MAP4K4'	mRNA	-0.679950466	3.65E-04
418817	'KLF12'	mRNA	-0.733784242	0.001753238
418833	'RGCC'	mRNA	-0.933336182	9.23E-04
418884	'THSD1'	mRNA	-0.92516271	0.002928057
418942	'MIPEP'	mRNA	0.758161994	0.004891787
418983	'MMP7'	mRNA	3.844133336	0.006006161
419014	'CTSC'	mRNA	1.551560067	0.00533411
419106	'GATA3'	mRNA	-0.996307244	0.007347864
419112	'LOC419112'	mRNA	0.985266499	0.004474159
419114	'IGSF1L3'	mRNA	1.27239087	0.006706325
419156	'TOX2'	mRNA	-1.28226955	1.01E-04
419195	'PKIG'	mRNA	-0.455907735	7.29E-04
419240	'NKAIN4'	mRNA	-1.202854994	2.35E-05
419311	'CTSZ'	mRNA	0.729379754	0.006906827
419369	'CAMTA1'	mRNA	-0.724417483	0.001491791
419434	'SAMD11'	mRNA	-0.837049897	0.015567303
419504	'C1QA'	mRNA	1.064233246	0.035648996
419514	'GFPT1'	mRNA	-0.665304476	0.001031548
419559	'EDN2'	mRNA	-1.770887343	4.40E-04
419595	'CLIC4'	mRNA	-0.715937801	6.08E-04
419601	'MECR'	mRNA	1.269797903	0.021557419
419624	'MAP7D1'	mRNA	-0.707212594	0.01684874
419822	'PIK3C2B'	mRNA	-0.724766836	0.007541056
419829	'KLHDC8A'	mRNA	-1.494579615	3.36E-11
419914	'TSPO2'	mRNA	2.091897744	0.008242776
419951	'TANC2'	mRNA	-0.605691532	0.032367477
419952	'CYB561'	mRNA	0.6118942	0.01502299
420022	'RAMP2'	mRNA	-0.814922092	0.01523484
420129	'IFI30'	mRNA	0.870888699	0.017796318
420209	'CA3B'	mRNA	-2.397050654	1.20E-28
420218	'DECR1'	mRNA	0.391309489	0.016936075
420251	'RNF19A'	mRNA	-0.583258354	0.007579143
420289	'TRPS1'	mRNA	-0.623422004	0.01006724
420391	'HHATL'	mRNA	-0.96312101	0.031444557
420476	'KIAA1462'	mRNA	-1.215346782	0.001704281
420501	'KIAA1217'	mRNA	0.856170752	5.97E-04
420513	'ARL5B'	mRNA	-0.864909974	2.11E-08
420558	'CDK6'	mRNA	-0.547831531	0.043705427
420589	'ARL4A'	mRNA	-0.833746555	0.002353212
420632	'HIBADH'	mRNA	0.455027685	0.047630795
420692	'TMEM108'	mRNA	-0.802899758	0.003967601
420737	'AOAH'	mRNA	1.687770461	0.027027623
420815	'NFATC1'	mRNA	-0.763541791	0.049899636
420818	'ALDH5A1'	mRNA	0.618899822	0.038995679
420821	'DCDC2'	mRNA	3.07531677	8.97E-07
420860	'TMEM14CL'	mRNA	1.00045345	2.54E-05
420868	'BMP6'	mRNA	-0.59425279	0.028236162
420895	'SERPINB6L'	mRNA	0.583990562	0.01892091
420978	'GALNT12'	mRNA	-0.486063928	3.06E-04
421013	'CNDP2'	mRNA	1.005845562	0.006706325
421047	'MC5R'	mRNA	-1.291790181	7.72E-04
421064	'GREB1L'	mRNA	1.256782741	0.005197236
421068	'ABHD3'	mRNA	1.239810413	0.031502358
421205	'CCDC85A'	mRNA	-0.798037911	0.008080975
421234	'CD93'	mRNA	-0.96824001	6.71E-06
421248	'PYGB'	mRNA	-0.465197418	0.038424832
421271	'SPRED2'	mRNA	-0.515888948	0.015567303
421274	'CEP68'	mRNA	-0.912186078	0.048254342
421333	'DISP1'	mRNA	0.760040274	0.047584996
421340	'DUSP10'	mRNA	-0.440871827	0.009771448
421341	'C3H1ORF115'	mRNA	-0.692984221	0.004197396
421342	'MARK1'	mRNA	-0.560626934	0.003316089
421360	'PTPN14'	mRNA	-0.873993683	7.52E-05
421441	'SPTBB4L'	mRNA	-0.779069983	6.04E-04
421457	'ZNF318'	mRNA	-0.381854032	0.024232255
421478	'PRKD3'	mRNA	-0.666100318	1.87E-05
421497	'AKT3'	mRNA	-0.678411805	0.027643046
421506	'LOC421506'	mRNA	1.390268768	0.008689665
421508	'RYR2'	mRNA	-1.039569773	0.001072655
421534	'ACTA1'	mRNA	-0.845254227	4.11E-16
421564	'AFDN'	mRNA	-0.661157307	0.004622796
421579	'MAP3K4'	mRNA	-0.578156324	0.01818983
421616	'RAB32'	mRNA	0.966423563	0.020035426
421634	'AKAP12'	mRNA	-1.019122626	1.11E-06
421644	'OPRM1'	mRNA	1.083747484	0.010643329
421668	'FUCA2'	mRNA	0.890212598	0.01684874
421673	'ADGRG6'	mRNA	-0.649233747	0.031705312
421677	'HECA'	mRNA	-0.485857682	0.029738146
421755	'AMD1'	mRNA	-0.731954224	1.02E-07
421758	'METTL24'	mRNA	-0.659160614	0.02931695
421833	'NT5E'	mRNA	1.021009569	1.03E-06
421871	'FAM135A'	mRNA	-0.559957241	0.015567303
421880	'BAG2'	mRNA	-0.629312206	0.009063828
421906	'FBXO25'	mRNA	0.59398006	0.014914881
421918	'ADI1'	mRNA	0.525876821	0.031941575
422002	'NUGGC'	mRNA	0.66657791	0.013819218
422038	'FDFT1'	mRNA	0.700201674	0.011234621
422081	'SGSH'	mRNA	0.450542618	0.029264997
422085	'CYTH1'	mRNA	-0.604746206	1.91E-07
422125	'CASKIN2'	mRNA	-0.997087862	4.99E-09
422129	'DGKK'	mRNA	-1.256750648	0.031502358
422193	'DRP2'	mRNA	1.094800838	0.001588663
422234	'GPC4'	mRNA	-0.667402799	0.001624382
422284	'RGCCL'	mRNA	-0.719498119	0.016936075
422320	'LOC422320'	mRNA	-0.432593497	0.005612343
422341	'CAPN6'	mRNA	1.511996695	0.014740653
422365	'ATP1B4'	mRNA	-1.287027592	0.023642126
422417	'FNIP2'	mRNA	-0.700768736	0.006808392
422515	'FAM13A'	mRNA	-0.68371813	0.048807344
422573	'VEGFC'	mRNA	-0.71995672	0.002593589
422673	'PRDM5'	mRNA	1.216088774	0.048195895
422677	'PDE5A'	mRNA	-0.513338839	0.006706325
422765	'FRYL'	mRNA	-0.697159194	0.007746403
422840	'HS3ST1'	mRNA	-1.224262059	8.75E-04
422866	'ABLIM2'	mRNA	0.778943624	0.001616264
422869	'ACOX3'	mRNA	1.047391345	0.01385362
422933	'ADRA1D'	mRNA	-0.914741126	0.044882914
422943	'SLC4A11'	mRNA	-0.892296814	0.046930171
423037	'MRVI1'	mRNA	-0.481107728	0.030647812
423095	'SYT8'	mRNA	0.692166411	0.029738146
423097	'MOB2'	mRNA	-0.669345863	0.001504346
423133	'SLC43A3'	mRNA	0.788656817	0.002341289
423189	'LRP4'	mRNA	-0.538158563	0.01687405
423208	'DLL4'	mRNA	-0.918984587	0.006808392
423209	'CHAC1'	mRNA	-2.863878232	4.52E-18
423302	'PRKD1'	mRNA	-0.548421817	0.010691939
423353	'NPC2'	mRNA	0.607563086	0.035498302
423398	'PTPN21'	mRNA	-0.874817554	0.006706325
423412	'TC2N'	mRNA	-0.701682748	0.018453561
423454	'DEGS2'	mRNA	1.10771982	0.007574305
423513	'RHOJ'	mRNA	-0.716363825	1.03E-06
423559	'SAMD4A'	mRNA	-0.918502097	2.30E-04
423584	'TXNDC16'	mRNA	0.641099493	0.032877021
423589	'FERMT2'	mRNA	-0.525451035	0.013561585
423611	'MMRN2'	mRNA	-0.808943632	5.58E-05
423663	'TMEM26'	mRNA	-0.6650794	0.045853471
423668	'RSFR'	mRNA	1.609163162	0.004482532
423712	'ADAMTS14'	mRNA	-0.798268427	0.049899636
423752	'LOC423752'	mRNA	-0.832345898	1.99E-04
423760	'PSD'	mRNA	-0.710715736	0.039633429
423890	'DUSP5'	mRNA	-0.927992975	0.002606816
423990	'CALCRL'	mRNA	-1.399592688	2.79E-05
424093	'CCNYL1'	mRNA	-0.348197403	0.043705427
424107	'RAPH1'	mRNA	-0.509804815	0.033173512
424118	'SSFA2'	mRNA	-0.670770075	6.46E-04
424186	'FAP'	mRNA	1.026622189	0.014234369
424296	'DARS'	mRNA	0.421701561	0.042149373
424328	'PKP4'	mRNA	-0.374277988	0.015298891
424374	'CRIP2'	mRNA	-0.540902029	0.022079521
424430	'LOC424430'	mRNA	0.842566723	0.039071771
424445	'NCF2'	mRNA	1.993549564	0.022079521
424462	'S1PR1'	mRNA	-1.141800194	7.09E-05
424495	'FNBP1L'	mRNA	-0.485284442	9.67E-04
424515	'LRRC8C'	mRNA	-0.739513874	6.04E-04
424531	'MCOLN2'	mRNA	1.079194367	5.13E-05
424599	'AKR1A1'	mRNA	1.079595236	0.013886422
424693	'CACHD1'	mRNA	-0.509891256	0.044241636
424752	'LIMS2'	mRNA	-0.674378038	0.047011398
424827	'VAMP2'	mRNA	-1.420816152	2.89E-06
424839	'DGKG'	mRNA	-0.762783689	4.98E-04
424917	'MUC4L'	mRNA	-1.447901681	0.004200601
424959	'MCF2L2'	mRNA	1.08935608	0.007236395
425531	'RAB18L'	mRNA	1.863747269	0.01002425
425545	'MGAM'	mRNA	-1.883305878	7.65E-04
425657	'CTSS'	mRNA	0.742141299	0.005110168
425795	'LOC425795'	mRNA	-0.950193117	3.82E-04
425962	'HOXB7'	mRNA	-1.382608857	2.77E-08
425979	'ARHGEF11'	mRNA	-0.581674984	0.003357176
425991	'PICALM'	mRNA	-0.585822201	0.018487464
426024	'MAEA'	mRNA	0.386436299	0.007574305
426193	'TTC38'	mRNA	0.514372967	0.023664741
426623	'RFXANK'	mRNA	0.523547717	0.034864147
426739	'HYAL1'	mRNA	-1.331142489	4.98E-04
426893	'PINLYP'	mRNA	1.193409283	0.00760497
427107	'ARRDC3'	mRNA	-1.203897228	0.003924558
427187	'C7'	mRNA	1.517061971	0.015313268
427203	'ENC1'	mRNA	-0.71497743	0.015302851
427234	'MLLT3'	mRNA	-0.613795988	0.046207594
427269	'AUH'	mRNA	0.51186597	0.022306768
427327	'RASA1'	mRNA	-0.338493947	0.038995679
427374	'TBC1D2'	mRNA	0.590895975	0.032877883
427414	'TROJANZ'	mRNA	1.618465555	0.016094011
427446	'OSMR'	mRNA	-0.641979771	0.034864147
427491	'C2CD4A'	mRNA	-2.376822995	0.001365235
427502	'TRPM7'	mRNA	-0.540759923	0.018764505
427588	'KLF15'	mRNA	-1.169581914	0.020035426
427673	'SCNN1B'	mRNA	0.513503464	0.001826621
427758	'RALGDS'	mRNA	-0.468657599	0.018848665
427850	'RELN'	mRNA	-0.789328022	2.42E-05
427882	'HISTH1'	mRNA	1.289099196	0.003365674
427979	'KCNE2'	mRNA	-1.998715135	0.007600727
427995	'PTCHD1'	mRNA	-0.728550929	0.03539908
428001	'CDKL5'	mRNA	-0.72631887	0.010444041
428089	'SESN3'	mRNA	0.482131757	0.030065372
428090	'ENDOD1'	mRNA	-0.507750941	0.031215829
428105	'KCNE3'	mRNA	-1.022267665	0.012012425
428148	'LAMA5'	mRNA	-0.658132406	1.55E-07
428156	'FOXS1'	mRNA	-1.126673487	0.001744226
428163	'CTSA'	mRNA	0.616637246	0.008725082
428166	'PMEPA1'	mRNA	-0.726715598	0.007880459
428197	'C1QB'	mRNA	1.487416495	0.001667592
428217	'TMEM200B'	mRNA	-0.640067761	0.041415026
428242	'ABCG4'	mRNA	-1.378125185	9.17E-07
428268	'LAMB3'	mRNA	0.75364928	0.025563766
428321	'KANK3'	mRNA	-0.761558477	0.032877021
428323	'C19orf35'	mRNA	2.173158952	0.004409162
428365	'HEY1'	mRNA	-0.651471445	5.16E-04
428435	'CREB5'	mRNA	-1.528111335	3.66E-04
428516	'MC2R'	mRNA	-2.4447985	0.031705312
428660	'GVINP1'	mRNA	2.078913083	1.51E-05
428669	'TDRD6'	mRNA	-1.889801446	0.001704281
428768	'SYNPO2'	mRNA	-0.45187889	0.031725303
428852	'CTNND1'	mRNA	-0.682268301	1.29E-05
428864	'ACP2'	mRNA	0.568501993	0.042718486
429030	'MYO10L'	mRNA	-0.602938026	0.010829389
429033	'SPEG'	mRNA	-0.549675022	0.016936075
429035	'TUBA1A'	mRNA	-0.523509095	0.030065372
429042	'CLASP1'	mRNA	-0.510605377	0.009186772
429108	'ACOT11'	mRNA	1.023098606	0.049159095
429158	'NCEH1'	mRNA	-1.01520012	0.010691939
429566	'NIT1'	mRNA	0.751908235	0.028338905
429806	'HSPG2'	mRNA	-0.476246997	1.27E-05
430162	'NAV1'	mRNA	-0.751652641	1.99E-04
430233	'TFAP4'	mRNA	-0.672116073	0.02880998
430648	'TINAGL1'	mRNA	-0.764935847	0.003967601
430807	'ESM1'	mRNA	-1.192373091	0.014914881
431037	'RTN3'	mRNA	0.348766498	0.041925715
431181	'KCNB2'	mRNA	1.377639559	0.042149373
431244	'CAPG'	mRNA	0.89946737	0.038607892
431336	'DUSP16'	mRNA	-0.644582615	0.010033434
431663	'NPR3'	mRNA	-1.464180832	1.47E-09
448832	'MCAM'	mRNA	-0.631532749	8.06E-04
768091	'TSC22D3'	mRNA	-0.719901531	0.017693409
768507	'AGAP3'	mRNA	-0.519189068	0.029324287
768618	'NDRG4'	mRNA	-0.732940174	0.044635626
768713	'PTP4A3'	mRNA	-0.642249333	0.006347588
768861	'DNAH17'	mRNA	-1.902728236	6.08E-04
769069	'EDA'	mRNA	-0.810308437	0.028768133
769163	'FILIP1L'	mRNA	-1.304585286	4.04E-16
769424	'PPA1'	mRNA	-0.545206791	0.009321986
769860	'PDE4C'	mRNA	-1.121424195	0.007674759
769889	'APOLD1'	mRNA	-1.613916317	2.50E-04
769998	'RGS5'	mRNA	-0.590949476	0.001667592
770171	'PIGQ'	mRNA	0.752866812	0.034864147
770209	'C5H11ORF96'	mRNA	-0.906540156	0.00563887
770254	'KLF4'	mRNA	-0.479690638	0.034097225
770341	'SHC2'	mRNA	-0.957002076	0.047881158
770421	'SYNPO'	mRNA	-0.873062398	0.049899636
770435	'DUSP8'	mRNA	-1.234436458	5.16E-04
771032	'C22H8ORF4'	mRNA	-1.133791334	2.06E-06
771243	'PECAM1'	mRNA	-0.763855189	0.001616264
771307	'FAM129B'	mRNA	-0.490511588	0.022068514
771337	'SOX7'	mRNA	-0.573720417	0.035119799
771476	'LMOD1'	mRNA	-0.59584944	0.024134279
771980	'FAM78A'	mRNA	0.879816439	0.003967601
772259	'LHX6'	mRNA	-0.805337467	0.001667592
772271	'AKR1B10L4'	mRNA	0.868712846	0.047630795
772356	'CADM3'	mRNA	-0.437100206	0.044790855
776014	'BAHCC1'	mRNA	-0.739278775	0.018967697
776138	'JAG2'	mRNA	-0.544206008	0.017381311
776273	'LOC776273'	mRNA	-0.803336902	4.83E-09
777072	'SHROOM4'	mRNA	-0.721472318	0.013354783
777583	'FGR'	mRNA	-0.581028235	7.02E-04
