# Supplementary material for: Dietary supplementation with Bacillus subtilis KC1 alleviates the negative effects of Mycoplasma gallisepticum on growth performance and amino acid metabolism of broiler chickens
Source: Front Vet Sci. 2024 Oct 23;11:1477575. doi: 10.3389/fvets.2024.1477575 (PMC11538993; doi:10.3389/fvets.2024.1477575)
Supplement: SUPPLEMENTARY DATA SHEET 6: — Details of differential genes in the liver between the Con group and MG group. [file Data_Sheet_6.XLS]

Gene ID	Gene Symbol	Type	log2 (MG / Con)	Qvalue (MG / Con)
100008585	'TICAM1'	mRNA	-0.550986358	0.032582535
100125831	'NSMCE3'	mRNA	-1.13636582	1.23E-04
100125976	'MCPH1'	mRNA	-3.253228478	3.56E-05
100134845	'CKS1B'	mRNA	-2.225494136	5.33E-07
100189558	'ANGPTL3'	mRNA	-1.059230157	2.54E-12
100190948	'CDK5'	mRNA	0.876557953	1.45E-05
100216000	'CNN2'	mRNA	-0.709710624	0.017244051
100359387	'CARNS1'	mRNA	1.425674051	3.99E-04
100499421	'CHDSD'	mRNA	1.089704266	0.001139507
100529062	'CDK2'	mRNA	-2.245157317	4.96E-16
100538348	'TMEM189'	mRNA	0.47184952	0.049538137
100857105	'SERPINF2'	mRNA	0.612262552	0.034092865
100857186	'LAMTOR1'	mRNA	0.627052079	0.02598402
100857264	'TMEM161A'	mRNA	0.528725694	0.005201917
100857269	'RAB11FIP3'	mRNA	0.765417184	1.91E-04
100857289	'TSR1'	mRNA	-1.140892521	3.15E-12
100857294	'IP6K1'	mRNA	0.723826944	3.44E-04
100857302	'LOC100857302'	mRNA	-1.445211218	0.03877568
100857331	'TPSNRL'	mRNA	-1.42450071	1.20E-06
100857332	'DOK2'	mRNA	-0.847458026	0.0166522
100857383	'PNPO'	mRNA	0.903873293	2.96E-04
100857394	'A2ML3'	mRNA	8.242763468	6.85E-06
100857414	'GABPB2'	mRNA	-1.571984034	2.77E-07
100857433	'PLIN4'	mRNA	0.895893198	0.001564909
100857489	'CDC6'	mRNA	-4.078674833	0.006981471
100857587	'DAPK2'	mRNA	0.984294281	1.95E-05
100857596	'NDUFS2'	mRNA	0.526281329	0.005876621
100857613	'MAF1'	mRNA	0.415298688	0.024137885
100857615	'LOC100857615'	mRNA	-1.201561611	0.030699431
100857640	'gene-SUV39H1-2'	mRNA	0.680734898	0.007822623
100857679	'CORO6'	mRNA	-1.864961662	0.001155166
100857694	'FMO5'	mRNA	3.039328177	1.29E-12
100857703	'C2orf88'	mRNA	-2.670162923	1.50E-08
100857705	'TCTN2'	mRNA	1.18753096	6.69E-06
100857724	'DM5L'	mRNA	0.690611919	0.045576197
100857754	'CTDSP1'	mRNA	0.646064256	0.013160377
100857756	'SC5D'	mRNA	-0.908785411	4.21E-05
100857777	'PMFBP1'	mRNA	-0.852886437	0.046460603
100857781	'PPP1R1A'	mRNA	1.931146212	3.59E-14
100857811	'INSRR'	mRNA	0.739782198	0.013775128
100857858	'TUBA1C'	mRNA	-1.02324029	3.96E-09
100857880	'ECSIT'	mRNA	0.561356082	0.011797322
100857898	'FLAD1'	mRNA	0.508290601	0.041841478
100857925	'TRPC2L'	mRNA	-0.869048915	0.019804407
100857945	'ATPIF1'	mRNA	0.405312864	0.041683228
100857958	'PBXIP1'	mRNA	1.012616882	2.91E-05
100857984	'TMEM35B'	mRNA	1.56406616	4.33E-08
100858001	'DDX23'	mRNA	0.452643602	0.012537522
100858071	'CHRAC1'	mRNA	-0.592225778	0.016086719
100858086	'BCLAF1'	mRNA	-0.515376295	0.010854171
100858091	'C19orf70'	mRNA	0.395402754	0.038335414
100858094	'PRPF39'	mRNA	0.509706024	7.91E-04
100858107	'KCNN3'	mRNA	1.129803902	1.17E-06
100858126	'ZC3H10'	mRNA	0.850252202	0.017283516
100858159	'AOC1'	mRNA	1.543432191	7.32E-10
100858275	'TESK2'	mRNA	0.921347168	0.002144309
100858296	'RPL22L1'	mRNA	-1.151465095	9.42E-06
100858328	'RAB2B'	mRNA	1.507939604	0.001143373
100858336	'C16orf71'	mRNA	2.012221423	3.24E-04
100858349	'EIF4B'	mRNA	0.819942263	2.33E-10
100858352	'ECH1'	mRNA	0.580963745	0.002477876
100858361	'HSD11B2'	mRNA	1.643125781	7.04E-04
100858397	'CNOT1'	mRNA	0.431564668	0.025238413
100858408	'DECR2'	mRNA	0.703435503	1.60E-04
100858527	'AXDND1'	mRNA	1.116948206	1.70E-05
100858542	'AES'	mRNA	0.494967421	0.028155302
100858554	'ABHD14A'	mRNA	-0.899400575	0.037579624
100858582	'RAB25'	mRNA	0.735075987	0.007474354
100858613	'CRELD1'	mRNA	0.507437823	0.015090671
100858617	'NT5DC4'	mRNA	1.19947563	5.45E-09
100858650	'FAM110A'	mRNA	-0.749371209	0.03031406
100858652	'FOXP4L'	mRNA	-0.910423279	0.043524051
100858664	'2KTGRL'	mRNA	0.793244883	1.99E-05
100858729	'MPND'	mRNA	1.714908266	1.31E-04
100858763	'FAM214B'	mRNA	0.801672114	0.005930139
100858798	'NMRK2'	mRNA	-2.603231788	7.06E-10
100858799	'UNC13B'	mRNA	-1.718053475	0.043146033
100858827	'PRKAR2A'	mRNA	0.371772016	0.032942126
100858851	'ZNF367'	mRNA	-3.384712836	1.65E-14
100858866	'SLC39A5'	mRNA	-0.5407202	0.010332756
100858873	'DUSP23'	mRNA	0.579927634	0.027085529
100858882	'RBP14L'	mRNA	0.587824226	6.51E-04
100858889	'CCDC149'	mRNA	-1.352187224	0.002927917
100858903	'CS'	mRNA	-2.146138667	2.34E-15
100858933	'CNPY2'	mRNA	-1.858934306	4.80E-10
100858936	'PAQR9'	mRNA	0.842891664	2.88E-04
100858951	'PHYHD1'	mRNA	0.649365208	0.003152099
100858976	'GNG7'	mRNA	0.702780983	0.017081251
100858989	'CA13'	mRNA	1.04009054	0.027741913
100859045	'APBB1'	mRNA	1.624946703	2.35E-06
100859056	'BRD4L'	mRNA	0.530132995	0.001055708
100859081	'DYNLL1'	mRNA	1.761909316	1.52E-07
100859150	'PCSK4'	mRNA	3.127489782	9.73E-08
100859181	'PRKACA'	mRNA	-0.509353617	0.049913098
100859277	'CYP4F11'	mRNA	1.199643686	4.65E-14
100859302	'LOC100859302'	mRNA	1.099379627	0.004487385
100859319	'CD48'	mRNA	-0.897403602	0.016168597
100859394	'METTL23'	mRNA	-1.053050194	9.08E-06
100859397	'TRIOBP'	mRNA	1.135818306	1.09E-08
100859412	'KDM3B'	mRNA	0.517733871	0.006924277
100859413	'UBE2C'	mRNA	-3.822347984	1.64E-04
100859442	'FAM151B'	mRNA	-0.615961428	0.045116514
100859549	'LOC100859549'	mRNA	2.802963666	6.00E-14
100859557	'NCAPG2'	mRNA	-3.662680816	5.33E-12
100859600	'C3orf33'	mRNA	2.222312345	1.24E-12
100859645	'GSTAL2'	mRNA	-0.553376415	0.00297201
100859655	'PITPNC1'	mRNA	0.545655756	0.002945264
100859719	'RFC5'	mRNA	-1.09492985	6.41E-05
100859737	'TUBA1A1'	mRNA	-1.643695252	1.16E-12
100859759	'POLA2'	mRNA	-1.38800836	1.67E-05
100859816	'SETDB1'	mRNA	0.509815683	0.002158709
100859846	'PGPEP1L'	mRNA	1.045803133	4.93E-04
100859853	'GADD45B'	mRNA	2.26494667	4.35E-22
100859860	'EHD4'	mRNA	-1.105008449	0.018276858
100859884	'SYVN1'	mRNA	0.429426122	0.042011965
100859886	'SEH1L'	mRNA	-0.494377685	0.027846213
100859906	'TMEM269'	mRNA	1.721671675	0.046460603
101747378	'PARP14'	mRNA	-0.660167855	0.030699431
101747413	'EIF3G'	mRNA	0.632104756	5.69E-05
101747448	'LOC101747448'	mRNA	3.875396209	0.029218278
101747474	'USP50'	mRNA	1.023023354	0.013524766
101747507	'MANBAL14'	mRNA	-0.682922316	0.016520786
101747531	'AVPI1'	mRNA	-0.649979095	0.005857729
101747696	'CRIP1'	mRNA	-0.86474363	0.002093195
101747821	'LOC101747821'	mRNA	0.909646322	0.009242904
101747860	'LOC101747860'	mRNA	1.459257984	4.36E-12
101747869	'LOC101747869'	mRNA	-0.630611554	0.025078077
101747936	'HDHD3'	mRNA	0.458056562	0.042975331
101747962	'PMVK'	mRNA	0.693296175	0.007309633
101748015	'LENG8'	mRNA	0.679711763	0.002486261
101748017	'LOC101748017'	mRNA	2.090958692	5.40E-06
101748079	'NXF1'	mRNA	0.454299033	0.019775076
101748085	'STIP1'	mRNA	0.619060971	8.97E-05
101748153	'LOC101748153'	mRNA	0.959271959	0.002840567
101748248	'KIAA0101'	mRNA	-2.841938301	9.12E-08
101748375	'CLC2IL1'	mRNA	1.463870303	0.036633832
101748559	'KIFC1L'	mRNA	-1.36960916	0.010455332
101748706	'LOC101748706'	mRNA	-2.572542547	2.19E-04
101748756	'RYR1L1'	mRNA	0.709818761	0.037303121
101748867	'ZONADHL'	mRNA	-2.787434931	0.01423688
101748931	'GDF15'	mRNA	1.19921577	0.028129102
101748950	'SHANK3'	mRNA	0.851641019	0.00302154
101749042	'ATP5L'	mRNA	0.426812391	0.015445317
101749086	'CDHR4'	mRNA	2.281276545	0.002227367
101749217	'P2RX2'	mRNA	0.710495983	0.04000969
101749223	'LOC101749223'	mRNA	0.726502135	0.027325878
101749229	'PLA2G4B'	mRNA	2.667124904	6.68E-15
101749299	'LOC101749299'	mRNA	1.021692363	8.42E-05
101749333	'KRT18'	mRNA	1.491924278	4.96E-15
101749531	'RGI3L1'	mRNA	-3.05972316	2.72E-07
101749540	'LOC101749540'	mRNA	-2.75161421	1.92E-04
101749632	'CEP112'	mRNA	-0.792363485	0.005224106
101749651	'BORCS6'	mRNA	0.840847043	0.039534113
101749756	'P2RY12'	mRNA	-1.407994576	0.009613998
101749776	'MCRIP1'	mRNA	-0.419188139	0.035201181
101749846	'LOC101749846'	mRNA	1.087130013	0.004941474
101750052	'LOC101750052'	mRNA	1.197776952	1.20E-04
101750188	'LOC101750188'	mRNA	1.807140772	8.37E-05
101750205	'FAM83H'	mRNA	-1.301880462	1.07E-04
101750235	'NXPH2'	mRNA	1.5228564	0.001742181
101750288	'C9ORF152'	mRNA	0.882451661	0.001675857
101750333	'GCAT'	mRNA	1.264707607	5.67E-13
101750420	'LOC101750420'	mRNA	-1.62685725	0.025238413
101750560	'LOC101750560'	mRNA	0.405576656	0.04277812
101750603	'CYP2J21'	mRNA	1.053071725	3.88E-08
101750641	'FANCF'	mRNA	-4.678634068	4.25E-05
101750708	'C6orf132'	mRNA	0.920562498	1.28E-04
101750732	'GIN1'	mRNA	0.843780548	0.034170931
101750767	'SCG2'	mRNA	1.555997034	0.004213803
101751192	'TIMELESS'	mRNA	-2.15145663	9.53E-09
101751202	'NICN1'	mRNA	0.850014399	1.94E-04
101751218	'MXD3'	mRNA	-1.980994903	0.00294549
101751277	'CENPX'	mRNA	-1.314397176	1.68E-04
101751363	'SEC14L3'	mRNA	1.465365576	4.42E-10
101751399	'LOC101751399'	mRNA	-1.32014393	1.44E-04
101751429	'SAXO1'	mRNA	2.78533315	0.007268877
101751545	'CDKN1AL'	mRNA	1.253548481	0.046756894
101751695	'MAMDC4'	mRNA	-0.581876529	0.006955697
101751709	'H2A2BL'	mRNA	-0.763689692	9.95E-04
101751749	'LOC101751749'	mRNA	1.061445987	1.30E-04
101751828	'ZFP36L1'	mRNA	0.723211932	7.08E-05
101751843	'RND1'	mRNA	2.717107105	6.33E-06
101751878	'SLC2A11L3'	mRNA	1.148255129	0.001342555
101751887	'LOC101751887'	mRNA	3.481247118	9.49E-12
101751935	'GRIPAP1'	mRNA	0.575134283	0.004724392
101752020	'LOC101752020'	mRNA	-2.71422719	0.043191046
101752044	'SSH3'	mRNA	0.875808646	7.38E-05
101752092	'CLN5'	mRNA	0.76591406	0.018013195
101752124	'MUC4'	mRNA	1.732571376	0.048036606
101752246	'CBX7'	mRNA	1.024157562	9.73E-04
103875463	'OTX5'	mRNA	2.016632897	2.30E-04
107048987	'LOC107048987'	mRNA	0.795877928	0.008522538
107048990	'ZNF217L'	mRNA	0.606713996	0.01582453
107048996	'MANF'	mRNA	-0.596380671	0.015048336
107049007	'AARSD1'	mRNA	-0.736944569	4.42E-05
107049027	'P2RY13'	mRNA	-1.209177031	0.044849941
107049101	'B4GALT3'	mRNA	0.420225045	0.033683917
107049115	'LOC107049115'	mRNA	0.818659752	0.002409498
107049127	'SERPINA3/4L'	mRNA	-2.234775894	0.00431102
107049247	'INHBE'	mRNA	-3.600123577	6.54E-04
107049249	'CD63'	mRNA	0.506250057	0.003207297
107049250	'LOC107049250'	mRNA	-1.619908194	2.88E-04
107049257	'LOC107049257'	mRNA	-4.06206626	1.51E-06
107049469	'LOC107049469'	mRNA	0.616962824	0.025140922
107049624	'REEP4'	mRNA	-0.869966631	0.017629355
107049625	'LGI3'	mRNA	4.294249886	0.043343958
107049628	'MARK2'	mRNA	0.614427392	1.33E-04
107049632	'LOC107049632'	mRNA	-3.31650465	8.22E-10
107049646	'PPP1R12C'	mRNA	0.854935075	2.46E-04
107049660	'LOC107049660'	mRNA	3.237172004	0.008926083
107049672	'LOC107049672'	mRNA	3.021740152	0.003963959
107049718	'SLC25A11'	mRNA	0.534690764	0.032929264
107049719	'LOC107049719'	mRNA	0.613598781	0.035793852
107049831	'MRI1'	mRNA	0.516370139	0.028050928
107049832	'CCDC130'	mRNA	1.00839471	9.84E-06
107049847	'LOC107049847'	mRNA	2.377844951	2.18E-04
107049850	'SCYL1'	mRNA	0.714321625	0.004337316
107049862	'LOC107049862'	mRNA	-2.580366398	6.52E-13
107049937	'LOC107049937'	mRNA	1.202142201	0.004258111
107049993	'GLTSCR2'	mRNA	0.521690369	0.015983403
107050024	'LOC107050024'	mRNA	-1.957417022	0.042226321
107050147	'PDKI2'	mRNA	1.650207554	2.43E-05
107050217	'SPC24'	mRNA	-2.836799013	6.13E-04
107050328	'LOC107050328'	mRNA	2.089715961	5.51E-05
107050335	'LOC107050335'	mRNA	2.25572061	0.020850788
107050393	'LOC107050393'	mRNA	0.90772806	0.016899963
107050474	'TRIM1BL'	mRNA	0.704200885	4.26E-04
107050785	'LOC107050785'	mRNA	0.646182142	0.009067822
107050830	'LOC107050830'	mRNA	1.209086112	4.95E-04
107050871	'LOC107050871'	mRNA	1.169530112	0.002605339
107050955	'LOC107050955'	mRNA	1.436844568	0.004109922
107051021	'TXNIP'	mRNA	-1.013957934	0.021523431
107051057	'MAZ'	mRNA	0.866157142	0.002967638
107051108	'LOC107051108'	mRNA	0.701956914	0.00400522
107051177	'LOC107051177'	mRNA	-0.5107447	0.007640254
107051180	'SLC25A44'	mRNA	0.692920401	0.001867831
107051192	'LOC107051192'	mRNA	0.458125682	0.045399636
107051197	'LOC107051197'	mRNA	0.54331728	0.003659546
107051323	'LOC107051323'	mRNA	0.792959024	3.83E-04
107051419	'LOC107051419'	mRNA	0.639619795	0.014051903
107051471	'LOC107051471'	mRNA	1.201272646	1.68E-04
107051549	'DAZAP2'	mRNA	0.632315047	0.028058903
107051573	'PLA2G3'	mRNA	1.01711784	0.003053301
107052125	'SPRN'	mRNA	2.445453118	2.73E-04
107052236	'LOC107052236'	mRNA	1.33878583	0.005426479
107052569	'UMAD1'	mRNA	-0.646003788	0.022812034
107053152	'DNAJC5G'	mRNA	0.434564677	0.027876435
107053153	'TRIM54'	mRNA	1.898396126	1.19E-05
107053172	'IMP3'	mRNA	-0.599015544	0.008403431
107053356	'INAFM2'	mRNA	-1.312042407	2.18E-05
107053650	'DDIT4'	mRNA	1.005896182	0.003917224
107054440	'H1FX'	mRNA	-0.960746193	6.45E-07
107054443	'PDE12'	mRNA	-0.623375764	0.048631899
107054923	'FNDC10'	mRNA	1.455411752	0.002381477
107054933	'SLC25A34'	mRNA	1.247279154	2.10E-07
107054979	'HHLA2'	mRNA	-0.860542792	0.022728672
107054982	'LOC107054982'	mRNA	0.571990437	5.98E-04
107054997	'TRNP1'	mRNA	-1.106463197	0.029656522
107055136	'SMAD4'	mRNA	2.687343046	0.024629914
107055142	'CIART'	mRNA	4.282215554	1.76E-07
107055156	'PSRC1'	mRNA	-1.892237937	0.007758378
107055280	'LOC107055280'	mRNA	-1.659705184	0.028791166
107055290	'GPR179'	mRNA	-1.624944435	2.52E-04
107055300	'RAPGEFL1'	mRNA	0.949140374	1.10E-05
107055301	'NR1D1'	mRNA	1.694199657	0.024814742
107055375	'TPM4'	mRNA	-2.487105852	7.06E-13
107055393	'TESPA1'	mRNA	1.996184154	2.06E-04
107055416	'COPZ1'	mRNA	-0.6336084	0.015948591
107055489	'LOC107055489'	mRNA	1.131130135	0.010280833
107055879	'ABCB8'	mRNA	0.445199373	0.032157084
107055991	'ATG9B'	mRNA	0.900214142	0.001725477
107056278	'LOC107056278'	mRNA	-0.980016076	0.015048336
107056305	'LOC107056305'	mRNA	0.843924763	0.029218278
107057175	'BORL4'	mRNA	-2.021488529	7.11E-15
107057183	'BORL1'	mRNA	-1.448549128	5.35E-05
107057188	'LOC107057188'	mRNA	-1.104448262	0.001182078
107057195	'ODF3L15'	mRNA	-1.545427534	1.44E-08
107057310	'LOC107057310'	mRNA	-0.545396	0.016336338
107057371	'ANKRD39'	mRNA	0.795258957	0.028877188
107057377	'LOC107057377'	mRNA	-0.932837652	7.86E-04
107057415	'LOC107057415'	mRNA	0.992763342	0.001967069
107057437	'LOC107057437'	mRNA	-2.285966098	0.003821132
107057534	'LOC107057534'	mRNA	4.041314623	0.027475419
107057623	'TNPO2'	mRNA	-0.49857022	0.006106988
112529921	'LOC112529921'	mRNA	1.211332059	0.001141039
112529924	'LOC112529924'	mRNA	-2.020090825	0.03844249
112529927	'SUV39H1'	mRNA	-1.423895754	0.001826495
112530174	'LOC112530174'	mRNA	-0.666416122	0.002243907
112530186	'GGCX'	mRNA	0.992046139	7.67E-07
112530288	'LOC112530288'	mRNA	1.882837442	7.81E-09
112530295	'LOC112530295'	mRNA	2.620381027	2.12E-09
112530307	'DCAF11'	mRNA	0.866612225	0.004871773
112530327	'AMPD2'	mRNA	0.616663792	0.031248327
112530348	'LOC112530348'	mRNA	-1.710144149	1.59E-07
112530469	'LOC112530469'	mRNA	0.526746682	5.90E-04
112530672	'LOC112530672'	mRNA	1.121417049	0.045885706
112530976	'LOC112530976'	mRNA	1.129438782	2.87E-06
112531326	'LOC112531326'	mRNA	-2.716287941	0.035083797
112531360	'LOC112531360'	mRNA	-2.292421666	3.82E-06
112531388	'LOC112531388'	mRNA	1.337031088	0.044714972
112531457	'LOC112531457'	mRNA	1.546093503	0.002300345
112531588	'LOC112531588'	mRNA	0.92281053	0.00767197
112531693	'LOC112531693'	mRNA	-1.152431658	0.012844701
112531790	'LOC112531790'	mRNA	1.407303891	0.01091868
112531804	'LOC112531804'	mRNA	0.849147566	0.048695064
112531899	'LOC112531899'	mRNA	1.620914894	0.001099522
112531906	'LOC112531906'	mRNA	3.315381579	0.012537522
112532442	'C4H4orf54'	mRNA	-2.377518893	4.83E-06
112532477	'LOC112532477'	mRNA	1.526571334	4.64E-04
112532559	'LOC112532559'	mRNA	2.396129585	2.88E-04
112532726	'LOC112532726'	mRNA	2.278924758	1.98E-10
112532812	'LOC112532812'	mRNA	3.71116198	0.045029581
112532832	'LOC112532832'	mRNA	1.773212251	0.007975209
112533340	'AMIGO3'	mRNA	2.796643861	5.77E-05
112533354	'LOC112533354'	mRNA	1.600444572	1.55E-09
112533474	'LOC112533474'	mRNA	2.933617262	0.002381477
112533545	'LOC112533545'	mRNA	0.975693931	0.037088618
112533549	'LOC112533549'	mRNA	1.469395288	0.048734015
373854	'TENM2'	mRNA	1.645529412	0.013225638
373887	'FZD4'	mRNA	1.01484557	0.019545125
373890	'ADRA1B'	mRNA	0.637282595	4.60E-06
373897	'MUSK'	mRNA	-2.689633368	1.26E-04
373899	'PDIA3'	mRNA	-0.496544867	0.013028348
373901	'LMO4'	mRNA	-0.584175622	0.038193759
373902	'NR1H4'	mRNA	0.540292271	0.009078009
373915	'SREBF1'	mRNA	-0.794430341	0.001502246
373916	'ACO1'	mRNA	1.08684378	1.24E-06
373917	'LGALS3'	mRNA	-0.974784821	1.84E-04
373918	'ACTN1'	mRNA	-0.38459627	0.033980908
373928	'PPARG'	mRNA	-0.837073247	0.030684899
373931	'EGR1'	mRNA	-1.279661994	0.003484293
373942	'AGMAT'	mRNA	0.675591454	0.008664595
373945	'ABCA1'	mRNA	0.749062142	0.001994198
373947	'FDX1'	mRNA	0.987146213	1.64E-05
373963	'EEF1A1'	mRNA	0.372781793	0.039362471
373965	'CALD1'	mRNA	-0.550918052	0.006489392
373978	'COL18A1'	mRNA	2.108938066	2.95E-12
373983	'BRCA1'	mRNA	-4.517613465	2.18E-06
373984	'PCNA'	mRNA	-1.202179293	1.75E-07
373994	'POU2AF1'	mRNA	2.465702402	5.44E-08
374006	'SAT1'	mRNA	0.773159246	0.00332509
374010	'UNG'	mRNA	-1.74481587	0.017800597
374011	'MAB21L2'	mRNA	0.690458136	0.009078009
374015	'FABP1'	mRNA	-1.419074714	2.01E-05
374023	'GLIS2'	mRNA	0.721861675	0.002139588
374024	'TWSG1'	mRNA	-1.230909136	2.05E-04
374026	'ARNT'	mRNA	0.458309525	0.047321607
374037	'HAT1'	mRNA	-1.14899062	3.44E-04
374047	'CCND2'	mRNA	-1.108542772	0.001016875
374052	'F5'	mRNA	0.539285024	0.049046438
374056	'GPX4'	mRNA	0.686566733	2.94E-04
374061	'FZD2'	mRNA	1.923398465	5.80E-04
374066	'DCXR'	mRNA	0.824560407	1.37E-07
374071	'KHDRBS1'	mRNA	-0.554610509	0.007474354
374072	'SLC25A6'	mRNA	0.958915029	4.06E-06
374078	'BIRC5'	mRNA	-3.180254295	2.19E-11
374079	'OPTN'	mRNA	-0.885551267	2.35E-06
374105	'RIMBP2'	mRNA	-0.967252054	0.00567307
374115	'ARNTL'	mRNA	-3.417171386	5.82E-43
374116	'PER2'	mRNA	2.684296322	4.60E-17
374120	'PPARA'	mRNA	0.914321692	3.86E-09
374126	'NAB1'	mRNA	0.653945795	0.002648254
374139	'BRCA2'	mRNA	-2.111170877	1.88E-06
374141	'TLR2A'	mRNA	-0.833209448	0.032219834
374150	'ID4'	mRNA	1.457149208	0.008218829
374161	'THYN1'	mRNA	-0.736867989	0.002747585
374189	'ME1'	mRNA	-3.247009031	5.84E-04
374193	'GAPDH'	mRNA	0.425352116	0.03541828
374202	'TBX3'	mRNA	0.484915552	0.019457952
374204	'QKI'	mRNA	-0.470686515	0.00302882
374208	'PTPRG'	mRNA	0.476559236	0.004130551
374210	'BCKDHA'	mRNA	0.439563791	0.012997072
374222	'GLDC'	mRNA	2.764925064	5.68E-15
374223	'LEPR'	mRNA	1.619015323	0.016742639
374224	'PAFAH1B1'	mRNA	0.409520805	0.021570959
374237	'CBX1'	mRNA	-0.540836617	0.012715562
374244	'ATP2B1'	mRNA	-0.608676766	0.003659546
374254	'LSP1'	mRNA	-0.630491658	0.047390758
374258	'F9'	mRNA	0.503039107	0.043462855
374263	'PC'	mRNA	0.985068256	7.92E-04
374267	'MBL2'	mRNA	1.268095348	1.28E-06
374271	'IGFBP4'	mRNA	0.786429642	0.001440917
378790	'RTN4'	mRNA	-0.846323823	9.14E-07
378797	'GJB1'	mRNA	1.778827513	3.69E-19
378798	'ARSH'	mRNA	-2.79305161	0.041298311
378799	'MSH2'	mRNA	-0.831360344	2.38E-04
378890	'PPP3CB'	mRNA	0.551262508	0.004721829
378893	'FANCG'	mRNA	-2.749522122	1.49E-08
378894	'TNFSF10'	mRNA	0.914755882	0.028738591
378896	'TERF1'	mRNA	-3.528383844	1.97E-12
378897	'THY1'	mRNA	-1.70755476	0.020596654
378907	'SGMS1'	mRNA	0.680203592	0.013209736
378912	'RGS2'	mRNA	1.655287288	2.03E-13
378914	'CDKN1A'	mRNA	-1.58734382	0.013318008
378916	'LHFPL5'	mRNA	4.127113107	6.39E-06
378922	'BUB1B'	mRNA	-3.716468892	6.05E-04
378924	'HAL'	mRNA	2.741889719	9.44E-11
386577	'CHRNA5'	mRNA	1.00141422	0.028090434
395071	'FUT11'	mRNA	-1.273052946	0.001383311
395078	'ALG6'	mRNA	-1.370530121	5.33E-06
395081	'TPX2'	mRNA	-2.826924889	4.33E-08
395086	'F7'	mRNA	0.573951171	0.035423238
395088	'ZMYND19'	mRNA	-1.198820216	0.003990427
395103	'LDLR'	mRNA	-1.155130473	0.001670381
395105	'CRHR2'	mRNA	-1.878290043	5.14E-07
395121	'RHCE'	mRNA	1.542974875	0.004240116
395122	'TERF2IP'	mRNA	-0.540138172	0.023421125
395124	'CCNL2'	mRNA	0.619256423	0.028304583
395126	'USP7'	mRNA	0.428563144	0.017049784
395134	'NDC80'	mRNA	-3.378922787	3.04E-10
395135	'NUF2'	mRNA	-2.563917565	3.95E-07
395142	'ITGB5'	mRNA	0.791765423	5.79E-07
395145	'HMGCR'	mRNA	-1.022753681	0.015457772
395146	'TCF3'	mRNA	-0.726674281	0.005730191
395148	'NEBL'	mRNA	-1.086667407	3.52E-05
395152	'AXIN2'	mRNA	-1.250803199	8.25E-05
395153	'PTPRU'	mRNA	0.600464432	0.037144042
395161	'OAF'	mRNA	0.698322255	8.69E-05
395172	'DHRS11'	mRNA	-0.92584453	0.001996246
395174	'MTF2'	mRNA	-0.649934146	0.013252497
395178	'UBA7'	mRNA	1.701965069	8.90E-21
395179	'ROR1'	mRNA	0.752203087	0.001725544
395188	'SMC3'	mRNA	-0.451354609	0.044873346
395190	'P2RX1'	mRNA	-1.915278106	4.88E-04
395202	'SH3GL1'	mRNA	0.423166219	0.04244866
395207	'CENPI'	mRNA	-3.86204138	3.75E-10
395218	'FBP1'	mRNA	0.897213527	3.82E-09
395222	'MTFR1'	mRNA	0.478631231	0.036863168
395227	'SULT1B1'	mRNA	1.077850723	0.001079055
395232	'EIF4A2'	mRNA	0.46355843	0.013028348
395243	'IRF9'	mRNA	-0.979379514	9.45E-05
395249	'DDX1'	mRNA	0.451730217	0.033417932
395250	'SSBP3'	mRNA	0.420514652	0.035919683
395258	'IL15'	mRNA	0.772892328	0.001872465
395267	'FMO3'	mRNA	0.958488667	3.22E-04
395280	'XIAP'	mRNA	0.755180233	0.005622955
395281	'ID3'	mRNA	0.909643688	0.030159818
395284	'CASP8'	mRNA	-1.302805498	2.04E-07
395285	'NR0B1'	mRNA	1.140389852	0.002195774
395292	'ROBO1'	mRNA	-1.086775153	0.00650266
395298	'SNRPL'	mRNA	-0.892971375	1.31E-04
395299	'SOCS3'	mRNA	-1.423638384	0.001684027
395300	'SULT1C3'	mRNA	0.894566281	1.28E-06
395304	'SREBF2'	mRNA	-0.668423582	1.44E-04
395315	'GART'	mRNA	1.476767208	4.26E-09
395316	'CENPH'	mRNA	-3.566801771	1.18E-16
395318	'PSMA7'	mRNA	-0.43450972	0.036729821
395321	'TULP1'	mRNA	3.881193539	3.56E-10
395345	'LBFABP'	mRNA	-0.470769105	0.039333791
395348	'ACTR6'	mRNA	-0.574421331	0.012438033
395351	'DPF3'	mRNA	1.088071387	0.001337045
395357	'CENPF'	mRNA	-3.554968962	6.24E-06
395358	'BCHE'	mRNA	0.626631012	0.028058903
395374	'DBT'	mRNA	0.606741191	6.78E-04
395375	'BCKDHB'	mRNA	1.854686309	2.09E-27
395376	'PRKDC'	mRNA	-1.116544865	1.72E-04
395386	'CLEC3B'	mRNA	-0.82442658	2.00E-04
395390	'RBBP7'	mRNA	-1.562842954	0.001454863
395403	'TRA2B'	mRNA	-0.402370652	0.045408382
395413	'KAT5'	mRNA	0.44700305	0.030909488
395415	'MGAT4C'	mRNA	1.113484843	0.045927401
395418	'ZP1'	mRNA	1.313150331	6.21E-05
395421	'STAR'	mRNA	1.163017566	0.008518456
395430	'CDC37'	mRNA	0.346699336	0.036963723
395433	'NPAS2'	mRNA	-4.734038342	6.49E-28
395446	'SALL1'	mRNA	1.217059146	3.32E-05
395449	'RAD54B'	mRNA	-2.306653242	3.48E-05
395454	'PCSK6'	mRNA	-0.582157581	0.0175397
395463	'FOXK1'	mRNA	1.305340362	0.001155292
395465	'CITED4'	mRNA	1.23206007	2.59E-04
395472	'TCIRG1'	mRNA	-1.273739755	2.39E-04
395476	'CASP3'	mRNA	-0.944232376	4.93E-06
395480	'RGN'	mRNA	0.606754616	0.003084418
395490	'TAX1BP1'	mRNA	0.873520163	2.85E-07
395492	'ALDOC'	mRNA	-0.93451121	0.035201181
395499	'TAOK3'	mRNA	1.003377771	1.35E-07
395519	'MAFF'	mRNA	-0.870239579	0.016336338
395555	'MRE11'	mRNA	-1.548094357	9.25E-11
395556	'STAT5B'	mRNA	0.602061192	0.006421716
395557	'NUDT16L1'	mRNA	-0.410379561	0.030137418
395560	'NRP1'	mRNA	-0.667613118	0.018767498
395562	'WNT11'	mRNA	3.173063342	9.27E-05
395566	'AMT'	mRNA	0.84476853	2.97E-10
395570	'TOP2A'	mRNA	-3.852495831	1.82E-05
395571	'FZD5'	mRNA	0.785405785	1.49E-04
395572	'FZD3'	mRNA	-0.685834716	0.005973117
395583	'SPRY1'	mRNA	0.947848893	1.57E-04
395591	'NKX6-2'	mRNA	-2.429370116	0.028155302
395593	'ZNF638'	mRNA	0.871832457	1.35E-04
395596	'EPAS1'	mRNA	0.488370277	0.007975209
395603	'FGFR4'	mRNA	0.389458961	0.048460968
395619	'RGS12'	mRNA	-0.712983262	0.019967919
395622	'ADMP'	mRNA	2.51300698	0.013647825
395639	'NUMB'	mRNA	0.753005813	1.10E-04
395642	'DUSP4'	mRNA	-1.385331358	2.15E-04
395647	'RAP1GAP1'	mRNA	-1.029361813	3.05E-04
395652	'FKBP9'	mRNA	-0.722271447	0.035255973
395658	'RBBP4'	mRNA	-0.530422998	0.019051137
395664	'IFNAR2'	mRNA	-0.670820161	0.005737293
395667	'ANPEP'	mRNA	1.081274356	4.02E-08
395689	'ENO2'	mRNA	1.39230484	0.01202359
395700	'RPE65'	mRNA	-3.786386643	0.031269469
395701	'EZR'	mRNA	-1.391285872	1.14E-05
395702	'MTPN'	mRNA	0.345216399	0.040600497
395703	'WNT5A'	mRNA	1.564081864	0.030515023
395706	'SCD'	mRNA	-2.817121811	7.93E-11
395719	'TK1'	mRNA	-2.847585402	2.84E-10
395723	'EEF1B2'	mRNA	0.405376533	0.01593355
395724	'HMGB1'	mRNA	-0.768027195	0.001293608
395726	'FTCD'	mRNA	0.66331737	0.007675661
395734	'RHOB'	mRNA	2.788449266	2.33E-18
395742	'FLT4'	mRNA	0.646261937	0.023391422
395749	'ETV5'	mRNA	-0.700774296	0.048415229
395764	'CASP1'	mRNA	-0.624359666	0.038067166
395766	'USP2'	mRNA	0.726051747	0.007494017
395767	'XRCC6'	mRNA	-0.735461814	0.042011965
395801	'IHH'	mRNA	-1.691406994	1.15E-05
395805	'MYOM1'	mRNA	1.009651281	2.32E-05
395809	'SLC4A2'	mRNA	0.529546385	0.008590734
395810	'TEAD3'	mRNA	2.299068835	2.47E-06
395823	'KIF4A'	mRNA	-3.509551241	3.90E-05
395833	'PGK1'	mRNA	-0.752474418	7.17E-04
395853	'HSPA8'	mRNA	0.700897886	0.015440161
395857	'CASP2'	mRNA	-0.877960256	3.09E-04
395858	'H2AFY'	mRNA	0.747914935	4.40E-06
395868	'TLX1'	mRNA	3.376839721	9.35E-04
395873	'K123'	mRNA	-0.861661449	2.63E-05
395895	'CACNA1D'	mRNA	-1.806308663	0.010760117
395897	'TGFBI'	mRNA	-0.541431358	0.040720256
395906	'DES'	mRNA	-0.821793911	2.36E-04
395910	'PADIL'	mRNA	4.142010738	1.42E-04
395912	'MGP'	mRNA	1.371629204	6.86E-07
395915	'NME4'	mRNA	0.97176401	1.71E-11
395921	'CNP'	mRNA	-0.965773152	4.39E-04
395922	'CENPC'	mRNA	-2.74986571	1.81E-10
395924	'CSNK1A1'	mRNA	0.540101542	0.00292002
395932	'SMARCA4'	mRNA	0.629923191	0.019922049
395939	'DIO3'	mRNA	4.335393674	2.20E-10
395952	'LDB1'	mRNA	0.550934763	0.030909488
395968	'ICOSLG'	mRNA	-0.910551022	0.018016938
395975	'PACSIN2'	mRNA	0.605846851	2.72E-04
395976	'GSTM2'	mRNA	0.500918235	0.006997822
395984	'HDLBP'	mRNA	0.403834729	0.022637421
395985	'CACNA1S'	mRNA	1.466257248	5.33E-04
395993	'GFRA2'	mRNA	-0.534430885	0.040812597
395998	'SORL1'	mRNA	-1.705870201	1.34E-11
396014	'NFE2L2'	mRNA	0.587639872	0.01917581
396017	'ENO1'	mRNA	0.455100945	0.006736504
396022	'CRCP'	mRNA	0.753697398	2.08E-04
396025	'XDH'	mRNA	2.128133914	1.49E-26
396031	'SMARCAL1'	mRNA	-1.698894651	5.13E-07
396041	'SLC16A8'	mRNA	2.91197751	6.96E-04
396045	'GLI1'	mRNA	-2.722506812	8.56E-12
396048	'NCALD'	mRNA	1.001886893	0.033709636
396051	'CYP1A2'	mRNA	2.136698131	2.53E-07
396052	'CYP1A1'	mRNA	3.880062488	2.34E-08
396057	'STMN1'	mRNA	-2.031272971	8.87E-05
396061	'FASN'	mRNA	-0.869871222	0.001906459
396080	'SPP2'	mRNA	0.568186509	0.005773414
396086	'RAD51'	mRNA	-2.923123974	5.83E-13
396087	'SKIL'	mRNA	-1.413555532	9.41E-04
396091	'ATIC'	mRNA	2.623360604	2.95E-22
396093	'NFKBIA'	mRNA	1.918376587	1.03E-09
396111	'RYR3'	mRNA	1.247643751	0.007926785
396115	'IRF2'	mRNA	0.784100402	9.22E-04
396118	'LPAR6'	mRNA	1.149416331	8.97E-05
396119	'FST'	mRNA	2.346207694	2.94E-14
396125	'NR1D2'	mRNA	2.530596801	1.96E-16
396136	'LCAT'	mRNA	1.403095883	2.67E-07
396142	'E2F1'	mRNA	-0.730088159	0.030443969
396146	'GCH1'	mRNA	1.566236822	2.10E-21
396156	'SMC2'	mRNA	-3.984901031	7.94E-07
396158	'MYBL1'	mRNA	-2.625100571	5.20E-06
396166	'RBP4A'	mRNA	0.353263454	0.017796285
396167	'CCNB3'	mRNA	-3.325346346	0.002506654
396172	'CCNA2'	mRNA	-2.978224011	2.52E-08
396182	'HHEX'	mRNA	0.829227348	2.53E-05
396193	'RAN'	mRNA	-0.514286434	0.013815665
396197	'ALB'	mRNA	0.752790364	0.022154666
396199	'PARP1'	mRNA	-0.594359979	5.20E-05
396212	'MT4L'	mRNA	3.869605572	3.40E-04
396215	'MYL9'	mRNA	-0.561219691	0.047837704
396223	'LMNB1'	mRNA	-2.146223887	5.40E-08
396229	'HRAS'	mRNA	-0.558271204	0.00539134
396232	'HMGB3'	mRNA	-1.126753063	2.42E-07
396245	'RAF1'	mRNA	-0.509486036	0.028256029
396246	'FABP7'	mRNA	-2.097329472	0.008590734
396248	'CKB'	mRNA	-1.111526955	0.001610751
396252	'CDK1'	mRNA	-3.582173333	8.48E-05
396254	'TUBB'	mRNA	-1.274059342	2.10E-13
396256	'CALCB'	mRNA	0.96391675	6.72E-04
396258	'MYBL2'	mRNA	-1.662134561	4.57E-10
396261	'GOT1'	mRNA	0.577759447	4.53E-04
396270	'INCENP'	mRNA	-2.647295231	6.89E-09
396283	'PNAT10'	mRNA	0.703195281	0.004980604
396315	'IGFBP2'	mRNA	3.505423637	1.65E-05
396316	'HMGCL'	mRNA	2.459533964	4.01E-04
396322	'GSTT1'	mRNA	0.746529925	2.85E-04
396331	'SEMA4D'	mRNA	0.688039721	0.019967919
396342	'TEF'	mRNA	1.045972676	0.001956505
396379	'HMGCS1'	mRNA	1.123066192	2.57E-19
396384	'IRF1'	mRNA	-0.960182142	0.046460603
396390	'GATA6'	mRNA	1.015787603	3.70E-04
396391	'GATA5'	mRNA	-1.173477487	4.62E-11
396404	'DDR2'	mRNA	2.506703894	1.82E-13
396423	'VIL1'	mRNA	1.786076498	1.31E-05
396430	'TPM2'	mRNA	-0.661370865	2.64E-04
396431	'THRB'	mRNA	-1.28355597	1.50E-07
396435	'TPI1'	mRNA	-0.329012274	0.032515869
396438	'TGFB3'	mRNA	-0.625427313	0.039333791
396440	'TNC'	mRNA	-0.951307149	2.92E-05
396446	'ATP2A2'	mRNA	0.827530935	0.006036745
396447	'PPIB'	mRNA	-0.511668265	8.87E-04
396451	'PTGS2'	mRNA	-1.055929307	2.90E-04
396458	'PCK1'	mRNA	3.891244381	9.22E-06
396460	'LCK'	mRNA	1.351045028	0.002276761
396472	'MYL4'	mRNA	-1.562426147	1.11E-05
396473	'MARCKS'	mRNA	-1.056560254	9.99E-05
396477	'LOC396477'	mRNA	-0.573674319	5.98E-04
396482	'HMGB2'	mRNA	-2.640874633	1.73E-07
396483	'TIMP3'	mRNA	1.262587751	0.002388645
396487	'HSPA5'	mRNA	1.263497179	0.001181954
396489	'GLUL'	mRNA	2.389126393	4.02E-12
396491	'LGALS1'	mRNA	-1.833296084	0.034613712
396494	'EGFR'	mRNA	1.255839059	3.77E-08
396509	'SSRP1'	mRNA	-0.722337617	6.07E-04
396529	'ATP1B1'	mRNA	1.64088537	2.56E-13
396530	'ATP1A1'	mRNA	1.257766156	1.99E-08
396534	'PAICS'	mRNA	2.250003744	6.13E-14
396540	'ADSL'	mRNA	2.231455999	1.33E-17
396542	'RFC2'	mRNA	-1.480062639	3.30E-07
396544	'NACA'	mRNA	0.46978026	0.003207297
404300	'GCM1'	mRNA	2.460156324	0.019808503
404531	'RBM12'	mRNA	-0.764080208	0.001063246
404539	'DMP1'	mRNA	3.907189721	7.08E-04
404671	'IL12B'	mRNA	2.567062686	6.40E-07
404752	'MID1IP1'	mRNA	-0.814073356	0.020804411
404755	'THRSP'	mRNA	-1.702282798	6.74E-09
404773	'MUSTN1'	mRNA	-1.993635864	0.0175397
404779	'NOCT'	mRNA	1.408419994	1.91E-08
408024	'PAH'	mRNA	2.375302916	1.08E-23
408027	'IGFBP1'	mRNA	3.011994384	4.18E-12
408039	'KRT14'	mRNA	5.308114832	0.046171428
408044	'PPL'	mRNA	1.576628428	0.017081251
408047	'TMSB4X'	mRNA	-0.858640115	3.65E-04
408252	'CTDSPL'	mRNA	0.56368158	0.003990427
414144	'FUS'	mRNA	-0.485822957	0.020232116
414341	'AvBD10'	mRNA	2.189500352	4.03E-10
414343	'AvBD9'	mRNA	2.186923708	4.40E-13
414746	'CYP2C23a'	mRNA	2.488748803	5.38E-52
414797	'ST8SIA5'	mRNA	0.865883928	3.90E-04
414798	'CYB5A'	mRNA	0.40634516	0.015335366
414800	'LAMP2'	mRNA	0.377724951	0.030909488
414832	'CYP3A5'	mRNA	2.901700798	0.001742181
414834	'CYP7A1'	mRNA	2.247169916	1.34E-13
414841	'CYP2C23b'	mRNA	3.293500026	1.59E-44
414879	'UBA5'	mRNA	0.99091495	1.50E-06
414880	'LIMS1'	mRNA	-0.942647439	0.04888288
414884	'CCK'	mRNA	3.702105788	1.35E-06
414895	'GSTA2'	mRNA	-0.460580526	6.20E-04
415121	'CYP4V2'	mRNA	0.804585423	0.001725544
415315	'CD276'	mRNA	-2.52251885	2.11E-13
415317	'ADPGK'	mRNA	-0.938505387	0.002599431
415327	'PATL2'	mRNA	-3.340455184	6.12E-08
415328	'CSNK1G1'	mRNA	-0.917681022	3.00E-04
415339	'SHF'	mRNA	-1.785463471	3.18E-10
415350	'RCN2'	mRNA	-0.913220793	2.98E-04
415352	'SCAPER'	mRNA	-1.022771468	1.49E-04
415353	'ETFA'	mRNA	0.354314188	0.011608238
415355	'FBXO22'	mRNA	-0.464454143	0.03045935
415362	'IDH3A'	mRNA	-1.310856502	2.26E-05
415367	'HERC1'	mRNA	0.589592184	3.64E-04
415369	'USP3'	mRNA	0.671466952	0.001314466
415373	'LACTB'	mRNA	0.727861235	0.002119657
415379	'BNIP2'	mRNA	0.45123867	0.023821225
415385	'MCEE'	mRNA	0.793380265	0.012811999
415389	'TARSL2'	mRNA	-0.558834284	0.019363786
415390	'TM2D3'	mRNA	-0.640563169	0.038067335
415391	'ADAL'	mRNA	-0.703113269	0.013213434
415400	'CCNB2'	mRNA	-3.059644562	1.67E-10
415406	'NEDD4'	mRNA	-1.204306045	3.71E-07
415416	'FAM214A'	mRNA	0.78671552	3.58E-04
415430	'SEMA6D'	mRNA	0.962191493	0.04802124
415432	'MYEF2'	mRNA	-0.674649289	0.010645793
415437	'CEP152'	mRNA	-1.671640124	3.85E-05
415444	'SLC30A4'	mRNA	0.500062981	0.047897622
415455	'PDE8A'	mRNA	0.803366626	0.004085541
415458	'HOMER2'	mRNA	0.537672757	0.048175942
415460	'C10H15orf40'	mRNA	-0.572698972	0.033793288
415481	'ARNT2'	mRNA	-1.363892601	0.002485446
415482	'FAH'	mRNA	1.168439062	2.15E-15
415487	'PLIN1'	mRNA	-2.47716166	0.003789491
415489	'TICRR'	mRNA	-2.326180986	1.97E-08
415491	'FANCI'	mRNA	-2.051695812	2.85E-06
415496	'AEN'	mRNA	-1.10060969	0.025111749
415499	'MRPL46'	mRNA	-0.433460162	0.03539401
415509	'ARRDC4'	mRNA	-1.326155512	0.009803159
415515	'ADAMTS17'	mRNA	-1.646648222	4.78E-05
415523	'SNRPA1'	mRNA	-1.418273817	1.65E-09
415527	'CLPX'	mRNA	0.797412617	4.97E-05
415548	'TIPIN'	mRNA	-0.839674826	0.008086992
415550	'SNAPC5'	mRNA	-0.71208085	0.008696722
415552	'ZWILCH'	mRNA	-1.741719792	2.99E-06
415561	'CORO2B'	mRNA	-3.061024452	0.009895427
415566	'GLCE'	mRNA	1.063398839	0.001550449
415567	'KIF23'	mRNA	-2.632476534	7.61E-11
415577	'BLM'	mRNA	-1.998768504	1.35E-08
415581	'AP3S2'	mRNA	0.899769615	4.42E-05
415582	'SEMA4B'	mRNA	0.666618085	0.00256913
415589	'TP53BP1'	mRNA	-0.940100911	1.03E-04
415601	'ISOC1'	mRNA	0.587877868	0.015445317
415607	'APC'	mRNA	1.021990224	1.61E-07
415620	'PRMT7'	mRNA	-0.617740648	0.04198991
415637	'CIAPIN1'	mRNA	0.467418261	0.038853065
415645	'CETP'	mRNA	1.367337222	1.40E-05
415653	'RANBP10'	mRNA	-0.572161565	0.024021143
415654	'CENPT'	mRNA	-1.585651237	1.32E-06
415655	'NUTF2'	mRNA	-0.909492667	5.54E-05
415664	'LOC415664'	mRNA	0.681212806	0.002447559
415674	'ATP6V0D1'	mRNA	0.51859348	0.002909136
415684	'RFWD3'	mRNA	-1.086581913	1.65E-05
415691	'BCAR1'	mRNA	0.717499939	0.017907131
415693	'NUP93'	mRNA	-1.329740815	3.67E-08
415694	'BBS2'	mRNA	-0.816928831	0.005090438
415701	'FBXL8'	mRNA	-0.576954486	0.032204656
415706	'OSGIN1'	mRNA	-1.795283371	3.16E-09
415708	'RIPK3'	mRNA	-1.746587925	4.12E-07
415711	'NFATC3'	mRNA	0.497006228	0.023715822
415720	'AKTIP'	mRNA	0.653295561	0.010319446
415725	'CYLD'	mRNA	0.679616162	0.004881446
415738	'ZNF423'	mRNA	-0.74410246	0.032685463
415742	'ITFG1'	mRNA	-0.67908804	0.02846165
415744	'DNAJA2'	mRNA	0.688965615	4.62E-04
415745	'CDCA9'	mRNA	1.861682899	4.22E-06
415746	'GPT2'	mRNA	3.291199787	4.70E-38
415748	'MYLK3'	mRNA	1.151914792	0.004787496
415751	'SHCBP1'	mRNA	-2.834423187	0.002381477
415766	'ANKRD27'	mRNA	-0.726496949	0.034405559
415770	'FAAP24'	mRNA	-1.044123793	0.020102969
415773	'LRP3'	mRNA	0.498088781	0.049827092
415774	'SLC7A10'	mRNA	-0.887783202	0.005173285
415783	'GPI'	mRNA	-0.475700866	0.041002197
415792	'NAE1'	mRNA	-0.79418783	9.34E-05
415795	'CKLF'	mRNA	-0.858266463	0.002119657
415802	'DYNLRB2'	mRNA	1.064013216	0.03635544
415815	'TLDC1'	mRNA	-0.834265353	0.008892646
415818	'CRISPLD2'	mRNA	2.065575408	0.001374807
415820	'HNF4beta'	mRNA	0.753097958	0.017081251
415824	'GINS2'	mRNA	-3.208629726	2.60E-11
415826	'COX4I1'	mRNA	0.513710217	8.97E-04
415832	'SLC7A5'	mRNA	0.688667725	0.001567488
415834	'BANP'	mRNA	0.913656199	0.00179082
415835	'ZFPM1'	mRNA	0.59315644	0.014586566
415840	'CDK10'	mRNA	-0.755000086	0.019547351
415854	'FANCA'	mRNA	-2.378431741	4.27E-07
415859	'URAH'	mRNA	1.207611137	0.008466495
415865	'CYB5B'	mRNA	-0.50497581	0.043653397
415876	'DHODH'	mRNA	-1.020637897	1.79E-06
415884	'TAT'	mRNA	1.89844647	1.27E-23
415888	'RRP9'	mRNA	-0.83446056	0.004110574
415889	'POC1A'	mRNA	-1.668302075	8.98E-08
415895	'NT5DC2'	mRNA	1.063868787	0.008590734
415896	'SMIM4'	mRNA	0.951526073	5.10E-04
415898	'GLT8D1'	mRNA	-0.674821784	0.008133445
415899	'SPCS1'	mRNA	-0.569543152	0.005889644
415901	'ITIH3'	mRNA	0.510099229	0.016016159
415905	'PRKCD'	mRNA	-0.717456738	0.021523431
415908	'HYAL2'	mRNA	1.03478015	0.006620093
415921	'DCAF1'	mRNA	0.382391965	0.041267074
415927	'TRAIP'	mRNA	-4.39661131	8.70E-09
415929	'MON1A'	mRNA	0.423395868	0.040600497
415935	'FANCD2'	mRNA	-2.07602626	1.92E-06
415945	'SEMA3G'	mRNA	1.647717696	0.006955697
415948	'SHISA5'	mRNA	-0.46937846	0.03541828
415950	'BTG1L'	mRNA	1.354973395	1.91E-04
415952	'CENPP'	mRNA	-4.515922057	9.08E-09
415955	'NOL8'	mRNA	-0.810677214	0.015695144
415970	'RAB43'	mRNA	0.676540086	5.17E-05
415976	'IQSEC1'	mRNA	0.758469199	0.001453633
415981	'PHF2'	mRNA	-0.808481674	0.002784812
415988	'SUSD3'	mRNA	-1.458747705	0.010667929
415993	'CHDH'	mRNA	-0.730215007	4.44E-04
416010	'IP6K2'	mRNA	0.767768104	0.02387618
416013	'UQCRC1'	mRNA	0.378207801	0.045029581
416015	'HMCES'	mRNA	-0.710142163	0.021188059
416022	'RUVBL1'	mRNA	-0.646877365	0.009396262
416027	'MCM2'	mRNA	-2.920349598	1.88E-18
416035	'UROC1'	mRNA	1.607504137	4.15E-14
416038	'TMEM43'	mRNA	-1.184684328	1.26E-05
416039	'XPC'	mRNA	0.503870411	0.029308242
416040	'LSM3'	mRNA	-0.626657621	0.019804407
416041	'SLC6A6'	mRNA	0.814575941	0.037787292
416068	'ACOX2'	mRNA	1.173363448	5.62E-07
416085	'KBTBD8'	mRNA	0.461778243	0.045475435
416092	'FOXP1'	mRNA	1.764583381	7.67E-19
416094	'GPR27'	mRNA	-3.206063413	5.62E-06
416108	'BHLHE40'	mRNA	1.838570368	5.05E-11
416109	'ARL8B'	mRNA	0.396523522	0.024127525
416113	'LMCD1'	mRNA	0.8435903	0.049049784
416114	'RAD18'	mRNA	-1.229778424	6.86E-05
416115	'SRGAP3'	mRNA	-0.74091101	0.017361967
416124	'PLXND1'	mRNA	-0.710829997	0.001210278
416133	'IK'	mRNA	0.497364668	0.009015823
416135	'TMCO6'	mRNA	-0.987401493	0.010048999
416138	'CXXC5'	mRNA	-1.282934346	2.27E-06
416143	'ANKHD1'	mRNA	0.619278578	0.004760507
416158	'PTTG1'	mRNA	-3.264728142	2.80E-05
416159	'ATP10B'	mRNA	-2.204934598	0.024134686
416163	'HMMR'	mRNA	-3.514495149	2.68E-07
416172	'SPDL1'	mRNA	-1.04633938	1.50E-06
416189	'DNAJC18'	mRNA	0.661547441	0.005026961
416218	'NHP2'	mRNA	-0.550303712	0.038265424
416220	'KIF20A'	mRNA	-4.09260759	1.61E-04
416221	'SFXN1'	mRNA	0.72644512	0.002405534
416226	'CLTB'	mRNA	0.423698329	0.008994425
416231	'SIMC1'	mRNA	-1.238283376	2.07E-07
416236	'SPIK7'	mRNA	4.230528632	5.27E-05
416245	'NIPAL4'	mRNA	1.656503957	5.05E-04
416246	'CYFIP2'	mRNA	0.963629574	0.003818575
416255	'CNOT8'	mRNA	0.474249192	0.03738423
416256	'FAXDC2'	mRNA	0.708933432	0.030137418
416258	'LARP1'	mRNA	0.841971223	1.48E-05
416271	'MYOZ3'	mRNA	1.780913657	0.035193528
416283	'MRNIP'	mRNA	-1.79943841	4.14E-08
416302	'HNRNPA0'	mRNA	-0.645949569	0.001567488
416306	'FBXL21'	mRNA	0.911424551	1.44E-05
416308	'SLC25A48'	mRNA	1.550883837	3.20E-05
416324	'ACSL6'	mRNA	-2.489479535	2.97E-04
416329	'RAD50'	mRNA	-0.990720615	1.64E-06
416336	'UQCRQ'	mRNA	0.396942029	0.035044183
416339	'HSPA4'	mRNA	0.514224486	0.012844701
416342	'NDFIP1'	mRNA	0.411157508	0.041907298
416351	'STK32A'	mRNA	-3.009088638	0.014825255
416352	'JAKMIP2'	mRNA	1.199656065	0.026342969
416353	'GFRA3'	mRNA	1.198435576	1.10E-11
416367	'TBCA'	mRNA	-1.246370173	2.32E-06
416370	'DMGDH'	mRNA	1.347953712	7.15E-07
416371	'BHMT'	mRNA	1.685816296	2.41E-07
416376	'SETBP1'	mRNA	0.838644503	2.16E-04
416379	'EPG5'	mRNA	0.580790726	0.009827283
416380	'HAUS1'	mRNA	-2.293088658	1.22E-06
416384	'KATNAL2'	mRNA	-3.75635973	0.038862713
416391	'NDUFB6'	mRNA	0.54577989	6.44E-04
416393	'ALG1'	mRNA	-0.639888882	0.049693815
416399	'NME3'	mRNA	-0.625641987	0.009561697
416404	'FAM173A'	mRNA	0.492077652	0.035898047
416407	'WDR90'	mRNA	-1.136285313	4.24E-05
416413	'PDXDC1'	mRNA	0.580021891	0.037576283
416414	'RRN3'	mRNA	0.508978836	0.01390889
416421	'MKL2'	mRNA	0.642443323	0.015655095
416423	'PARN'	mRNA	-0.709419283	0.010641909
416428	'TXNDC11'	mRNA	1.285352312	7.75E-06
416431	'USP42'	mRNA	-0.936054665	0.018622336
416449	'SUN1'	mRNA	0.583200314	0.043524051
416467	'NUDT1'	mRNA	-0.630770191	8.94E-04
416477	'CYP3A4'	mRNA	2.379289073	1.09E-13
416494	'CPSF4'	mRNA	-0.607162155	0.019998028
416502	'MPRIP'	mRNA	0.494759489	0.018066713
416505	'NT5M'	mRNA	-0.652761863	0.005066407
416508	'PEMT'	mRNA	-0.85768197	1.04E-07
416517	'TOP3A'	mRNA	-0.738362788	0.020828012
416520	'SHMT1'	mRNA	1.810111488	5.35E-10
416530	'LOC416530'	mRNA	-1.541771715	7.18E-05
416531	'CHTF18'	mRNA	-1.578042484	2.20E-09
416543	'NDUFB10'	mRNA	0.423622427	0.045927401
416547	'GFER'	mRNA	0.531100342	0.009516989
416555	'TRAF7'	mRNA	-0.66050419	0.024469491
416559	'PGP'	mRNA	-0.87529255	9.24E-04
416562	'SLC5A11'	mRNA	1.7370894	1.37E-07
416570	'TNRC6A'	mRNA	0.635004928	0.021965249
416575	'PLK1'	mRNA	-3.674442921	0.00279555
416593	'UNKL'	mRNA	1.059832508	6.47E-08
416597	'NDE1'	mRNA	-1.823366299	5.61E-07
416600	'ABCC6'	mRNA	0.460037291	0.017429801
416610	'TMC7'	mRNA	-1.121157085	0.001110735
416615	'C14H16ORF52'	mRNA	-0.791492042	0.041039493
416618	'SDR42E2'	mRNA	2.233347168	3.04E-04
416621	'CDR2'	mRNA	-1.146618451	0.015819568
416622	'LOC416622'	mRNA	-0.957076522	0.007562592
416642	'ABAT'	mRNA	0.876493473	7.54E-09
416647	'RHBDF1'	mRNA	-1.229535914	6.13E-04
416655	'LOC416655'	mRNA	3.755023172	5.48E-09
416661	'UBALD1'	mRNA	1.348983236	7.23E-07
416663	'HMOX2'	mRNA	1.302347684	2.57E-09
416670	'CORO7'	mRNA	-0.648594329	0.001475935
416676	'STRIP2'	mRNA	2.916911342	3.71E-06
416677	'NRF1'	mRNA	0.581939039	0.031940926
416679	'ZC3HC1'	mRNA	-0.647700729	0.019719047
416687	'FBXO18'	mRNA	1.30254147	3.34E-06
416708	'ENTPD6'	mRNA	-1.216576439	3.20E-07
416713	'TTBK1'	mRNA	-0.780786724	0.033683917
416719	'MGME1'	mRNA	-1.083000176	0.013586851
416724	'SEC23B'	mRNA	0.67995019	0.002020512
416727	'FERMT1'	mRNA	-0.863953482	0.001259848
416729	'TMX4'	mRNA	-0.471323023	0.0282559
416737	'MKKS'	mRNA	0.692121065	4.25E-04
416741	'TASP1'	mRNA	-1.211411084	2.13E-04
416745	'COQ8A'	mRNA	-1.492816785	2.15E-12
416749	'CCNF'	mRNA	-2.462906348	2.99E-08
416758	'IFT140'	mRNA	-1.004061411	0.035197815
416764	'SLC25A1'	mRNA	0.616997161	0.002676324
416765	'CLTCL1'	mRNA	-0.396053337	0.034928238
416767	'PI4KA'	mRNA	0.463276012	0.019734036
416770	'SDF2L1'	mRNA	0.866828783	0.00408447
416772	'PPM1F'	mRNA	1.134229613	0.010859779
416774	'YPEL1'	mRNA	1.138646218	1.91E-04
416776	'CDC45'	mRNA	-3.284088431	2.10E-10
416782	'TXNRD2'	mRNA	-0.666536411	0.02438934
416786	'TRMT2A'	mRNA	-0.568488395	0.014068524
416787	'RANBP1'	mRNA	-1.36120916	1.26E-08
416788	'ZDHHC8'	mRNA	-0.79566082	0.004634355
416789	'PGAM5'	mRNA	-0.534055808	0.022191266
416798	'NOC4L'	mRNA	-1.151294634	1.11E-06
416800	'ULK1'	mRNA	-1.117787874	0.006903348
416811	'AACS'	mRNA	-0.798315566	4.70E-04
416812	'BRI3BP'	mRNA	-0.717478899	7.06E-04
416813	'DHX37'	mRNA	-0.556288747	0.011230019
416815	'NCOR2'	mRNA	-2.00466832	3.62E-27
416818	'DNAH10'	mRNA	5.325415396	1.39E-04
416820	'DDX55'	mRNA	1.095839339	1.15E-04
416852	'HPD'	mRNA	1.374944811	5.33E-14
416865	'KNTC1'	mRNA	-4.142479435	7.03E-13
416868	'RAD9B'	mRNA	1.563601613	0.028925564
416869	'PPTC7'	mRNA	0.737136982	3.72E-04
416882	'ERP29'	mRNA	-0.538452505	0.001446103
416892	'TMEM119'	mRNA	0.633765703	0.015519899
416896	'USP30'	mRNA	0.520692172	0.028599154
416905	'MYO18B'	mRNA	0.637861903	0.001627266
416910	'TPST2'	mRNA	0.957275955	0.002762889
416914	'TTC28'	mRNA	-0.490215673	0.034928238
416931	'VPS29L'	mRNA	1.528748408	0.02923814
416934	'DERL3'	mRNA	1.073576952	6.02E-04
416941	'MED15'	mRNA	0.497034714	0.04295577
416942	'SMPD4'	mRNA	-0.718346465	0.018601523
416943	'GGT5'	mRNA	-0.660621244	0.010932057
416955	'YWHAH'	mRNA	-0.899400242	3.83E-04
416960	'PISD'	mRNA	-1.401766587	3.44E-08
416967	'HNF1A'	mRNA	-0.830369825	0.009371546
416978	'COX6A1'	mRNA	0.469887526	0.005252501
416984	'CIT'	mRNA	-3.507240787	7.46E-07
416986	'PRKAB1'	mRNA	-0.610141782	0.010268954
416989	'SRRM4'	mRNA	3.243693605	2.12E-48
416991	'VSIG10'	mRNA	0.981284565	2.04E-06
416997	'POLE'	mRNA	-2.23391244	6.93E-12
417007	'MTFP1'	mRNA	0.770337178	0.001482195
417013	'LOC417013'	mRNA	0.541100635	0.010379281
417018	'NIPSNAP1'	mRNA	0.934099454	2.64E-05
417027	'MED13L'	mRNA	0.750252987	0.003046822
417031	'PLBD2'	mRNA	0.434207314	0.013920813
417037	'KIFC1'	mRNA	-1.78387978	2.44E-05
417040	'TRIM7'	mRNA	-2.698966283	0.021172266
417092	'MVB12B'	mRNA	-1.558947444	2.28E-11
417093	'PBX3'	mRNA	1.117080956	1.51E-07
417110	'MRRF'	mRNA	-0.478543575	0.049046438
417113	'LOC417113'	mRNA	-0.745240323	0.001198331
417123	'TRAF1'	mRNA	0.883031928	0.013556036
417124	'CUTA'	mRNA	0.80785364	0.003081458
417136	'SEC16A'	mRNA	0.487672511	0.019804407
417144	'WDR5'	mRNA	-0.538018191	0.021076136
417146	'SARDH'	mRNA	0.499238466	0.018516773
417152	'ADAMTS13'	mRNA	0.897338792	0.001945798
417154	'STKLD1'	mRNA	0.893417925	0.005200592
417185	'ASS1'	mRNA	-0.91786418	0.037382264
417207	'ZDHHC12'	mRNA	-1.224578793	0.001706994
417209	'PKN3'	mRNA	-1.509384023	0.003070292
417213	'ODF2'	mRNA	-1.065980297	6.82E-04
417214	'PTGES2'	mRNA	-0.449939062	0.014751809
417220	'SLC27A4'	mRNA	-0.486380326	0.03398858
417221	'URM1'	mRNA	0.506314569	0.006292263
417227	'FPGS'	mRNA	0.922217553	8.20E-05
417230	'SLC25A25'	mRNA	2.234484573	2.84E-18
417255	'TUBB4B'	mRNA	-0.59550692	0.025352484
417268	'SLC31A1'	mRNA	1.134852729	1.48E-10
417295	'UAP1L1'	mRNA	-0.563959312	0.024975829
417296	'MAN1B1'	mRNA	0.80684853	2.87E-04
417314	'DNAH9'	mRNA	2.217238102	0.018163697
417334	'TBCD'	mRNA	-0.50877276	0.023421125
417335	'FN3K'	mRNA	1.114434398	3.48E-04
417338	'RAB40B'	mRNA	1.2507466	1.01E-05
417342	'C18H17orf62'	mRNA	-0.806461613	0.012208541
417355	'JMJD6'	mRNA	-1.401142523	3.21E-04
417366	'ACOX1'	mRNA	0.923420049	9.88E-05
417373	'GALK1'	mRNA	-0.773656178	4.27E-04
417381	'DUS1L'	mRNA	-1.06589545	6.42E-06
417387	'MBTD1'	mRNA	0.538705327	0.01652589
417395	'HLF'	mRNA	1.272504936	1.18E-08
417398	'TMEM100'	mRNA	1.363444078	0.048631899
417408	'ATAD5'	mRNA	-1.718255027	2.37E-05
417414	'ERN1'	mRNA	0.606698625	0.008399544
417420	'KPNA2'	mRNA	-3.562418699	1.47E-04
417435	'SLC16A6'	mRNA	1.326571318	0.002784812
417437	'WIPI1'	mRNA	0.515080031	0.009078518
417438	'PRKAR1A'	mRNA	0.777715289	9.03E-05
417451	'C17ORF80'	mRNA	0.591698887	0.015995792
417472	'MTMR4'	mRNA	1.113523493	1.33E-05
417485	'NCF1'	mRNA	0.766766464	0.007675661
417498	'DERL2'	mRNA	0.780408152	1.28E-04
417505	'HSD3B7'	mRNA	0.536021168	0.045576197
417511	'LRWD1'	mRNA	-0.466105436	0.035595264
417520	'POR'	mRNA	1.314862288	5.31E-09
417528	'RAD51D'	mRNA	-0.781340772	0.046349926
417534	'CCL26'	mRNA	-1.01429758	0.015182481
417540	'PSPH'	mRNA	2.560974118	7.20E-30
417541	'CCT6A'	mRNA	0.40430818	0.041683196
417546	'TPST1'	mRNA	0.57018821	0.003264109
417557	'SLC43A2'	mRNA	1.063353492	2.59E-04
417558	'RILP'	mRNA	0.520295188	0.018843191
417561	'SERPINF1'	mRNA	0.748412017	0.004790204
417563	'RPA1'	mRNA	-0.611367663	0.017429801
417565	'POLDIP2'	mRNA	-0.719187778	1.77E-05
417567	'SEBOX'	mRNA	-1.399305821	0.001009294
417568	'SARM1'	mRNA	-1.843071425	1.31E-04
417575	'TLCD1'	mRNA	-1.05980711	0.005323589
417582	'NUFIP2'	mRNA	-0.983955086	2.40E-06
417619	'NXN'	mRNA	-0.55133649	0.03119303
417626	'RAD51C'	mRNA	-1.881677916	4.01E-05
417631	'GDPD1'	mRNA	-0.947773005	0.009723295
417635	'VMP1'	mRNA	-0.548033421	0.020827488
417636	'TUBD1'	mRNA	-0.988708543	0.021477792
417642	'BRIP1'	mRNA	-1.137302956	0.005542931
417643	'BCAS3'	mRNA	0.922701516	1.06E-04
417646	'USP32'	mRNA	0.638822451	0.005043453
417656	'TADA2A'	mRNA	-1.162335315	4.69E-06
417665	'CUEDC1'	mRNA	-0.933341785	0.004584198
417685	'FAM64A'	mRNA	-4.85162448	0.01110221
417692	'KIF21A'	mRNA	0.858143547	5.64E-04
417694	'ABCD2'	mRNA	0.864004824	2.81E-07
417707	'NAMPT'	mRNA	0.856602255	1.42E-06
417714	'ORC5'	mRNA	-1.436119639	0.0021578
417719	'NAPEPLD'	mRNA	-0.975523877	0.001738204
417725	'PTPN12'	mRNA	0.923817252	4.90E-06
417738	'MOV10L1'	mRNA	1.509096502	0.006062839
417754	'IQUB'	mRNA	1.842646332	0.005448797
417757	'AASS'	mRNA	2.761391269	7.31E-30
417761	'CPED1'	mRNA	1.03623999	9.85E-04
417765	'LSM8'	mRNA	-0.781381313	0.047317914
417780	'IMMP2L'	mRNA	0.737775274	0.045096374
417783	'DNAJB9'	mRNA	0.777899959	0.009723295
417806	'SLC38A1'	mRNA	-1.438562279	5.81E-07
417807	'SLC38A2'	mRNA	1.149831618	8.26E-05
417809	'SLC38A4'	mRNA	1.453514808	1.19E-23
417821	'SRGAP1'	mRNA	1.18734196	0.020477821
417837	'CAND1'	mRNA	0.533170554	0.016717199
417840	'RAP1B'	mRNA	-0.468496044	0.025848746
417854	'TSPAN8'	mRNA	-1.036900402	0.002019448
417856	'TMEM19'	mRNA	-0.536405768	0.005543444
417857	'TBC1D15'	mRNA	0.531950076	0.005874171
417868	'E2F7'	mRNA	-3.870740782	1.06E-07
417875	'ACSS3'	mRNA	0.7529648	2.68E-05
417877	'PPFIA2'	mRNA	1.24946691	0.042971477
417887	'CEP290'	mRNA	-1.047919699	0.017076424
417904	'CEP83'	mRNA	-1.365403731	0.00275777
417907	'NDUFA12'	mRNA	0.524069493	0.006547206
417916	'SNRPF'	mRNA	-0.563754379	0.025398666
417922	'NEDD1'	mRNA	-0.588905037	0.018322025
417923	'TMPO'	mRNA	-1.02776276	3.31E-05
417924	'SLC25A3'	mRNA	0.758952431	2.04E-05
417931	'GAS2L3'	mRNA	-2.279636282	2.70E-04
417939	'WDR91'	mRNA	-0.758069151	7.14E-04
417941	'ARHGDIB'	mRNA	-0.527242626	0.034482729
417943	'OC3'	mRNA	2.648496874	0.048243552
417948	'HIST1H110'	mRNA	1.030978684	5.08E-06
417960	'GPRC5A'	mRNA	1.016168906	5.95E-06
417963	'FAM234B'	mRNA	1.059662003	4.00E-05
417969	'TTC26'	mRNA	-1.218033775	0.033347052
417981	'CYP2D6'	mRNA	1.644973544	2.37E-13
417982	'CENPM'	mRNA	-3.86648228	4.65E-04
417989	'PMM1'	mRNA	1.315792058	1.92E-08
418001	'RBX1'	mRNA	-0.49492006	0.045829036
418020	'FAM20CL'	mRNA	2.248890456	0.031365749
418021	'SUN2'	mRNA	0.623022377	0.002760371
418024	'DDX17'	mRNA	0.438287815	0.016817773
418029	'BAIAP2L2'	mRNA	1.101700864	0.001223267
418033	'EIF3L'	mRNA	0.604895374	0.012883864
418041	'CARD10'	mRNA	2.636986739	2.23E-17
418048	'MPST'	mRNA	0.628480189	0.011230019
418049	'TST'	mRNA	0.482523915	0.003826144
418058	'MCM5'	mRNA	-3.328305905	1.20E-04
418059	'HMGXB4'	mRNA	-0.770257337	0.005247722
418067	'MTERF2'	mRNA	1.066989557	0.001810432
418071	'POLR3B'	mRNA	-0.628477363	0.032793648
418073	'CKAP4'	mRNA	-1.359617729	9.16E-12
418092	'PARPBP'	mRNA	-3.689273892	1.19E-04
418093	'NUP37'	mRNA	-1.761375445	2.64E-06
418096	'GNPTAB'	mRNA	-0.677447546	0.001836253
418098	'CHPT1'	mRNA	-0.981976957	0.0217422
418107	'AKR1D1'	mRNA	1.232693382	0.004066637
418109	'CGTL'	mRNA	-1.148502171	0.005876621
418110	'KDM7A'	mRNA	0.912538258	8.81E-06
418114	'LOC418114'	mRNA	1.089220927	1.19E-07
418118	'NDUFB2'	mRNA	0.377498765	0.027972876
418121	'AGK'	mRNA	-0.731496004	0.001742181
418123	'CREB3L2'	mRNA	0.48883218	0.036904356
418126	'CHRM2'	mRNA	1.013305845	1.70E-05
418139	'DENND5B'	mRNA	0.482261711	0.006812757
418141	'CAPRIN2'	mRNA	-1.170207718	0.016012336
418142	'IPO8'	mRNA	-0.540365144	0.020804411
418144	'DDX11'	mRNA	-3.512116452	1.83E-15
418147	'SLC6A12'	mRNA	-2.88185678	3.39E-30
418149	'CCDC77'	mRNA	-2.455869981	0.001440917
418152	'RAD52'	mRNA	-2.725769523	1.55E-06
418155	'ADIPOR2'	mRNA	-0.461236658	0.00356938
418161	'CECR2'	mRNA	-1.079592372	0.040498897
418172	'BPGM'	mRNA	-0.819275465	0.03751345
418187	'SLCO1B3'	mRNA	-0.472414085	0.049797795
418189	'SLCO1B1'	mRNA	-1.158594693	0.003293859
418191	'PYROXD1'	mRNA	-0.825833976	0.045576197
418201	'GYS2'	mRNA	0.654164186	0.01169871
418211	'SSPN'	mRNA	-1.422851369	0.030515054
418212	'ITPR2'	mRNA	0.553095189	0.004436451
418229	'MPPED1'	mRNA	-0.874276325	0.008900307
418232	'SULT4A1'	mRNA	-1.891538523	0.014159069
418233	'PNPLA3'	mRNA	-2.770936704	0.011302468
418234	'SAMM50'	mRNA	0.553739086	0.001602203
418261	'FKBP4'	mRNA	0.477309198	0.013772859
418264	'PARP11'	mRNA	-0.585004847	0.019914107
418270	'FAM162A'	mRNA	0.358170984	0.049180051
418273	'VAMP1'	mRNA	1.374214507	1.19E-04
418275	'NCAPD2'	mRNA	-0.858110293	0.002256815
418288	'GPR162'	mRNA	-1.757346744	1.34E-04
418289	'P3H3'	mRNA	-0.800942758	0.046533535
418290	'USP5'	mRNA	-0.914039388	2.77E-07
418291	'LRRC23'	mRNA	0.994718106	0.026809061
418293	'LPCAT3'	mRNA	-0.725748068	2.54E-04
418296	'RBP5'	mRNA	0.651817042	0.007423615
418298	'LOC418298'	mRNA	1.173473992	3.25E-04
418302	'GSTK1'	mRNA	0.555996624	0.020809547
418311	'HAO2'	mRNA	0.85430626	0.01091868
418326	'POLQ'	mRNA	-1.451490518	0.013980969
418330	'HGD'	mRNA	0.69202258	2.99E-05
418333	'GPR156'	mRNA	1.624283676	4.69E-04
418337	'VANGL1'	mRNA	0.90473929	0.028058903
418338	'CHD1L'	mRNA	-1.388012568	2.22E-07
418341	'B4GALT4'	mRNA	0.845818573	2.53E-04
418351	'QTRT2'	mRNA	-0.640225071	0.026165379
418358	'ILDR1'	mRNA	-0.813626129	0.003357941
418359	'CFAP44'	mRNA	-2.911963298	2.94E-04
418376	'TTF2'	mRNA	-1.966155672	8.94E-08
418378	'COL8A1'	mRNA	-2.056650072	6.50E-04
418379	'DCBLD2'	mRNA	-0.769841534	0.001137136
418380	'TMEM30CP'	mRNA	-0.975334202	0.013318008
418381	'CMSS1'	mRNA	-1.366786873	7.94E-04
418386	'NIT2'	mRNA	0.562226877	0.002906579
418404	'NFKBIZ'	mRNA	0.748054048	0.002335646
418410	'KIAA1524'	mRNA	-1.710035486	0.001613373
418413	'HJURP'	mRNA	-3.675855747	4.44E-09
418421	'LOC418421'	mRNA	0.794131919	0.011639853
418424	'CD200L'	mRNA	-2.780377956	1.06E-07
418432	'NSUN3'	mRNA	-1.291309982	0.002012362
418435	'CHCHD3'	mRNA	0.411171998	0.033811945
418436	'MINA'	mRNA	-0.876596644	0.011022459
418455	'POGLUT1'	mRNA	-0.832418884	0.001959966
418460	'PDZK1'	mRNA	0.963279146	0.017081251
418468	'ABCC13'	mRNA	0.736246427	0.021500959
418477	'ATP5J'	mRNA	0.427561442	0.006721648
418481	'N6AMT1'	mRNA	-0.865817473	0.035691141
418485	'USP16'	mRNA	0.476261619	0.004721309
418487	'MAP3K7CL'	mRNA	-1.685753861	0.028058903
418504	'DONSON'	mRNA	-1.854959158	2.38E-05
418505	'CRYZL1'	mRNA	-0.704816182	0.013493151
418508	'ATP5O'	mRNA	0.407907729	0.01415537
418510	'RCAN1'	mRNA	-0.835398899	0.03866001
418511	'SETD4'	mRNA	-1.566003163	0.023295844
418514	'CHAF1B'	mRNA	-2.528500133	6.93E-12
418518	'TTC3'	mRNA	0.626002068	0.028058903
418520	'PSMG1'	mRNA	-0.745304899	6.83E-04
418537	'SLC37A1'	mRNA	-1.337246823	1.00E-04
418542	'PKNOX1'	mRNA	0.572091711	0.0097289
418545	'CBS'	mRNA	2.107682189	1.02E-08
418561	'MAOB'	mRNA	0.913847744	0.007615938
418574	'BCOR'	mRNA	-0.575676438	0.027303889
418580	'DYNLT3'	mRNA	-0.733409325	0.002717241
418581	'CYBB'	mRNA	-1.459870804	4.47E-09
418589	'GK'	mRNA	1.05801077	3.98E-05
418593	'POLA1'	mRNA	-2.036518335	4.68E-11
418608	'SH3KBP1'	mRNA	-1.313620707	4.32E-11
418610	'PDHA1'	mRNA	-1.728059607	5.96E-09
418611	'ADGRG2'	mRNA	-3.770044935	3.94E-20
418612	'PHKA2'	mRNA	1.337659282	5.21E-04
418617	'REPS2'	mRNA	0.718297221	0.030100689
418625	'ASB9'	mRNA	-0.564849389	0.028690649
418628	'FANCB'	mRNA	-3.033863907	4.58E-05
418631	'GEMIN8'	mRNA	-0.651267391	0.025854992
418635	'RAB9A'	mRNA	0.656595175	2.19E-04
418638	'TLR7'	mRNA	1.336987384	1.29E-08
418639	'PRPS2'	mRNA	1.468735979	1.40E-13
418647	'TMEM243'	mRNA	-1.00753947	0.037290025
418649	'WWC3'	mRNA	-0.515327553	0.03995422
418654	'STS'	mRNA	0.86914026	0.025783082
418670	'PPP2R3B'	mRNA	-1.936343097	0.006040466
418676	'SLC9A7'	mRNA	-1.067656532	2.68E-05
418680	'NIPA2'	mRNA	0.490917773	0.009052431
418682	'HERC2'	mRNA	0.583162567	0.013252497
418688	'VWA3B'	mRNA	3.049604405	0.029314952
418712	'RNF149'	mRNA	0.781718134	0.022423609
418715	'IL1R2'	mRNA	3.28717556	9.05E-05
418735	'CDC16'	mRNA	-0.720546422	0.027153542
418737	'GAS6'	mRNA	1.245094531	0.018551503
418746	'PROZ'	mRNA	1.051273392	2.24E-04
418749	'ATP11A'	mRNA	-0.979541104	0.015964552
418751	'MYO16'	mRNA	-3.121901141	0.002927917
418753	'RAB20'	mRNA	0.818339177	0.001175464
418755	'NAXD'	mRNA	0.576299746	0.00456255
418765	'ARGLU1'	mRNA	0.379727568	0.036904356
418773	'GGACT'	mRNA	-1.208911663	2.07E-07
418774	'PCCA'	mRNA	0.686746158	0.006884041
418803	'NDFIP2'	mRNA	0.743723735	0.028129102
418817	'KLF12'	mRNA	0.762346256	0.001353133
418822	'MZT1'	mRNA	-1.17378802	0.009471434
418824	'DIAPH3'	mRNA	-4.320848221	1.43E-11
418827	'SUGT1'	mRNA	0.410681153	0.016911744
418835	'AKAP11'	mRNA	-0.757827892	0.003426565
418852	'LCP1'	mRNA	-0.585457891	0.025398666
418856	'ESD'	mRNA	0.722060738	1.80E-07
418865	'CAB39L'	mRNA	1.478721711	0.002799231
418868	'RCBTB1'	mRNA	-1.225902556	3.04E-05
418874	'RNASEH2B'	mRNA	-1.636363518	3.68E-08
418879	'ATP7B'	mRNA	-0.723279827	0.005563828
418880	'ALG11'	mRNA	-0.844914009	0.025193442
418882	'CKAP2'	mRNA	-3.983021798	3.47E-05
418883	'VPS36'	mRNA	-0.784869413	2.39E-04
418885	'TPTE2'	mRNA	-2.076185516	4.69E-06
418887	'MRPS31'	mRNA	-0.723732798	7.88E-04
418899	'RFXAP'	mRNA	-0.580574631	0.009483519
418900	'SERTM1'	mRNA	0.517003334	0.007474354
418907	'RFC3'	mRNA	-3.290506723	1.01E-14
418908	'STARD13'	mRNA	0.899674327	4.52E-04
418912	'N4BP2L2'	mRNA	0.942220062	5.41E-04
418917	'HSPH1'	mRNA	1.71615832	9.73E-08
418922	'SLC7A1'	mRNA	-1.78016814	4.26E-07
418925	'POMP'	mRNA	-0.473465315	0.014751809
418931	'GTF3A'	mRNA	-0.959006409	3.99E-04
418937	'NUP58'	mRNA	-0.649892441	0.045116514
418939	'AMER2'	mRNA	2.125089806	6.01E-05
418940	'SPATA13'	mRNA	1.327956496	6.79E-06
418948	'SKA3'	mRNA	-4.033467688	8.88E-16
418949	'LATS2'	mRNA	0.846005488	0.007840059
418952	'IFT88'	mRNA	0.956484784	0.008127113
418953	'CRYL1'	mRNA	0.573089665	0.026940136
418957	'MPHOSPH8'	mRNA	0.679487479	0.019976847
418960	'CENPJ'	mRNA	-3.650042161	4.75E-07
418966	'KDELC2'	mRNA	-0.795619812	0.001333039
418968	'ACAT1'	mRNA	0.857714956	4.20E-05
418979	'DYNC2H1'	mRNA	1.742869067	1.56E-06
419003	'CEP295'	mRNA	-1.360079468	2.38E-05
419007	'SLC36A4'	mRNA	-1.164669037	0.005857729
419015	'TMEM135'	mRNA	0.782821691	2.50E-04
419029	'KCTD14'	mRNA	-0.929768045	0.015597044
419042	'RAD51AP1'	mRNA	-0.89323001	0.022747867
419043	'FAR2'	mRNA	-1.085740524	0.013488807
419048	'MRPS35'	mRNA	-0.860579125	1.42E-05
419051	'SLCO2B1'	mRNA	1.426054931	0.006135092
419057	'P4HA3'	mRNA	1.910265741	0.01398586
419059	'C2CD3'	mRNA	-1.470943706	4.46E-04
419063	'RAB6A'	mRNA	0.575577613	0.003207297
419064	'PLEKHB1'	mRNA	-1.088188291	0.002279821
419077	'SMPD1'	mRNA	0.848254456	5.06E-05
419081	'RRM1'	mRNA	-3.030279627	1.30E-25
419086	'CAPN5'	mRNA	1.555460859	1.35E-04
419096	'BCL2L14'	mRNA	0.961200709	8.74E-04
419097	'LRP6'	mRNA	0.915224076	1.15E-05
419101	'PROSER2'	mRNA	1.078958652	0.006062839
419125	'SAMHD1'	mRNA	-1.414690997	9.84E-04
419126	'RBL1'	mRNA	-1.822994984	8.36E-07
419134	'CPNE1'	mRNA	0.596707871	0.033708392
419138	'CEP250'	mRNA	-1.671112057	7.17E-08
419140	'EIF6'	mRNA	0.656505109	0.002070688
419142	'MAP1LC3A'	mRNA	0.665073239	0.019238591
419146	'AHCY'	mRNA	0.777757658	2.26E-04
419155	'CBFA2T2'	mRNA	1.202897727	0.007758378
419158	'ACSS2'	mRNA	-2.388541537	4.02E-12
419165	'IFT52'	mRNA	-0.694220594	0.001932559
419176	'ZHX3'	mRNA	0.90654795	3.56E-05
419188	'TOMM34'	mRNA	-0.836534522	6.54E-04
419198	'HNF4A'	mRNA	0.947070925	0.005109997
419201	'GDAP1L1'	mRNA	0.947272387	0.003751417
419241	'ARFGAP1'	mRNA	0.534286517	0.004890687
419245	'PPDPF'	mRNA	0.408043548	0.020327614
419262	'RTEL1'	mRNA	-1.277178187	0.008190175
419270	'SLC52A3'	mRNA	-1.092572296	5.51E-05
419284	'KIF3B'	mRNA	0.564372667	0.015816569
419286	'COMMD7'	mRNA	-0.57087885	0.017495183
419289	'BPIFB3'	mRNA	-2.44232169	2.14E-08
419306	'SLC35C2'	mRNA	0.660750776	1.81E-04
419331	'CSTF1'	mRNA	-0.515959264	0.007681871
419356	'SLC9A8'	mRNA	0.791075321	3.32E-05
419363	'SLC45A1'	mRNA	0.979899821	8.20E-09
419364	'ERRFI1'	mRNA	0.838745653	0.009827283
419365	'TNFRSF9'	mRNA	-0.79521528	0.034432277
419366	'PER3'	mRNA	2.676369458	3.33E-22
419378	'C21H1orf174'	mRNA	-0.720719016	0.034880472
419382	'TP73'	mRNA	-1.530909939	0.023853324
419383	'WRAP73'	mRNA	-0.757963148	0.027876435
419386	'ARHGEF16'	mRNA	0.577003608	0.045982537
419402	'GNB1'	mRNA	-0.359608098	0.035201181
419403	'NADK'	mRNA	0.710852623	3.90E-05
419406	'CDK11A'	mRNA	0.417337887	0.013019639
419407	'MMP23B'	mRNA	1.71325559	2.61E-05
419408	'MIB2'	mRNA	1.043933027	5.94E-04
419409	'LOC419409'	mRNA	2.477972294	2.31E-06
419410	'SSU72'	mRNA	0.871705405	1.88E-05
419421	'UBE2J2'	mRNA	0.488860544	0.002278068
419422	'FAM132A'	mRNA	1.911292364	1.04E-05
419427	'C21H1orf159'	mRNA	-1.320386101	5.07E-04
419434	'SAMD11'	mRNA	1.008164511	0.018023176
419439	'GPR157'	mRNA	0.890454619	0.001023959
419448	'UBE4B'	mRNA	0.735746147	9.82E-05
419450	'PGD'	mRNA	-0.739593837	1.01E-05
419457	'PLEKHM2'	mRNA	0.420720173	0.012406126
419481	'VPS13D'	mRNA	0.474752417	0.022075364
419494	'FBXO6'	mRNA	-0.903485326	0.043146033
419500	'LOC419500'	mRNA	-4.601868959	0.001600819
419522	'BNIP3L'	mRNA	0.725493839	1.95E-04
419524	'CDCA2'	mRNA	-3.431872965	1.29E-05
419534	'R3HCC1'	mRNA	-0.473891278	0.027515964
419535	'CHMP7'	mRNA	0.433060421	0.006743641
419548	'CNKSR1'	mRNA	0.48297594	0.03959751
419549	'ZNF593'	mRNA	0.636463372	0.001161184
419552	'LAPTM5'	mRNA	-0.663912736	0.019998028
419554	'PUM1'	mRNA	0.485028401	0.039451776
419556	'SNRNP40'	mRNA	-0.65991642	0.018454797
419561	'CTPS1'	mRNA	-0.712959857	0.01205642
419563	'GBP1'	mRNA	-0.869314561	0.010595832
419566	'RPA2'	mRNA	-2.26896606	2.53E-16
419573	'RLF'	mRNA	0.649667729	0.041800778
419586	'MTFR1L'	mRNA	0.505730646	0.007857355
419590	'TMEM57'	mRNA	0.674700072	0.001642128
419603	'FAM110D'	mRNA	0.909626679	7.51E-07
419609	'INPP5B'	mRNA	0.511718305	0.034747272
419624	'MAP7D1'	mRNA	0.491830933	0.046817881
419642	'NFYC'	mRNA	0.765983881	3.68E-05
419653	'EIF3I'	mRNA	0.480305596	0.020790584
419671	'MACF1'	mRNA	0.423798304	0.045452346
419684	'PITHD1'	mRNA	0.621997496	0.012216944
419686	'GALE'	mRNA	1.903584464	1.56E-05
419690	'MYOM3'	mRNA	-1.005631867	4.01E-05
419705	'CCDC15'	mRNA	-2.401075053	3.65E-16
419711	'EI24'	mRNA	-0.611733637	0.004777471
419726	'TMEM45BL'	mRNA	1.574939871	0.04540164
419737	'NCAPD3'	mRNA	-3.672367199	2.17E-11
419757	'TTC36'	mRNA	0.584677065	0.010186906
419759	'ZBTB32'	mRNA	1.573795191	0.012181484
419762	'CADM1'	mRNA	-0.692544671	0.003084418
419764	'SIK3'	mRNA	1.238972767	7.65E-07
419787	'CCDC84'	mRNA	0.824320938	0.005443562
419789	'SLC37A4'	mRNA	0.838350986	3.67E-06
419796	'DLAT'	mRNA	-0.890720857	8.41E-05
419802	'APOA5'	mRNA	2.434272565	1.17E-11
419803	'AHCYL1'	mRNA	1.020802813	3.04E-08
419815	'SRSF3'	mRNA	-0.75786521	3.61E-05
419818	'PI16'	mRNA	1.304299772	1.62E-04
419832	'ELK4'	mRNA	0.787472177	2.59E-06
419841	'FAM72A'	mRNA	-3.313922197	1.75E-09
419843	'SRGAP2'	mRNA	-0.572709383	0.019477727
419847	'MAPKAPK2'	mRNA	1.136968869	4.97E-09
419849	'C26H1orf116'	mRNA	0.87895436	0.006955697
419850	'PFKFB2'	mRNA	0.893385955	2.98E-04
419860	'G0S2'	mRNA	-4.217207179	1.56E-05
419863	'IRF6'	mRNA	-0.777469164	1.01E-04
419865	'WDR77'	mRNA	-0.712081873	0.03541828
419866	'ATP5F1'	mRNA	0.455464717	0.011654835
419891	'FANCE'	mRNA	-2.260125102	8.38E-10
419902	'C26H6orf106'	mRNA	0.656402919	3.19E-04
419910	'ITPR3'	mRNA	-1.221443255	5.89E-09
419914	'TSPO2'	mRNA	-3.151073257	0.001158435
419916	'OARD1'	mRNA	-0.576592838	0.04678753
419966	'NMT1'	mRNA	-0.718568263	1.41E-04
419968	'KIF18B'	mRNA	-3.339042728	7.42E-08
419992	'ATP5G1'	mRNA	0.430779674	0.01401782
419999	'PIP4K2B'	mRNA	-0.846171781	5.63E-04
420006	'MPP2'	mRNA	-0.932638367	0.010576903
420007	'NBR1'	mRNA	0.541895459	0.022423609
420017	'PSME3'	mRNA	-0.366284017	0.036904356
420025	'TUBG1'	mRNA	-0.479683023	0.01916426
420053	'TIMM44'	mRNA	-0.704087227	2.06E-04
420055	'LSM7'	mRNA	-1.10646067	1.18E-05
420057	'SLC1A6'	mRNA	-3.526125158	0.013240005
420060	'NDUFA11'	mRNA	0.49506737	0.042115741
420063	'RAB11B'	mRNA	0.564177114	0.019327199
420065	'NDUFA7'	mRNA	0.479690921	0.026784046
420087	'ANP32B'	mRNA	-0.493419729	0.026697376
420090	'ACSBG2'	mRNA	-3.296323529	7.42E-15
420095	'PIAS4'	mRNA	-0.694186529	0.024265515
420098	'PTBP1'	mRNA	0.483354857	0.013556036
420101	'TMEM259'	mRNA	0.414072431	0.010407206
420128	'LSM4'	mRNA	-0.863487087	5.75E-05
420132	'ARHGEF18'	mRNA	0.800809812	6.08E-04
420138	'CPAMD8'	mRNA	-1.140616216	1.79E-05
420148	'KLF2'	mRNA	1.01490074	0.021749062
420154	'UHRF1'	mRNA	-2.632130806	5.04E-20
420164	'CYP7B1'	mRNA	0.637013301	0.001054676
420179	'MSC'	mRNA	1.113321044	0.040543432
420180	'TRPA1'	mRNA	3.014303425	0.007686531
420183	'RDH10'	mRNA	0.760705603	2.82E-04
420184	'STAU2'	mRNA	0.839427633	5.56E-05
420187	'ELOC'	mRNA	0.694358502	0.005216756
420190	'JPH1'	mRNA	0.632591942	8.14E-04
420192	'PEX2'	mRNA	0.72520234	0.003357941
420194	'ZNF704'	mRNA	-0.662343693	0.006361896
420205	'LRRCC1'	mRNA	-2.080921583	7.30E-04
420214	'CPNE3'	mRNA	1.023936151	0.008337562
420215	'RIPK2'	mRNA	-0.968485171	0.026145031
420231	'CCNE2'	mRNA	-2.990881554	3.17E-08
420232	'TP53INP1'	mRNA	1.077247293	0.004690186
420236	'UQCRB'	mRNA	0.388648384	0.02813115
420243	'COX6C'	mRNA	0.48145625	0.006122847
420254	'AZIN1'	mRNA	-0.639135705	0.002158709
420255	'KLF10'	mRNA	-1.681457088	1.33E-06
420266	'DPYS'	mRNA	1.346079918	4.39E-08
420272	'EIF3E'	mRNA	0.743804237	2.04E-05
420286	'RAD21'	mRNA	-0.62495066	0.020689815
420287	'UTP23'	mRNA	-0.793158718	0.032942126
420288	'EIF3H'	mRNA	0.572170326	4.95E-04
420293	'PYCRL'	mRNA	1.359169269	8.61E-10
420299	'RHPN1'	mRNA	1.504787191	0.008764834
420323	'PHF20L1'	mRNA	0.48128406	0.037085934
420327	'EFR3A'	mRNA	0.486035319	0.007474354
420338	'RNF139'	mRNA	0.554496112	0.010794272
420342	'ANXA13'	mRNA	-1.35962068	0.012553193
420343	'FBXO32'	mRNA	1.374747482	3.97E-05
420346	'ATAD2'	mRNA	-0.517403825	0.048364048
420347	'ZHX1'	mRNA	0.615547829	0.04842661
420354	'MTBP'	mRNA	-3.484405858	1.81E-05
420358	'DSCC1'	mRNA	-2.116887353	6.46E-05
420366	'RARRES2'	mRNA	0.533702573	0.010898253
420375	'CDC25A'	mRNA	-1.739422513	1.50E-06
420389	'KLHL40'	mRNA	3.449532151	3.51E-04
420391	'HHATL'	mRNA	3.478324643	1.11E-18
420392	'CCDC13'	mRNA	1.150085194	0.022341945
420395	'OBSCN'	mRNA	1.762515219	4.48E-04
420410	'CCM2'	mRNA	-0.723658523	0.001989248
420421	'OXSR1'	mRNA	-0.668719081	0.013692962
420422	'SLC22A13L'	mRNA	0.873816314	0.007328603
420425	'CSRNP1'	mRNA	1.392095367	6.47E-04
420433	'NUB1'	mRNA	-0.523730325	0.014078837
420441	'PAXIP1'	mRNA	-1.341692526	6.24E-06
420442	'INSIG1'	mRNA	-2.13823577	1.36E-07
420444	'RBM33'	mRNA	0.506655307	0.034163735
420447	'UBE3C'	mRNA	-0.612946614	0.002655602
420448	'DNAJB6'	mRNA	0.541917244	2.96E-04
420467	'CUL2'	mRNA	0.508142727	0.00840755
420475	'SVIL'	mRNA	-1.310382504	3.73E-05
420487	'MASTL'	mRNA	-3.641375636	4.40E-13
420499	'PRTFDC1'	mRNA	-1.276102016	1.88E-05
420524	'RSU1'	mRNA	-1.991032307	2.07E-13
420528	'FAM171A1'	mRNA	-0.827137005	0.007328603
420530	'RPP38'	mRNA	-1.220187692	0.009371546
420534	'ABCB1LA'	mRNA	-2.934267652	7.97E-23
420535	'RUNDC3B'	mRNA	-1.622891729	4.08E-06
420536	'DBF4'	mRNA	-1.420881728	7.63E-05
420538	'SRI'	mRNA	-0.721511888	7.35E-05
420544	'GTPBP10'	mRNA	-2.316616708	1.56E-06
420548	'CYP51A1'	mRNA	-0.633950169	0.035193528
420551	'GATAD1'	mRNA	-1.070722377	0.003304233
420554	'PEX1'	mRNA	-0.659750799	0.048460968
420565	'CASD1'	mRNA	-0.664594405	0.024361079
420570	'PDK4'	mRNA	4.163356115	5.55E-33
420571	'DYNC1I1'	mRNA	-1.73667121	7.51E-05
420574	'ASNS'	mRNA	-1.656713423	4.96E-16
420578	'RPA3'	mRNA	-1.148650036	0.001474109
420589	'ARL4A'	mRNA	0.960531854	4.75E-07
420599	'HDAC9'	mRNA	-1.404983226	1.39E-05
420608	'CDCA7L'	mRNA	-1.080960997	0.001701318
420614	'NUPL2'	mRNA	-0.84565729	0.006555517
420632	'HIBADH'	mRNA	0.966342075	8.68E-09
420633	'JAZF1'	mRNA	-1.988844881	0.0021578
420640	'ANKRD28'	mRNA	-0.802738017	0.018801112
420649	'RAB5A'	mRNA	-0.781512906	1.49E-04
420650	'SGO1'	mRNA	-3.639659146	2.91E-07
420657	'LRRC3B'	mRNA	1.028638605	9.69E-04
420667	'CMTM6'	mRNA	-1.016947012	0.004399561
420668	'DYNC1LI1'	mRNA	-0.891636694	2.73E-06
420670	'TCAIM'	mRNA	-0.58601486	0.006062839
420673	'ABHD5'	mRNA	1.140837055	1.53E-04
420674	'ANO10'	mRNA	-0.934780101	0.015928018
420675	'SNRK'	mRNA	0.673080911	0.009669342
420676	'GGCT'	mRNA	0.776624218	1.10E-05
420678	'ZNRF2'	mRNA	0.483151276	0.025263219
420686	'MRPL3'	mRNA	-0.679447715	0.003711033
420689	'ACAD11'	mRNA	1.502629205	4.11E-07
420694	'TOPBP1'	mRNA	-0.795637549	0.0202511
420702	'LARS2'	mRNA	-0.555234542	0.032685005
420708	'KIF15'	mRNA	-3.86881932	3.88E-18
420715	'EIF1B'	mRNA	0.452524847	0.01882239
420716	'LOC420716'	mRNA	-2.765829319	0.00166309
420738	'ANLN'	mRNA	-3.173472723	3.20E-06
420739	'KIAA0895'	mRNA	-0.628007431	0.037269009
420743	'DPY19L1'	mRNA	-0.676204287	0.03020972
420749	'KBTBD2'	mRNA	-0.59941307	0.025155848
420752	'PDE1C'	mRNA	-3.45783831	0.001223267
420758	'GOLGA4'	mRNA	0.44204762	0.024574831
420784	'EZH2'	mRNA	-1.685308568	5.72E-08
420795	'ICE1'	mRNA	-0.603718425	0.017199444
420797	'SLC12A7'	mRNA	-0.589325872	0.012785553
420798	'TRIP13'	mRNA	-3.738727041	3.18E-09
420820	'MRS2'	mRNA	-0.624537613	0.016035586
420822	'NRSN1'	mRNA	-1.784791597	4.65E-08
420824	'E2F3'	mRNA	-1.097741926	0.015445317
420828	'DEK'	mRNA	-1.489530319	9.07E-11
420853	'TBC1D7'	mRNA	-0.801894634	0.046533535
420856	'HIVEP1'	mRNA	0.388712612	0.033708392
420858	'ELOVL2'	mRNA	-2.058966265	1.54E-07
420867	'TXNDC5'	mRNA	-0.562491336	0.033708392
420876	'RPP40'	mRNA	-0.867993849	0.015995792
420878	'ECI2'	mRNA	0.97304286	0.001867831
420881	'SLC22A23'	mRNA	0.974893069	3.28E-04
420883	'TUBB2B'	mRNA	-1.647665004	1.18E-06
420886	'NQO2'	mRNA	0.974033062	8.04E-04
420890	'GMDS'	mRNA	-1.208719585	0.001037048
420895	'SERPINB6L'	mRNA	-0.722850358	0.015245498
420908	'PIGN'	mRNA	-0.691266268	0.047640629
420909	'RNF152'	mRNA	1.306985989	0.003276661
420917	'ANKH'	mRNA	-1.300913747	1.57E-10
420927	'MARCH6'	mRNA	-0.688467988	2.24E-05
420946	'FIGNL1'	mRNA	-2.070247588	3.37E-05
420949	'COBL'	mRNA	0.72597654	0.004427502
420961	'FRRS1L'	mRNA	-0.787751206	0.025263219
420962	'EPB41L4B'	mRNA	0.740833273	0.002955395
420964	'MOCOS'	mRNA	0.631671597	0.008652189
420971	'SLC6A19'	mRNA	2.043849601	0.0282559
420976	'NDUFS6'	mRNA	0.455005465	0.036904356
420979	'GABBR2'	mRNA	2.231820887	0.01638173
420983	'FAM206A'	mRNA	-1.055472653	0.013717454
420984	'SLC39A6'	mRNA	-1.107647979	0.010637399
420993	'TEX10'	mRNA	-0.548075176	0.025159673
420994	'ERP44'	mRNA	-0.731003004	2.26E-05
420998	'ALG2'	mRNA	0.607353478	0.025189417
420999	'GLIPR2'	mRNA	-1.225110997	6.77E-04
421004	'GMNN'	mRNA	-2.928700363	8.29E-13
421006	'ACOT13'	mRNA	0.551048043	0.048415229
421008	'ZNF236'	mRNA	0.785026208	2.95E-04
421013	'CNDP2'	mRNA	-0.954500657	0.004455609
421016	'TIMM21'	mRNA	0.853212678	6.18E-04
421023	'RTTN'	mRNA	-2.538783513	7.85E-11
421027	'TMX3'	mRNA	-0.641275808	0.007436661
421033	'SPIRE1'	mRNA	-1.076864298	0.027987831
421037	'TUBB6'	mRNA	-1.409630041	1.70E-05
421040	'PSMG2'	mRNA	1.593257059	2.86E-05
421043	'CEP192'	mRNA	-2.070675831	9.93E-08
421059	'LPIN2'	mRNA	1.434459743	9.98E-10
421060	'TYMS'	mRNA	-3.070586111	5.04E-09
421061	'COLEC12'	mRNA	-1.67939502	7.56E-04
421067	'ESCO1'	mRNA	-0.527958618	0.021874878
421079	'OSBPL1A'	mRNA	0.745559266	0.001405789
421080	'IMPACT'	mRNA	1.009539254	0.020261381
421096	'RNF138'	mRNA	0.578827421	0.020742306
421098	'GAREM1'	mRNA	-0.638699946	0.004879403
421099	'RAB10L'	mRNA	-1.113697799	0.015748136
421100	'KLHL14'	mRNA	-1.072783015	0.004555101
421114	'PCMTD1'	mRNA	1.614354426	2.12E-09
421124	'TMEM68'	mRNA	-0.925712762	0.017524485
421127	'LYN'	mRNA	-1.152916508	2.21E-06
421142	'ASPH'	mRNA	-0.550782034	0.002078857
421147	'TIMM17A'	mRNA	0.422158691	0.029330341
421149	'UBE2T'	mRNA	-3.584340659	2.04E-10
421152	'CEPT1'	mRNA	0.90651417	6.74E-05
421165	'RNPEP'	mRNA	-0.367241375	0.02213952
421169	'TUBA3E'	mRNA	-2.380859054	5.83E-09
421177	'ELF3'	mRNA	-1.345368391	0.024265515
421182	'BRPF3'	mRNA	-0.761393997	8.53E-04
421186	'FKBP5'	mRNA	2.327519139	1.12E-17
421202	'FANCL'	mRNA	-2.186998455	1.91E-07
421209	'CFAP36'	mRNA	-2.342284985	1.47E-04
421212	'PRORSD1P'	mRNA	-1.024723605	0.015051723
421215	'EML6'	mRNA	1.023795864	0.003081458
421216	'SPTBN1'	mRNA	-0.624847374	0.002215344
421218	'PSME4'	mRNA	1.19336901	1.04E-08
421226	'BUB1'	mRNA	-1.413802294	0.007076054
421230	'ZC3H6'	mRNA	0.600420255	0.002250522
421246	'RIN2'	mRNA	0.729200201	0.001374807
421250	'PPP2R5D'	mRNA	-0.696613356	7.16E-04
421269	'ETAA1'	mRNA	-1.006409874	0.013239817
421278	'LGALSL'	mRNA	0.964823411	0.001836331
421291	'MSH6'	mRNA	-1.44886878	4.11E-06
421327	'DEGS1'	mRNA	0.700293438	0.024293993
421335	'AIDA'	mRNA	-0.544669527	0.046166426
421337	'MIA3'	mRNA	1.025505815	7.16E-11
421347	'BPNT1'	mRNA	0.903058488	2.75E-10
421353	'RRP15'	mRNA	-0.611724409	0.03246717
421361	'SMYD2'	mRNA	-1.918435366	4.69E-06
421364	'VASH2'	mRNA	-1.227958761	0.001451393
421367	'NSL1'	mRNA	-0.669629733	0.016336338
421368	'BATF3'	mRNA	-1.340639542	0.001538882
421370	'NENF'	mRNA	-0.468921836	0.045576197
421371	'TMEM206'	mRNA	-0.828535971	0.009384906
421373	'DTL'	mRNA	-4.78144459	1.18E-10
421374	'INTS7'	mRNA	-0.652895586	0.03995422
421376	'NEK2'	mRNA	-3.30530729	5.33E-05
421386	'TRERF1'	mRNA	-0.744790714	0.001453441
421395	'MTA3'	mRNA	-1.031292603	0.002139588
421396	'HAAO'	mRNA	1.105075134	2.45E-06
421398	'THADA'	mRNA	-1.092348596	0.049193623
421401	'ABCG5'	mRNA	1.672923327	5.62E-06
421404	'PPM1B'	mRNA	0.809463815	4.70E-05
421408	'SRBD1'	mRNA	-0.691750009	0.020003321
421409	'PRKCE'	mRNA	-1.35940896	2.85E-06
421414	'TTC7A'	mRNA	1.604928264	1.11E-08
421417	'BRE'	mRNA	0.484536773	0.012181831
421424	'KCNK5'	mRNA	0.837191244	4.55E-06
421439	'SLC29A1'	mRNA	-1.08045453	4.12E-05
421443	'MRPL14'	mRNA	-0.490103719	0.040698287
421448	'MAD2L1BP'	mRNA	-2.731804092	1.28E-06
421485	'SCCPDH'	mRNA	-0.734033238	3.61E-08
421498	'SDCCAG8'	mRNA	-1.754441039	2.38E-05
421505	'EXO1'	mRNA	-3.956398303	3.97E-06
421506	'LOC421506'	mRNA	-1.019492358	0.013396575
421509	'ERO1B'	mRNA	0.718775118	0.001836094
421517	'TARBP1'	mRNA	-0.685641344	0.019946813
421519	'KCNK1'	mRNA	0.596367509	0.005883736
421537	'ABCB10'	mRNA	-0.61945768	0.02398311
421547	'C3H1ORF131'	mRNA	-1.047797486	0.024419903
421559	'SMOC2'	mRNA	-1.007946168	0.011301603
421560	'SULT6B1L'	mRNA	0.800899337	1.26E-06
421586	'TCP1'	mRNA	0.5793993	0.001927226
421587	'ACAT2'	mRNA	1.260805876	2.49E-12
421589	'FNDC1'	mRNA	1.392791284	0.022477185
421600	'PRRG4'	mRNA	-1.35901402	0.016601782
421602	'EIF3M'	mRNA	0.826088832	6.05E-07
421606	'METTL15'	mRNA	-1.142179038	0.004465213
421607	'KIF18A'	mRNA	-3.258620777	2.74E-07
421622	'TAB2'	mRNA	0.459509396	0.027410066
421631	'IYD'	mRNA	0.763345908	0.003089453
421642	'FBXO5'	mRNA	-1.071931297	0.012340638
421666	'LTV1'	mRNA	-0.596540348	0.02691942
421681	'ARFGEF3'	mRNA	2.579555515	0.01423688
421687	'PEX7'	mRNA	-0.910372333	0.024574831
421688	'MAP3K5'	mRNA	-0.565167196	0.023421125
421691	'MTFR2'	mRNA	-2.860944395	3.36E-05
421695	'ALDH8A1'	mRNA	-0.592524119	0.011723764
421696	'SLC2A12'	mRNA	-3.263201616	7.37E-09
421702	'VNN1'	mRNA	-1.201444167	0.010735247
421705	'L3MBTL3'	mRNA	-0.857758004	0.001212625
421716	'CENPW'	mRNA	-3.718150486	2.63E-08
421722	'SERINC1'	mRNA	0.399181813	0.038744925
421724	'HSF2'	mRNA	0.55067601	0.028022368
421740	'SOT3A1L'	mRNA	2.139882846	1.41E-15
421753	'SLC16A10'	mRNA	2.613170473	1.33E-10
421755	'AMD1'	mRNA	-0.529846184	0.041683228
421758	'METTL24'	mRNA	-3.456959235	2.53E-04
421766	'SESN1'	mRNA	0.842160263	1.27E-04
421778	'BEND3'	mRNA	0.573133618	0.016176323
421784	'ATG5'	mRNA	-0.567398607	0.030624227
421792	'TSTD3'	mRNA	-1.51377025	6.70E-06
421799	'MMS22L'	mRNA	-3.512873005	1.20E-08
421817	'PNRC1'	mRNA	1.005093721	6.78E-04
421819	'RNGTT'	mRNA	-0.716337539	0.003358294
421841	'PGM3'	mRNA	-0.923065738	0.006299956
421849	'TTK'	mRNA	-2.458457143	4.55E-06
421852	'LCA5'	mRNA	0.620581587	0.045509384
421853	'HMGN3'	mRNA	0.605155673	0.035402849
421863	'SLC17A5'	mRNA	0.46808911	0.030624227
421864	'MB21D1'	mRNA	-1.344801178	1.41E-04
421871	'FAM135A'	mRNA	-0.926197591	1.07E-04
421878	'PRIM2'	mRNA	-1.948900075	2.26E-05
421888	'TINAG'	mRNA	1.410741498	1.05E-06
421902	'CLN8'	mRNA	0.567336277	0.01984841
421922	'RNF144A'	mRNA	-1.388680395	7.66E-10
421930	'IAH1'	mRNA	-0.679364973	0.015519899
421933	'TAF1B'	mRNA	-1.04293892	0.001337045
421934	'KLF11'	mRNA	-1.102783654	0.002208957
421935	'LOC421935'	mRNA	-1.847249821	3.64E-07
421936	'RRM2'	mRNA	-5.165177252	2.56E-06
421937	'ODC1'	mRNA	-1.628682986	2.73E-06
421945	'LPIN1'	mRNA	1.611391282	2.00E-05
421950	'SMC6'	mRNA	-0.705677089	0.003848759
421951	'GEN1'	mRNA	-1.338784928	4.81E-07
421966	'HS1BP3'	mRNA	1.143323823	0.001889538
421973	'UBXN2A'	mRNA	-0.466458332	0.037963108
421975	'WDCP'	mRNA	-1.800971033	2.77E-04
421977	'TP53I3'	mRNA	2.085264661	6.06E-04
421979	'ITSN2'	mRNA	0.538641707	0.002185441
421984	'KRTCAP3'	mRNA	-0.884894565	0.010639937
421991	'DNMT3A'	mRNA	0.360616476	0.035456129
422003	'PBK'	mRNA	-3.980927951	1.90E-04
422004	'ESCO2'	mRNA	-2.120278607	1.56E-08
422013	'ADCY3'	mRNA	0.924986091	1.88E-05
422014	'CENPO'	mRNA	-2.380614873	2.18E-06
422015	'PTRHD1'	mRNA	-1.052160295	0.028327467
422017	'ZNF395'	mRNA	0.980007168	0.003997772
422027	'MSRA'	mRNA	1.119911123	9.17E-09
422028	'PINX1'	mRNA	-0.601870377	0.049193623
422029	'XKR6'	mRNA	0.892667352	0.00944823
422034	'TDH'	mRNA	3.022403585	2.65E-33
422043	'MCM3'	mRNA	-3.783655826	8.94E-05
422048	'CENPQ'	mRNA	-1.155358269	9.65E-05
422051	'LOC422051'	mRNA	0.96281731	1.85E-08
422062	'TNFRSF21'	mRNA	-1.192757915	5.75E-08
422069	'MTR'	mRNA	-1.182348815	2.84E-10
422084	'CBX8'	mRNA	1.220245613	8.40E-05
422104	'EME1'	mRNA	-1.865913805	9.46E-07
422111	'OTOP2'	mRNA	-2.607551019	4.60E-17
422112	'OTOP3'	mRNA	-1.686717293	0.005889644
422117	'SLC16A5'	mRNA	1.924755642	2.97E-09
422119	'JPT1'	mRNA	-1.201936938	9.51E-07
422127	'LLGL2'	mRNA	0.488233116	0.012216944
422135	'ERCC6L'	mRNA	-3.636101277	4.48E-06
422136	'OCRL'	mRNA	0.50723162	0.042901765
422137	'XPNPEP2'	mRNA	0.515613507	0.048415229
422151	'FNDC3AL'	mRNA	0.585728297	0.001822954
422153	'PDZD11'	mRNA	-0.699165028	6.47E-04
422184	'PIH1D3'	mRNA	-2.941183057	0.001135116
422185	'PRPS1'	mRNA	-0.526594734	0.037787292
422197	'MPP1'	mRNA	-0.928096558	0.004879403
422199	'F8'	mRNA	-0.714198525	0.0341161
422202	'GCNA'	mRNA	-3.772012403	1.13E-11
422203	'OGT'	mRNA	0.531119897	0.0310796
422238	'MOSPD1'	mRNA	1.413680412	2.47E-09
422239	'INTS6L'	mRNA	1.011766623	1.88E-05
422253	'MCF2'	mRNA	-1.014578849	0.009309505
422257	'NOX1'	mRNA	1.166871915	1.51E-04
422271	'APOOL'	mRNA	-0.931096079	1.93E-07
422272	'HDX'	mRNA	-1.101199729	0.002695773
422273	'RPS6KA6'	mRNA	-0.737848332	0.022229477
422277	'SH3BGRL'	mRNA	-0.932285268	4.58E-04
422278	'HMGN5'	mRNA	-1.109276309	1.47E-07
422302	'NSDHL'	mRNA	-0.890515727	1.03E-08
422336	'AMOT'	mRNA	-0.668267655	0.004408744
422347	'IRS4'	mRNA	1.666404512	2.32E-11
422360	'STAG2'	mRNA	0.416612032	0.023511231
422375	'LONRF3'	mRNA	-0.9636049	1.09E-06
422381	'C4HCXorf57'	mRNA	-0.618287164	0.006292263
422400	'KIAA0922'	mRNA	-0.50825984	0.04555022
422409	'TDO2'	mRNA	1.129846531	9.80E-05
422417	'FNIP2'	mRNA	0.955474462	5.62E-04
422418	'RAPGEF2'	mRNA	-0.736965998	6.96E-04
422428	'PALLD'	mRNA	0.607582853	0.034079596
422431	'HPF1'	mRNA	-1.267922924	5.70E-07
422433	'NEK1'	mRNA	-0.837548029	2.80E-04
422441	'RAB33B'	mRNA	-1.126121191	3.32E-10
422447	'CLGN'	mRNA	-1.76366432	0.040918166
422455	'USP38'	mRNA	0.68931966	8.59E-04
422456	'GAB1'	mRNA	-0.679865958	0.022265108
422463	'OTUD4'	mRNA	-0.484994215	0.040025253
422466	'LSM6'	mRNA	-1.34020829	1.37E-05
422480	'GATB'	mRNA	-0.880324907	0.001892573
422481	'FBXW7'	mRNA	-1.041700106	0.021172266
422486	'SCLT1'	mRNA	-0.87318223	0.024605562
422487	'SH2D4A'	mRNA	1.419069909	0.006472956
422491	'POMK'	mRNA	0.634696047	0.044034681
422493	'SLC20A2'	mRNA	-0.605344601	0.013493151
422494	'INTU'	mRNA	-3.789498292	2.92E-05
422497	'PLK4'	mRNA	-3.558838641	1.85E-10
422512	'CCNG2'	mRNA	-0.563536086	0.045509384
422515	'FAM13A'	mRNA	-0.788449489	0.013459947
422534	'TBCK'	mRNA	0.640282252	0.001073748
422536	'GSTCD'	mRNA	-0.905500661	0.038222829
422543	'LRP2BP'	mRNA	1.328173801	0.046808359
422546	'SLC25A4'	mRNA	0.724574042	0.008966004
422548	'CENPU'	mRNA	-2.451102634	5.02E-13
422549	'PRIMPOL'	mRNA	-1.497249458	6.64E-07
422553	'ING2'	mRNA	-1.732648555	0.001091225
422556	'DCTD'	mRNA	-1.667433669	4.40E-06
422562	'SAP30'	mRNA	-1.299350295	0.00356938
422566	'CEP44'	mRNA	-1.439361326	1.73E-04
422567	'HPGD'	mRNA	1.01719478	6.38E-08
422573	'VEGFC'	mRNA	-0.5830604	0.005835133
422575	'USO1'	mRNA	0.438160492	0.044875339
422578	'BMP2K'	mRNA	0.492435581	0.020597035
422588	'HSD17B11'	mRNA	0.721281755	1.91E-04
422589	'KLHL8'	mRNA	0.995917232	2.89E-07
422593	'ARHGAP24'	mRNA	0.900632701	0.040600497
422595	'LIN54'	mRNA	-0.626564309	0.034170931
422600	'ENOPH1'	mRNA	-0.829783326	2.04E-04
422602	'HNRNPD'	mRNA	0.642953556	0.02244432
422605	'COQ2'	mRNA	-1.374899117	8.04E-04
422609	'AGPAT9L'	mRNA	2.053871085	1.87E-06
422610	'GPAT3'	mRNA	1.359340363	3.60E-08
422611	'CDS1'	mRNA	-1.142497889	0.010897726
422614	'PPM1K'	mRNA	2.700241034	8.49E-09
422630	'PPP1R3B'	mRNA	-1.195714336	7.24E-04
422633	'CL2'	mRNA	0.49893729	1.97E-04
422634	'CCNI'	mRNA	0.480004062	0.011586069
422638	'SCARB2'	mRNA	-0.684188235	0.021791416
422648	'DCK'	mRNA	-2.02547999	6.89E-09
422650	'COX18'	mRNA	-0.806215347	0.013239817
422656	'YTHDC1'	mRNA	0.383393469	0.028690649
422660	'UGT2A1'	mRNA	1.079067581	0.003962254
422661	'SULT1B'	mRNA	0.645826419	0.020157007
422665	'SPATA5'	mRNA	0.704519956	0.015472652
422666	'NUDT6'	mRNA	0.551904982	0.007268877
422668	'CETN1'	mRNA	-1.362337434	0.001223267
422675	'MAD2L1'	mRNA	-2.98012484	2.77E-13
422709	'MTTP'	mRNA	-0.926104129	3.34E-04
422716	'CENPE'	mRNA	-3.837927487	8.73E-10
422720	'TLR3'	mRNA	-1.730888597	9.73E-08
422723	'F11'	mRNA	0.697921401	0.010072757
422729	'MTUS1'	mRNA	0.679844635	0.002489407
422730	'SLC7A2'	mRNA	1.584449055	7.92E-06
422743	'PPAT'	mRNA	1.929989061	2.01E-14
422746	'CEP135'	mRNA	-2.600818241	6.72E-05
422764	'OCIAD1'	mRNA	0.763535634	4.32E-04
422769	'COMMD8'	mRNA	-0.706777113	0.003765355
422772	'GNPDA2'	mRNA	-0.69304942	0.004734633
422773	'GUF1'	mRNA	-0.799398898	0.015597044
422776	'ATP8A1'	mRNA	1.119306054	3.68E-07
422781	'APBB2'	mRNA	-1.172757242	0.001788374
422787	'PDS5A'	mRNA	0.737961736	0.004584198
422788	'RFC1'	mRNA	-0.871695983	1.71E-04
422791	'LIAS'	mRNA	-0.699210522	0.003042454
422792	'UGDH'	mRNA	0.899452459	3.53E-05
422795	'RELL1'	mRNA	-0.89830045	8.41E-04
422799	'STIM2'	mRNA	0.727421251	0.020919924
422805	'ANAPC4'	mRNA	-1.096217539	0.001135116
422817	'ADGRA3L'	mRNA	-0.769326428	0.033638616
422822	'NCAPG'	mRNA	-3.70145836	4.52E-09
422824	'TAPT1'	mRNA	0.516996381	0.020750313
422828	'BST1'	mRNA	-1.292349381	1.99E-04
422829	'FBXL5'	mRNA	-0.441242811	0.033980908
422830	'CC2D2A'	mRNA	-1.213127981	0.013081896
422843	'SLC2A9'	mRNA	0.77594059	0.01339694
422882	'ADD1'	mRNA	-0.514257532	0.006148871
422884	'TNIP2'	mRNA	2.738600249	1.53E-13
422885	'FAM193A'	mRNA	0.553822571	0.032680749
422892	'POLN'	mRNA	-1.838004878	9.16E-06
422897	'WHSC1'	mRNA	-2.344107103	1.30E-14
422899	'TACC3'	mRNA	-1.960852704	9.51E-07
422902	'SLBP'	mRNA	-4.102607365	2.52E-14
422905	'SPON2'	mRNA	-3.956856579	0.04515109
422930	'EIF2AK3'	mRNA	1.014283274	5.81E-05
422933	'ADRA1D'	mRNA	-1.783483695	0.022079686
422949	'ALMS1'	mRNA	-0.825399207	0.002793937
422954	'SFXN5'	mRNA	0.680324927	0.003328569
422964	'TMEM258'	mRNA	-0.533619541	0.015655095
422975	'PRMT3'	mRNA	-0.936227307	0.001056821
422977	'NAV2'	mRNA	1.18271377	0.015597044
422978	'E2F8'	mRNA	-4.191929546	3.66E-22
422980	'ZDHHC13'	mRNA	-0.727797343	0.008284035
422983	'NADSYN1'	mRNA	0.719231274	0.015187004
422984	'VPS51'	mRNA	0.718434408	0.001758245
422995	'SIGIRR'	mRNA	0.551020083	0.048415229
422996	'ANO9'	mRNA	-2.13254015	0.039421445
423007	'KNL1'	mRNA	-3.634608498	7.35E-13
423011	'IVD'	mRNA	0.72512831	4.44E-06
423020	'PDDC1'	mRNA	-1.185078219	4.77E-04
423032	'USP47'	mRNA	0.724907479	5.79E-04
423045	'WEE1'	mRNA	-2.15220329	1.44E-05
423055	'ST5'	mRNA	0.595652015	0.002762095
423064	'PDE3B'	mRNA	0.676453518	0.017429801
423090	'KCNQ1'	mRNA	1.768740785	0.015655095
423103	'CHID1'	mRNA	-0.622836638	0.020201432
423104	'TSPAN4'	mRNA	-0.537862353	0.030952213
423105	'CD151'	mRNA	-1.160158077	2.09E-15
423106	'CRACR2B'	mRNA	2.119186225	0.001973098
423111	'RNH1'	mRNA	-0.866816593	1.01E-05
423112	'CHKA'	mRNA	-2.278980985	8.94E-14
423118	'CPT1A'	mRNA	1.769898085	5.20E-05
423120	'FADS1'	mRNA	-1.254942821	2.45E-05
423122	'FADS2'	mRNA	-1.622129267	1.98E-10
423132	'SERPING1'	mRNA	0.541242776	0.034354057
423133	'SLC43A3'	mRNA	-0.80017281	0.015854471
423144	'ANO1'	mRNA	1.301010211	0.031098893
423147	'PPFIA1'	mRNA	0.915565593	2.03E-05
423160	'LDLRAD3'	mRNA	-2.570027228	6.15E-11
423163	'TRAF6'	mRNA	-0.479292139	0.035201181
423178	'FUT8'	mRNA	-1.755764423	0.030633817
423179	'NDUFS3'	mRNA	0.703146629	8.74E-06
423183	'SLC39A13'	mRNA	-0.474675756	0.027941778
423190	'CKAP5'	mRNA	-1.419892723	4.27E-05
423197	'DGKZ'	mRNA	0.501984435	0.008119719
423204	'ZFYVE19'	mRNA	-0.827610763	1.03E-04
423209	'CHAC1'	mRNA	3.064444024	0.016978454
423210	'INO80'	mRNA	1.094105067	7.05E-08
423213	'NUSAP1'	mRNA	-3.569726522	8.20E-09
423222	'ACOT1L'	mRNA	1.231866551	8.13E-05
423232	'GANC'	mRNA	0.424132958	0.018092465
423239	'CDAN1'	mRNA	-0.688707667	0.034283513
423241	'TTBK2'	mRNA	-0.907159552	0.019647917
423247	'ACOT2L'	mRNA	0.750916625	0.002477876
423250	'RBM25'	mRNA	0.640972223	1.20E-04
423252	'ZFYVE1'	mRNA	1.045831253	1.27E-05
423258	'SRSF5'	mRNA	0.980319543	0.004820095
423260	'PLEKHD1'	mRNA	1.798265341	3.20E-09
423272	'ARG2'	mRNA	4.894088106	1.01E-05
423274	'RDH12'	mRNA	-1.748872761	4.47E-10
423280	'ATP6V1D'	mRNA	0.399522285	0.026235132
423289	'ARHGAP11A'	mRNA	-0.653031853	0.009895427
423310	'HECTD1'	mRNA	0.503677985	0.003119581
423311	'HEATR5A'	mRNA	-0.531237549	0.044370255
423322	'SRP54'	mRNA	0.620211401	0.005104377
423323	'FAM177A1'	mRNA	-0.549361163	0.020742306
423326	'PSMA6'	mRNA	0.545950678	0.02095741
423328	'BRMS1L'	mRNA	-0.875627513	2.23E-04
423345	'ALDH6A1'	mRNA	0.734064982	6.45E-07
423346	'LIN52'	mRNA	0.572901566	0.022823125
423347	'ACSS1L'	mRNA	1.131107093	2.88E-04
423358	'RPS6KL1'	mRNA	-1.656174282	2.47E-06
423366	'C5H14orf1'	mRNA	-1.269841497	2.62E-06
423369	'VASH1'	mRNA	-0.539440393	0.03599906
423374	'GSTZ1'	mRNA	0.452790414	0.001836253
423377	'VIPAS39'	mRNA	0.528828914	0.001946554
423378	'AHSA1'	mRNA	0.580452611	0.001956505
423391	'SEL1L'	mRNA	0.84569716	0.001593514
423401	'TTC8'	mRNA	-1.298476924	0.001319254
423403	'TDP1'	mRNA	-2.002255316	1.40E-08
423418	'LGMN'	mRNA	-0.859326843	0.001073748
423429	'DDX24'	mRNA	-0.82155295	0.047784422
423435	'SPIA5'	mRNA	0.638517431	0.040593152
423443	'VRK1'	mRNA	-1.640111535	1.68E-05
423456	'SLC25A29'	mRNA	1.726615633	1.34E-13
423462	'LOC423462'	mRNA	2.909031416	2.04E-08
423463	'HSP90AA1'	mRNA	0.825115329	2.64E-04
423464	'WDR20'	mRNA	0.723223369	0.002477876
423467	'CINP'	mRNA	-1.035637439	0.03836305
423479	'EIF5'	mRNA	0.770496223	4.51E-07
423481	'TRMT61A'	mRNA	-0.949678072	0.011070474
423492	'INF2'	mRNA	-0.522629204	0.018516773
423504	'HSPA2'	mRNA	-2.130365872	0.044037579
423506	'AKAP5'	mRNA	1.781832691	5.37E-07
423508	'MTHFD1'	mRNA	2.230104099	1.56E-16
423527	'DHRS7'	mRNA	1.186217565	1.07E-06
423532	'DAAM1'	mRNA	0.667851206	0.003765355
423545	'C5H14orf37'	mRNA	-2.952823267	0.003357941
423548	'AP5M1'	mRNA	-1.02257761	0.005632554
423551	'TMEM260'	mRNA	-0.929540089	0.011022319
423555	'DLGAP5'	mRNA	-3.380159941	4.23E-09
423558	'WDHD1'	mRNA	-1.709918909	6.61E-05
423562	'CDKN3'	mRNA	-3.625883193	3.18E-07
423567	'POLE2'	mRNA	-0.616247275	0.013539589
423571	'VCPKMT'	mRNA	0.538882116	0.037269009
423572	'SOS2'	mRNA	0.71985261	1.79E-05
423589	'FERMT2'	mRNA	0.974148843	1.68E-04
423592	'DDHD1'	mRNA	0.60613628	0.041275524
423593	'MIS18BP1'	mRNA	-1.611028874	5.85E-09
423595	'FAM179B'	mRNA	0.559181335	0.001823998
423600	'CAT'	mRNA	0.817871226	5.93E-06
423612	'GLUD1'	mRNA	-0.456121566	0.047810943
423615	'NCOA4'	mRNA	1.404398228	8.38E-11
423616	'TIMM23B'	mRNA	0.621115519	0.00357467
423617	'PARG'	mRNA	-0.438251469	0.03844249
423624	'TSPAN14'	mRNA	-0.708045363	0.008119719
423628	'MAT1A'	mRNA	1.821177517	8.64E-18
423640	'DNAJC9'	mRNA	-1.132650396	1.65E-05
423646	'SIRT1'	mRNA	1.259224862	4.09E-04
423647	'DNAJC12'	mRNA	2.766061575	9.63E-16
423658	'ZNF365'	mRNA	-0.769750662	0.009078518
423661	'ARID5B'	mRNA	0.962329715	0.003693722
423664	'RHOBTB1'	mRNA	2.567767417	5.68E-21
423673	'TUBGCP2'	mRNA	-0.496406466	0.02506324
423678	'PAPSS2'	mRNA	2.137421644	7.20E-30
423683	'HERC4'	mRNA	0.492584674	0.045829036
423687	'RUFY2'	mRNA	-1.135607729	0.02839752
423688	'DNA2'	mRNA	-4.114618358	2.90E-15
423693	'LOC423693'	mRNA	-0.721671447	8.33E-04
423704	'P4HA1'	mRNA	0.789914455	0.001865372
423708	'ANAPC16'	mRNA	-0.463648555	0.018796081
423721	'H2AFY2'	mRNA	-1.662160298	0.029652726
423728	'DLG5'	mRNA	-0.703213114	0.039312874
423730	'COMTD1'	mRNA	-1.204200973	8.36E-12
423735	'ADK'	mRNA	0.926323596	1.05E-06
423740	'NTL'	mRNA	0.991106423	0.027169671
423742	'SEC24C'	mRNA	0.412175825	0.042226321
423746	'USP54'	mRNA	-1.262287944	3.07E-05
423747	'ANXA7'	mRNA	-0.541504651	0.0073372
423750	'HELLS'	mRNA	-1.836417514	0.001073748
423752	'LOC423752'	mRNA	0.724098275	0.046120936
423756	'PITX3'	mRNA	-3.267383623	0.001468537
423758	'GBF1'	mRNA	0.665625453	6.13E-04
423761	'CUEDC2'	mRNA	-2.344148402	2.13E-13
423763	'NDUFB8'	mRNA	0.432963114	0.029740549
423767	'ABCG2'	mRNA	-0.641070979	0.001288822
423770	'MARCH8'	mRNA	-1.126629498	0.001090021
423787	'ACTA2'	mRNA	-1.008281538	9.18E-06
423792	'PANK1'	mRNA	1.9490746	7.16E-09
423793	'KIF20B'	mRNA	-2.212476236	3.21E-08
423795	'RPP30'	mRNA	-0.709860597	0.045216773
423800	'SLC35G1'	mRNA	-1.186565661	0.006496598
423804	'CEP55'	mRNA	-3.905391497	1.17E-06
423805	'MYOF'	mRNA	1.603382408	0.001219165
423809	'KIF11'	mRNA	-2.210833395	9.02E-05
423828	'ABCC2'	mRNA	0.690121622	1.25E-05
423832	'SLC25A28'	mRNA	0.480848587	0.035195427
423833	'CNNM1'	mRNA	0.90970397	0.027298534
423846	'ARHGAP19'	mRNA	-2.436517741	1.78E-05
423849	'PROM1L'	mRNA	-1.31077397	8.43E-06
423858	'SLF2'	mRNA	-0.678154834	0.009855633
423867	'WBP1L'	mRNA	0.853051229	5.87E-05
423871	'NT5C2'	mRNA	1.423091706	8.96E-09
423877	'STN1'	mRNA	-1.183541334	0.01202359
423878	'SLK'	mRNA	-0.543663045	0.018620652
423881	'GSTO1'	mRNA	-1.194031096	3.56E-04
423890	'DUSP5'	mRNA	1.26729306	0.001994198
423895	'GPAM'	mRNA	-1.740399201	4.12E-11
423902	'DCLRE1A'	mRNA	-1.213580434	0.005876621
423906	'TDRD1'	mRNA	-3.365054012	0.005773414
423912	'FAM160B1'	mRNA	0.898617428	6.63E-05
423919	'SHTN1'	mRNA	1.042744475	1.45E-07
423947	'ACADSB'	mRNA	0.610159596	0.012043702
423963	'MKI67'	mRNA	-3.083232684	1.69E-10
423971	'BNIP3'	mRNA	0.71974594	0.009903677
423974	'OPNVA'	mRNA	-2.720971234	0.043146033
423976	'ALDH18A1'	mRNA	-0.919164711	8.54E-05
423977	'NEMP2'	mRNA	-1.639932002	1.48E-07
423978	'MFSD6'	mRNA	0.997829557	3.01E-05
423979	'HIBCH'	mRNA	0.607169506	0.019327199
423981	'ORMDL1'	mRNA	-0.440809863	0.048474818
424005	'ACADL'	mRNA	0.504463383	0.009394383
424010	'BARD1'	mRNA	-4.098344468	5.08E-14
424011	'ABCA12'	mRNA	3.147079174	0.003253185
424014	'MT'	mRNA	1.246634981	0.003533431
[truncated: 739 more rows]
