# Supplementary material for: Dietary supplementation with Bacillus subtilis KC1 alleviates the negative effects of Mycoplasma gallisepticum on growth performance and amino acid metabolism of broiler chickens
Source: Front Vet Sci. 2024 Oct 23;11:1477575. doi: 10.3389/fvets.2024.1477575 (PMC11538993; doi:10.3389/fvets.2024.1477575)
Supplement: SUPPLEMENTARY DATA SHEET 7: — Details of differential genes in the liver between the MG group and MG_KC group. [file Data_Sheet_7.XLS]

Gene ID	Gene Symbol	Type	log2 (MG_KC / MG)	Qvalue (MG_KC / MG)
100194427	'CD14'	mRNA	1.290854153	4.58E-04
100216000	'CNN2'	mRNA	0.897069255	1.71E-04
100216364	'PSMD4'	mRNA	-0.53326833	6.37E-04
100272165	'CHIR-AB1'	mRNA	1.525094553	0.005842193
100359387	'CARNS1'	mRNA	-2.422726883	1.28E-06
100499189	'CSF1'	mRNA	0.674732179	0.003369632
100499421	'CHDSD'	mRNA	-1.807999494	3.73E-07
100526758	'OST4'	mRNA	-0.549399144	0.035348592
100534590	'STON1'	mRNA	0.905064079	0.003796724
100857134	'GADL1'	mRNA	2.023647584	0.003708084
100857191	'LOC100857191'	mRNA	0.534665696	0.036361892
100857200	'IMP4'	mRNA	-0.6383459	0.005955575
100857219	'UQCC3'	mRNA	-0.60532851	0.005574554
100857237	'MIF'	mRNA	-0.802680341	0.002035395
100857251	'MTMR11'	mRNA	-0.589894747	0.01217373
100857285	'BLOC1S1'	mRNA	-1.13614914	0.001418661
100857402	'PRRT1B'	mRNA	-0.724531912	0.001746663
100857411	'PLACL2'	mRNA	1.472229422	1.74E-07
100857414	'GABPB2'	mRNA	0.848633838	0.026208238
100857417	'PLVAP'	mRNA	0.806379596	4.29E-05
100857446	'ACVRL1'	mRNA	0.618878197	0.011577523
100857562	'TRIM2'	mRNA	1.246378652	0.043513946
100857570	'LOC100857570'	mRNA	1.021931218	0.012937159
100857572	'HTRA1'	mRNA	0.735970461	0.035560103
100857593	'CFD'	mRNA	1.126626605	9.33E-05
100857596	'NDUFS2'	mRNA	-0.855974133	1.89E-05
100857615	'LOC100857615'	mRNA	1.343950944	2.57E-04
100857622	'LOC100857622'	mRNA	-1.107802445	2.68E-04
100857637	'TLE1L'	mRNA	-0.942010491	0.006792741
100857640	'gene-SUV39H1-2'	mRNA	-0.728226141	0.01910973
100857703	'C2orf88'	mRNA	2.89598881	0.001913984
100857705	'TCTN2'	mRNA	-0.940220959	5.31E-05
100857714	'LY9'	mRNA	1.007766311	0.003815077
100857724	'DM5L'	mRNA	-1.0746486	0.001080104
100857739	'ANKLE1'	mRNA	-0.94136069	0.019605931
100857745	'LOC100857745'	mRNA	1.872230024	0.046931052
100857756	'SC5D'	mRNA	-0.676686989	0.001217517
100857770	'RPS26'	mRNA	-0.697343871	1.26E-04
100857777	'PMFBP1'	mRNA	-1.275730483	0.015600208
100857779	'PEAR1'	mRNA	1.050145839	4.40E-04
100857781	'PPP1R1A'	mRNA	-1.39476773	7.75E-06
100857796	'HEXIM1'	mRNA	-0.83448325	0.00907356
100857815	'BCAP31'	mRNA	-0.479612276	0.015703036
100857837	'EPT1L'	mRNA	2.132702691	5.05E-04
100857878	'LOC100857878'	mRNA	1.478373893	1.40E-04
100857880	'ECSIT'	mRNA	-0.739987956	0.005921731
100857883	'LOC100857883'	mRNA	1.198760767	1.19E-06
100857892	'LOC100857892'	mRNA	1.622903495	2.76E-04
100857932	'LOC100857932'	mRNA	1.213726112	0.00210786
100857945	'ATPIF1'	mRNA	-0.833998332	2.04E-04
100857954	'MPEG1'	mRNA	1.135914043	1.28E-13
100857974	'ONECUT2'	mRNA	0.743926724	7.96E-04
100857976	'S1PR2'	mRNA	1.107065452	0.001346439
100857983	'GPR35L'	mRNA	1.394374585	0.003584486
100858006	'SELENOH'	mRNA	-0.977898756	0.004822194
100858057	'HSDL2'	mRNA	-0.746160477	7.28E-04
100858066	'LRG1'	mRNA	1.400436377	0.00372956
100858068	'LOC100858068'	mRNA	1.025866899	0.006614937
100858072	'RNF150'	mRNA	0.725821429	0.014035906
100858086	'BCLAF1'	mRNA	0.605529739	0.028724568
100858091	'C19orf70'	mRNA	-0.962458116	3.01E-08
100858094	'PRPF39'	mRNA	-0.484735788	0.032760749
100858113	'ZNF710'	mRNA	0.828576455	0.001576908
100858126	'ZC3H10'	mRNA	-0.832897904	0.00372956
100858156	'PPP1CA'	mRNA	-0.482415561	0.001183751
100858159	'AOC1'	mRNA	-0.757248085	0.011276792
100858205	'EXT1'	mRNA	-0.441400439	0.006060817
100858216	'ATP5G2'	mRNA	-0.802498551	8.76E-05
100858219	'MRPL55'	mRNA	-0.710592732	0.044425804
100858223	'THEM4'	mRNA	-0.851338358	3.17E-06
100858236	'MADCAM1'	mRNA	1.29457067	3.42E-05
100858279	'OTUD5'	mRNA	-0.691181518	0.001727045
100858319	'HIST1H4I'	mRNA	-1.494172379	0.001606414
100858320	'EYS'	mRNA	3.114302839	0.006825324
100858336	'C16orf71'	mRNA	-1.289901881	0.025465969
100858349	'EIF4B'	mRNA	-0.518344447	0.001284081
100858352	'ECH1'	mRNA	-0.954912592	2.74E-04
100858359	'BBIP1'	mRNA	-0.666393084	0.013357767
100858383	'PFDN2'	mRNA	-0.680464312	0.002681602
100858402	'MRPL9'	mRNA	-0.709555499	5.64E-04
100858419	'NFKBIB'	mRNA	-0.519767677	0.02880919
100858460	'LOC100858460'	mRNA	1.716508148	0.019935357
100858527	'AXDND1'	mRNA	-0.900677312	0.010662987
100858542	'AES'	mRNA	-0.382493641	0.017613294
100858563	'ADGRD2'	mRNA	2.380365584	0.040675857
100858582	'RAB25'	mRNA	-0.673933284	0.005462618
100858613	'CRELD1'	mRNA	-0.784531384	1.48E-04
100858617	'NT5DC4'	mRNA	-1.095172341	3.63E-04
100858621	'WDR74'	mRNA	-0.613470731	0.042774846
100858625	'CLMN'	mRNA	-0.952374138	2.79E-05
100858647	'LOC100858647'	mRNA	-0.765670311	0.029154923
100858650	'FAM110A'	mRNA	1.051260979	0.002829778
100858652	'FOXP4L'	mRNA	1.345259271	0.001161619
100858664	'2KTGRL'	mRNA	-0.483352923	0.02389606
100858689	'MRPL43'	mRNA	-0.863100368	0.013646709
100858693	'ARID3C'	mRNA	-1.861815499	0.009127073
100858729	'MPND'	mRNA	-1.890946155	5.57E-04
100858732	'STAT2'	mRNA	0.51366812	0.04908689
100858751	'FCER2'	mRNA	0.878691353	6.30E-04
100858774	'ZNF737L'	mRNA	0.906424106	0.030709838
100858776	'NEDD8'	mRNA	-0.690294826	0.030127733
100858783	'MBLAC1'	mRNA	-0.807112711	0.018830754
100858795	'MRPL40'	mRNA	-0.595472321	0.004776494
100858798	'NMRK2'	mRNA	1.351772153	0.019197455
100858836	'ACY1'	mRNA	-0.742697724	0.009080918
100858838	'PIM1'	mRNA	0.950198055	0.009973737
100858842	'APOA2'	mRNA	-0.962423526	9.67E-04
100858866	'SLC39A5'	mRNA	-0.975297749	5.07E-04
100858873	'DUSP23'	mRNA	-0.680029103	0.024894504
100858882	'RBP14L'	mRNA	-0.562524451	0.042620682
100858895	'BPTF'	mRNA	0.459117756	0.030486552
100858897	'TCEA3'	mRNA	-0.826008075	0.043083031
100858919	'LOC100858919'	mRNA	1.102876155	6.30E-04
100858936	'PAQR9'	mRNA	-0.600037169	0.039396906
100858986	'PREB'	mRNA	-0.396595939	0.047321011
100858988	'HSPBP1'	mRNA	-0.585226101	0.005364795
100859014	'NR2F6'	mRNA	-0.57490243	8.84E-04
100859037	'NUR2L'	mRNA	0.719086758	0.001891097
100859112	'HINT2Z'	mRNA	-1.51400033	5.39E-05
100859133	'PTGES3'	mRNA	-0.506675473	0.038647881
100859181	'PRKACA'	mRNA	-0.651905932	2.60E-04
100859215	'CCNT1'	mRNA	0.612289663	0.027565067
100859224	'GPR62'	mRNA	1.13246416	0.005290718
100859241	'RAD23A'	mRNA	-0.547015926	0.003128516
100859273	'LOC100859273'	mRNA	-0.591722144	0.019715683
100859277	'CYP4F11'	mRNA	-0.740132458	0.0201018
100859290	'EPN3'	mRNA	-0.702955435	0.001343408
100859318	'RAB37'	mRNA	1.349654455	0.004026155
100859319	'CD48'	mRNA	1.744734438	2.32E-10
100859320	'NDUFA13'	mRNA	-0.803883156	2.60E-04
100859347	'AHR1B'	mRNA	0.884173844	0.024295563
100859365	'VEPH1'	mRNA	1.353456117	0.016536395
100859376	'PFDN5'	mRNA	-0.450196164	0.016123556
100859394	'METTL23'	mRNA	-1.226781188	0.002383604
100859397	'TRIOBP'	mRNA	-0.591855286	0.00691091
100859413	'UBE2C'	mRNA	1.424722074	0.002989633
100859431	'AEBP1'	mRNA	0.705237433	0.038962165
100859549	'LOC100859549'	mRNA	-1.808583171	0.001867195
100859573	'HM13'	mRNA	-0.438997542	0.029723296
100859595	'RBM15'	mRNA	0.667851152	0.008485316
100859599	'RHOG'	mRNA	0.869745036	0.001189894
100859604	'FARSA'	mRNA	-0.714851756	3.82E-05
100859612	'EMID1'	mRNA	0.784959799	0.002644658
100859629	'HH3L'	mRNA	-0.440761816	0.015642651
100859633	'DISC1'	mRNA	1.211809723	0.006841979
100859641	'SDHC'	mRNA	-0.805030974	4.23E-06
100859645	'GSTAL2'	mRNA	-0.980240318	1.04E-05
100859653	'PFKFB4L'	mRNA	0.770840321	0.002442763
100859661	'AAAS'	mRNA	-0.512307659	0.032128662
100859720	'SDHB'	mRNA	-0.687787172	1.04E-06
100859721	'APOC3'	mRNA	-0.921636758	2.64E-08
100859740	'TARM1L'	mRNA	1.38346149	1.43E-06
100859742	'CD24'	mRNA	0.893509699	9.21E-04
100859748	'SIGMAR1'	mRNA	-0.845811673	0.001681151
100859749	'SLC25A51'	mRNA	0.717890783	0.011493317
100859792	'UBTF'	mRNA	0.567740275	0.015347477
100859798	'FAM134B'	mRNA	0.940609635	8.03E-04
100859804	'ADAM9L'	mRNA	-2.393086881	0.001434206
100859827	'TSC22D2'	mRNA	0.557374493	0.012166147
100859829	'ZNF362'	mRNA	0.588381419	0.030958368
100859835	'CSRNP2'	mRNA	1.149604114	0.02215588
100859842	'LAMTOR2'	mRNA	-0.85776131	5.85E-04
100859846	'PGPEP1L'	mRNA	-1.143889307	0.004480079
100859853	'GADD45B'	mRNA	-1.648455888	0.003368487
100859860	'EHD4'	mRNA	0.90683659	0.049102721
100859867	'MRPL54'	mRNA	-0.681521903	0.025606292
100859914	'RPL36A'	mRNA	-0.561714137	0.002979035
100873157	'TGFB1'	mRNA	0.542112947	0.007670523
100873158	'NAB2'	mRNA	2.41281251	1.44E-04
101747287	'TMEM98'	mRNA	-0.689947637	0.001418661
101747338	'LOC101747338'	mRNA	1.630344667	5.77E-14
101747378	'PARP14'	mRNA	0.737066104	0.005328663
101747413	'EIF3G'	mRNA	-0.528455402	0.001016449
101747448	'LOC101747448'	mRNA	-3.872070835	0.024526387
101747455	'LOC101747455'	mRNA	1.288692066	0.046386851
101747507	'MANBAL14'	mRNA	0.918057037	8.99E-04
101747531	'AVPI1'	mRNA	-0.833772337	3.53E-04
101747587	'UBB'	mRNA	-1.54826012	6.36E-19
101747680	'LOC101747680'	mRNA	-1.865678683	2.48E-06
101747696	'CRIP1'	mRNA	1.007965812	7.26E-04
101747763	'GTSF1L'	mRNA	-0.935946346	0.029819659
101747779	'BAZ2A'	mRNA	0.552283242	0.005462618
101747869	'LOC101747869'	mRNA	0.67785373	0.027745403
101747877	'LOC101747877'	mRNA	1.029554158	0.00332311
101747936	'HDHD3'	mRNA	-0.90999786	1.16E-05
101747962	'PMVK'	mRNA	-1.002033806	0.003118472
101748037	'DGKA'	mRNA	0.912595925	0.030296649
101748079	'NXF1'	mRNA	-0.431948127	0.017101822
101748085	'STIP1'	mRNA	-0.900189476	0.014794317
101748153	'LOC101748153'	mRNA	-0.960015613	0.011321787
101748321	'MYO9A'	mRNA	0.915850254	1.98E-04
101748485	'VWCE'	mRNA	-0.745546187	0.00163193
101748640	'ITGAD'	mRNA	0.768535236	0.007315244
101748692	'LOC101748692'	mRNA	1.894151796	6.37E-04
101748913	'LOC101748913'	mRNA	2.459659574	7.63E-06
101748916	'LOC101748916'	mRNA	-0.801376965	0.04031919
101748931	'GDF15'	mRNA	0.974314674	0.016915991
101749042	'ATP5L'	mRNA	-1.028490219	2.90E-08
101749079	'ASPDH'	mRNA	-0.952389355	4.39E-06
101749086	'CDHR4'	mRNA	-2.047520015	0.004636991
101749142	'FAU'	mRNA	-0.654860317	3.57E-05
101749175	'LOC101749175'	mRNA	1.281966432	0.041911714
101749201	'LOC101749201'	mRNA	-2.428749058	0.015078026
101749229	'PLA2G4B'	mRNA	-1.969624425	3.76E-06
101749333	'KRT18'	mRNA	-0.89423416	0.015946313
101749511	'LOC101749511'	mRNA	1.341933935	0.012816937
101749531	'RGI3L1'	mRNA	1.335639964	0.013471251
101749610	'TUFT1'	mRNA	2.014698179	1.37E-05
101749627	'P2RY14'	mRNA	1.059446129	0.031611932
101749629	'VASN'	mRNA	1.406940765	1.18E-07
101749756	'P2RY12'	mRNA	2.115607722	3.02E-07
101749809	'CNKSR2L'	mRNA	1.018883248	0.001528859
101749913	'SIPA1L3L'	mRNA	0.686622994	0.041070181
101750052	'LOC101750052'	mRNA	-1.03706096	3.35E-04
101750090	'SAE1'	mRNA	-0.590485713	0.002245055
101750144	'PHF13'	mRNA	0.903165654	0.002169603
101750188	'LOC101750188'	mRNA	-1.629386473	0.015885551
101750205	'FAM83H'	mRNA	0.910122601	0.016747766
101750235	'NXPH2'	mRNA	-1.278475232	0.03205322
101750288	'C9ORF152'	mRNA	-1.564276334	2.02E-09
101750333	'GCAT'	mRNA	-1.544606457	1.96E-11
101750586	'IL17RC'	mRNA	-0.535846966	0.007344567
101750635	'NDAHNAKL'	mRNA	0.709105019	0.00459789
101750666	'KIAA1755'	mRNA	1.324668778	0.007338258
101750732	'GIN1'	mRNA	-0.861353786	0.015696834
101750812	'CSF2RB'	mRNA	1.271433805	0.022978529
101750875	'INTS5'	mRNA	-1.538518482	0.026563296
101750986	'IER5'	mRNA	0.512764832	0.03773171
101751153	'LOC101751153'	mRNA	-2.695290303	0.004250026
101751202	'NICN1'	mRNA	-0.498119053	0.040751607
101751402	'PPP1R3G'	mRNA	1.165170179	0.007943545
101751429	'SAXO1'	mRNA	-2.479619408	0.008588155
101751638	'ARSJ'	mRNA	1.523366552	0.006953169
101751749	'LOC101751749'	mRNA	-1.253757674	7.63E-06
101751843	'RND1'	mRNA	-1.919639112	7.00E-04
101751844	'GIMAP5L'	mRNA	0.878029031	0.031003325
101751878	'SLC2A11L3'	mRNA	-1.997774531	4.11E-07
101751935	'GRIPAP1'	mRNA	-0.480225426	0.020586211
101752029	'THBD'	mRNA	1.176337687	3.42E-07
101752055	'FAM160B2'	mRNA	-0.836582142	0.033560679
101752179	'FOXA1'	mRNA	-0.899511174	9.71E-04
105694155	'PIGBOS1'	mRNA	-0.886714003	0.005243596
107048987	'LOC107048987'	mRNA	-1.300865597	3.09E-04
107048996	'MANF'	mRNA	-0.626992063	0.007901299
107049004	'EEF1D'	mRNA	-0.479801766	0.004177959
107049022	'LRRC70'	mRNA	1.071820304	0.036285979
107049027	'P2RY13'	mRNA	1.713194028	2.99E-05
107049034	'C15orf39'	mRNA	1.307142518	0.001508017
107049058	'CYP2AC2'	mRNA	-0.583630683	0.032057504
107049123	'ECM1'	mRNA	1.147744856	0.035348592
107049124	'LOC107049124'	mRNA	0.895029299	0.044308863
107049164	'LOC107049164'	mRNA	-2.562515243	0.011764956
107049207	'SNRPD2'	mRNA	-0.543634266	0.026439991
107049246	'GDF11'	mRNA	0.916530782	0.047472352
107049465	'UBE2M'	mRNA	-0.485312539	0.009969312
107049469	'LOC107049469'	mRNA	-0.772704388	0.004250026
107049475	'LOC107049475'	mRNA	1.052046636	0.001459519
107049523	'TAZ'	mRNA	-0.529059941	0.036101734
107049545	'LOC107049545'	mRNA	-0.880176728	3.27E-05
107049672	'LOC107049672'	mRNA	-2.50620694	0.011367461
107049718	'SLC25A11'	mRNA	-0.659169662	0.002712637
107049719	'LOC107049719'	mRNA	-0.834972147	0.002227937
107049831	'MRI1'	mRNA	-0.536334018	0.02948656
107049909	'LOC107049909'	mRNA	2.3316157	0.019039176
107049937	'LOC107049937'	mRNA	-1.211023124	0.016214876
107049967	'LOC107049967'	mRNA	1.719896157	0.018729047
107049973	'LOC107049973'	mRNA	1.041685065	0.011014312
107049993	'GLTSCR2'	mRNA	-0.503191267	0.013119858
107050038	'LOC107050038'	mRNA	1.442903754	0.02734586
107050103	'LOC107050103'	mRNA	-0.481200463	0.049260633
107050194	'LOC107050194'	mRNA	-1.290519453	1.09E-04
107050328	'LOC107050328'	mRNA	-1.132546448	0.029144354
107050330	'TAF6'	mRNA	-0.649674904	0.008757399
107050363	'LOC107050363'	mRNA	-0.511435809	0.006355684
107050456	'LOC107050456'	mRNA	0.646352488	0.030169441
107050589	'LOC107050589'	mRNA	-1.682034979	0.010182425
107050595	'LOC107050595'	mRNA	-1.906977899	0.008633127
107050599	'LOC107050599'	mRNA	-0.766723133	7.04E-05
107050659	'LOC107050659'	mRNA	-1.122039736	0.01587236
107050718	'CIC'	mRNA	-0.46464313	0.037978147
107050719	'RPS19'	mRNA	-0.517129825	0.005531932
107050775	'LOC107050775'	mRNA	-1.100589325	0.013465059
107050777	'TSFM'	mRNA	-1.15714355	0.019106142
107050883	'LOC107050883'	mRNA	-1.675776231	0.01933725
107050886	'LOC107050886'	mRNA	-1.390023262	0.046072683
107050898	'NDUFB7'	mRNA	-0.909127258	3.50E-04
107050924	'TMBIM6'	mRNA	-0.452031711	0.025161845
107050955	'LOC107050955'	mRNA	-1.257627525	0.01371875
107050968	'RBM8A'	mRNA	-0.629972193	0.003390121
107050985	'LOC107050985'	mRNA	-0.77026253	0.021708693
107051021	'TXNIP'	mRNA	1.22812767	1.62E-04
107051057	'MAZ'	mRNA	-0.979673938	0.001502934
107051108	'LOC107051108'	mRNA	-0.82951305	0.002098797
107051180	'SLC25A44'	mRNA	-0.645029565	0.001169761
107051192	'LOC107051192'	mRNA	-0.464945376	0.020995113
107051197	'LOC107051197'	mRNA	-0.617410639	0.014661801
107051323	'LOC107051323'	mRNA	-1.489952752	2.44E-11
107051419	'LOC107051419'	mRNA	-0.545226403	0.030709838
107051813	'PTGDR'	mRNA	1.641941873	0.016954623
107051858	'LOC107051858'	mRNA	-1.370803572	4.77E-04
107051859	'PTTG1IP'	mRNA	0.907222106	4.29E-04
107051861	'MTERF4'	mRNA	-0.747551998	0.045995621
107051871	'KCTD12'	mRNA	1.246376298	6.21E-04
107052125	'SPRN'	mRNA	-1.18892677	0.045191574
107052201	'LOC107052201'	mRNA	-0.764905728	0.023754827
107052236	'LOC107052236'	mRNA	-1.26593592	0.030818668
107052389	'LOC107052389'	mRNA	-0.530320012	0.00908665
107052650	'LOC107052650'	mRNA	0.832409229	1.12E-04
107052707	'CEBPD'	mRNA	-1.060188447	0.001161999
107052797	'PHLDA1'	mRNA	0.757822294	0.026247671
107053152	'DNAJC5G'	mRNA	-0.464320477	0.018695279
107053156	'KHK'	mRNA	-0.989790682	9.66E-04
107053339	'TMEM109'	mRNA	-0.802815787	0.013769283
107053781	'FMC1'	mRNA	-1.010460085	0.004498392
107054196	'MEX3B'	mRNA	1.201228906	0.026468989
107054222	'SERF2'	mRNA	-0.630257161	0.00121105
107054267	'DPEP2'	mRNA	2.066350521	6.16E-05
107054369	'BRK1'	mRNA	-1.042528853	0.005275118
107054370	'TCTA'	mRNA	-1.68948621	0.007304727
107054715	'LOC107054715'	mRNA	1.121465094	0.019237828
107054909	'RSG1'	mRNA	-0.449608157	0.044004759
107054923	'FNDC10'	mRNA	-1.195855977	0.028650685
107054933	'SLC25A34'	mRNA	-0.843274021	0.00827632
107054979	'HHLA2'	mRNA	-0.786821675	0.023887959
107054980	'BOLA3'	mRNA	-0.768485351	0.017324059
107054982	'LOC107054982'	mRNA	-0.816072566	1.76E-04
107055138	'HAX1'	mRNA	-0.718649709	0.018702467
107055301	'NR1D1'	mRNA	2.583322558	8.86E-09
107055326	'POLE4'	mRNA	-0.686503552	0.023500966
107055352	'MIDN'	mRNA	2.133294494	4.75E-15
107055368	'SSBP4'	mRNA	-0.592244153	0.005132064
107055369	'LRRC25'	mRNA	1.230956263	1.99E-04
107055371	'RAB3A'	mRNA	1.35683248	1.38E-04
107055382	'GADD45GIP1'	mRNA	-0.640382444	0.013096023
107055390	'LOC107055390'	mRNA	2.47811121	1.04E-16
107055470	'LOC107055470'	mRNA	-3.196613345	0.027628041
107055472	'LOC107055472'	mRNA	1.987836902	0.008505896
107055879	'ABCB8'	mRNA	-0.581635847	0.005425571
107056274	'LOC107056274'	mRNA	-0.706711299	0.036119472
107056277	'LOC107056277'	mRNA	-0.574455754	0.030296649
107056441	'LOC107056441'	mRNA	0.782889226	0.04473475
107056877	'LOC107056877'	mRNA	-0.844673887	2.44E-04
107057078	'LOC107057078'	mRNA	-0.603053483	0.002180116
107057394	'LOC107057394'	mRNA	-1.377780559	0.009136074
107057437	'LOC107057437'	mRNA	1.981039643	0.002690669
107057534	'LOC107057534'	mRNA	-5.905508874	0.001598216
112529921	'LOC112529921'	mRNA	-0.817873133	0.01223513
112529924	'LOC112529924'	mRNA	2.074520519	0.020594679
112529943	'LOC112529943'	mRNA	1.991913302	0.035731005
112530040	'LOC112530040'	mRNA	-0.838557405	0.004798821
112530174	'LOC112530174'	mRNA	-0.839260457	0.026407452
112530176	'MRPS24'	mRNA	-0.912069134	0.018804422
112530186	'GGCX'	mRNA	-0.645453045	0.010471291
112530215	'LOC112530215'	mRNA	0.843037319	5.42E-04
112530295	'LOC112530295'	mRNA	-2.166587907	4.24E-06
112530307	'DCAF11'	mRNA	-0.831391245	0.002594114
112530444	'MGAT1'	mRNA	-0.563437048	0.023785058
112530469	'LOC112530469'	mRNA	-0.790954992	0.00406682
112530672	'LOC112530672'	mRNA	-1.316562363	0.015294716
112530700	'SLC5A3'	mRNA	0.811168983	0.004776494
112530907	'LOC112530907'	mRNA	-0.649663686	0.002795037
112530942	'LOC112530942'	mRNA	-0.709919963	0.021303526
112530976	'LOC112530976'	mRNA	-1.062274357	1.72E-05
112530979	'CRIPAK'	mRNA	2.201836591	0.007304727
112530984	'LOC112530984'	mRNA	-0.730603053	0.012424552
112530986	'GIPC1'	mRNA	-0.445674361	0.036802341
112530994	'C30H19orf53'	mRNA	-0.78921587	7.54E-04
112531105	'LOC112531105'	mRNA	1.3066331	0.010741756
112531123	'LOC112531123'	mRNA	1.319768304	0.019394195
112531133	'LOC112531133'	mRNA	2.00404647	0.00230234
112531156	'C31H17orf49'	mRNA	-0.660343129	0.005956672
112531163	'LOC112531163'	mRNA	1.043413742	0.017307309
112531339	'LOC112531339'	mRNA	1.837376256	4.83E-04
112531359	'LOC112531359'	mRNA	-0.607534198	0.001538097
112531361	'LOC112531361'	mRNA	-0.658804509	0.031737392
112531444	'LOC112531444'	mRNA	-0.789362341	0.010331511
112531445	'MED11'	mRNA	-0.840430618	9.74E-04
112531454	'LOC112531454'	mRNA	2.333912985	0.038559526
112531455	'LOC112531455'	mRNA	4.708298679	3.55E-06
112531457	'LOC112531457'	mRNA	-1.136745986	0.034981053
112531588	'LOC112531588'	mRNA	-1.040785212	0.007402337
112531744	'LOC112531744'	mRNA	-1.714330103	0.027669424
112531790	'LOC112531790'	mRNA	-1.693920681	0.001519697
112532077	'LOC112532077'	mRNA	-1.860386884	4.64E-04
112532659	'LOC112532659'	mRNA	-1.832404431	0.001223896
112532700	'LOC112532700'	mRNA	1.766950851	0.04031919
112532721	'LOC112532721'	mRNA	-1.434068822	0.009799872
112532726	'LOC112532726'	mRNA	-1.68048692	3.72E-05
112532752	'LOC112532752'	mRNA	-1.123545441	0.046316031
112532901	'LOC112532901'	mRNA	-1.36246355	0.030545062
112533211	'LOC112533211'	mRNA	1.366208821	0.049557519
112533303	'LOC112533303'	mRNA	-1.629172152	0.02894884
112533495	'CFP'	mRNA	0.679432571	0.00196357
112533563	'LOC112533563'	mRNA	1.271300583	0.04222157
373854	'TENM2'	mRNA	1.474449033	0.009405284
373886	'FZD9'	mRNA	-1.071166801	2.48E-06
373889	'HK1'	mRNA	0.667634758	0.005922321
373890	'ADRA1B'	mRNA	-1.316946935	8.87E-16
373894	'SDK1'	mRNA	0.907539994	0.040133073
373900	'UGP2'	mRNA	-1.124368308	0.004840156
373902	'NR1H4'	mRNA	-0.780002231	9.23E-05
373917	'LGALS3'	mRNA	1.670251204	4.92E-22
373931	'EGR1'	mRNA	2.225240733	1.34E-05
373936	'RPL36'	mRNA	-0.724236629	0.001306608
373937	'RPL22'	mRNA	-0.59173281	2.74E-04
373938	'VAV2'	mRNA	-0.812861704	0.017406118
373942	'AGMAT'	mRNA	-0.805912506	0.035059546
373947	'FDX1'	mRNA	-0.548967288	7.06E-04
373954	'BCL2L1'	mRNA	0.870521903	9.97E-04
373957	'RPL6'	mRNA	-0.455695937	3.92E-04
373961	'HDAC1'	mRNA	0.737831211	2.39E-04
373963	'EEF1A1'	mRNA	-0.448009886	4.74E-04
373965	'CALD1'	mRNA	0.821586291	2.02E-04
373979	'FBLN1'	mRNA	1.05524607	0.001528859
373981	'HPSE'	mRNA	0.936619238	6.47E-05
373992	'FBN1'	mRNA	0.632876919	0.032932458
373997	'LDHB'	mRNA	0.561658599	0.021516519
374003	'POLK'	mRNA	-0.619762514	0.006930142
374009	'ACO2'	mRNA	-0.626944522	3.32E-06
374023	'GLIS2'	mRNA	0.668627219	0.007806633
374029	'CLDN3'	mRNA	0.923835266	0.03865156
374038	'CBL'	mRNA	0.939523868	2.20E-04
374042	'SOD2'	mRNA	-0.604301803	0.005240347
374044	'HK2'	mRNA	0.531913985	0.044024832
374047	'CCND2'	mRNA	0.92792042	0.011028811
374053	'RPS17'	mRNA	-0.633936135	1.77E-04
374056	'GPX4'	mRNA	-0.945579306	0.005038519
374059	'FZD8'	mRNA	0.769689928	0.036648403
374065	'KCNMA1'	mRNA	1.194996254	3.83E-11
374066	'DCXR'	mRNA	-0.998144709	2.72E-10
374068	'CDH5'	mRNA	1.261682629	6.38E-11
374070	'RGS19'	mRNA	0.98590303	0.008670227
374072	'SLC25A6'	mRNA	-0.721764634	3.04E-05
374073	'CFDP1'	mRNA	-0.483326038	0.038236431
374074	'HIRA'	mRNA	-0.394311115	0.046582133
374075	'BTK'	mRNA	1.213941479	2.70E-07
374093	'CRY1'	mRNA	-0.830667874	0.023467843
374095	'ENTPD8'	mRNA	-0.695845102	1.44E-04
374096	'SMAD6'	mRNA	0.722583548	0.006831694
374105	'RIMBP2'	mRNA	-1.283831655	0.00133873
374110	'PTGDS'	mRNA	1.495643284	0.006878149
374119	'NEDD4L'	mRNA	0.451876906	0.033912312
374122	'NDUFS4'	mRNA	-0.681685005	1.48E-04
374126	'NAB1'	mRNA	0.690622261	0.009407215
374129	'LMO2'	mRNA	0.877741024	3.73E-07
374132	'RPL39'	mRNA	-0.746936097	0.010662987
374133	'RPL35'	mRNA	-0.498935254	5.38E-04
374134	'RPL14'	mRNA	-0.500780193	0.005927442
374141	'TLR2A'	mRNA	1.525196174	1.66E-11
374146	'ERG'	mRNA	1.204128954	1.56E-04
374157	'NRP2'	mRNA	0.466018479	0.027628041
374159	'ATP5A1Z'	mRNA	-0.768857548	2.19E-08
374180	'ENAH'	mRNA	-0.753561599	9.21E-04
374186	'UFD1L'	mRNA	-0.504413216	0.007113362
374191	'PDCD4'	mRNA	1.683538508	7.81E-04
374193	'GAPDH'	mRNA	-1.140663937	8.86E-09
374204	'QKI'	mRNA	0.487760868	0.009428495
374207	'HDAC4'	mRNA	1.069965163	0.007247803
374208	'PTPRG'	mRNA	0.851896596	1.67E-06
374210	'BCKDHA'	mRNA	-1.082377645	1.05E-07
374222	'GLDC'	mRNA	-1.786981114	5.86E-08
374223	'LEPR'	mRNA	-1.671811538	0.043395121
374244	'ATP2B1'	mRNA	0.792989973	7.22E-06
374254	'LSP1'	mRNA	1.081912413	7.98E-04
374255	'MRPL23'	mRNA	-0.538410205	0.005922321
374260	'CHEK1'	mRNA	-1.255317642	0.03118701
374271	'IGFBP4'	mRNA	-0.69582409	0.002601871
378779	'BMP2'	mRNA	1.466106345	0.021855168
378788	'FZD6'	mRNA	1.149843797	0.047321136
378792	'RHBG'	mRNA	1.064861302	0.002819419
378801	'STK25'	mRNA	-0.473967387	0.001365461
378804	'PPP3R1'	mRNA	0.603416695	0.003071229
378894	'TNFSF10'	mRNA	-1.261509239	0.003363217
378895	'STX2'	mRNA	0.587686023	0.017307309
378899	'FTL'	mRNA	-0.589043422	0.048044424
378912	'RGS2'	mRNA	-1.102222746	3.19E-05
378914	'CDKN1A'	mRNA	2.162672721	9.35E-04
378915	'PSMB7'	mRNA	-0.722784313	2.58E-05
378922	'BUB1B'	mRNA	1.822284639	0.002231812
386571	'SPARC'	mRNA	0.792842699	0.003833481
386575	'YBX1'	mRNA	-0.411055468	0.017726312
386580	'PTPRC'	mRNA	0.974829619	1.46E-06
386583	'MMP2'	mRNA	1.076725804	0.003833481
395071	'FUT11'	mRNA	1.348039465	1.88E-04
395081	'TPX2'	mRNA	0.990949119	0.001899486
395083	'TNFRSF1B'	mRNA	1.136869288	1.09E-04
395085	'PROC'	mRNA	-0.485969973	0.042794403
395086	'F7'	mRNA	-0.682424701	4.63E-05
395088	'ZMYND19'	mRNA	1.409358863	3.91E-06
395096	'TNFRSF6B'	mRNA	1.386506922	0.034263059
395099	'CREB1'	mRNA	0.474200375	0.034019266
395100	'CRY4'	mRNA	-0.813605516	0.047032456
395105	'CRHR2'	mRNA	1.147522476	0.020630362
395114	'RHOQ'	mRNA	2.592797416	0.011769262
395118	'RHAG'	mRNA	1.674438124	2.54E-05
395121	'RHCE'	mRNA	-0.979081758	0.040695808
395128	'HES4'	mRNA	1.62051903	0.001259223
395133	'SGK1'	mRNA	-0.866681006	1.48E-05
395134	'NDC80'	mRNA	1.521890556	0.039920664
395136	'PCSK2'	mRNA	1.169244073	0.026880892
395139	'ST3GAL2'	mRNA	0.56980883	0.022912453
395140	'HS2ST1'	mRNA	-0.708510777	0.008635952
395152	'AXIN2'	mRNA	1.139805524	7.48E-04
395161	'OAF'	mRNA	-0.510758253	0.035820586
395164	'BHLHE22'	mRNA	2.154847036	0.046316031
395166	'FAT4'	mRNA	1.277680685	0.033093425
395178	'UBA7'	mRNA	-1.403069808	4.42E-08
395179	'ROR1'	mRNA	-1.720782485	1.16E-05
395180	'CXCL12'	mRNA	0.90847562	1.37E-06
395181	'RPSA'	mRNA	-0.421726935	0.002294881
395189	'SMC4'	mRNA	-0.842010319	0.006789577
395194	'TLN1'	mRNA	1.050290313	4.31E-10
395199	'IL2RG'	mRNA	1.058293549	2.66E-07
395206	'CHST10'	mRNA	1.118277874	0.003417351
395209	'RARRES1'	mRNA	0.743623759	0.001223896
395210	'SPP1'	mRNA	1.097752962	1.04E-09
395213	'RARA'	mRNA	0.567618725	0.019715683
395218	'FBP1'	mRNA	-0.792019588	8.93E-07
395219	'SOCS2'	mRNA	1.104897657	5.90E-04
395221	'NR1H3'	mRNA	0.403224915	0.018417128
395246	'ACVR1'	mRNA	0.517361196	0.007030749
395254	'FKBP1B'	mRNA	-1.306136389	8.56E-04
395262	'LIFR'	mRNA	1.556495689	0.020500235
395264	'ALDH1A1'	mRNA	-0.733353861	0.028143291
395267	'FMO3'	mRNA	-0.878223044	5.82E-05
395269	'RPL5'	mRNA	-0.500325723	6.21E-04
395270	'MOCS1'	mRNA	-0.729357393	2.27E-04
395277	'PARK7'	mRNA	-0.612344426	0.024376357
395282	'ID1'	mRNA	1.302651023	0.00671893
395283	'TRAIL-LIKE'	mRNA	-0.794468513	0.00121105
395285	'NR0B1'	mRNA	-2.107769465	1.37E-06
395294	'IL2RA'	mRNA	1.540861173	0.012838315
395295	'EIF2S2'	mRNA	-0.605415118	0.004769424
395300	'SULT1C3'	mRNA	-1.172103574	4.52E-12
395301	'KCNMB1'	mRNA	1.054888384	0.014961652
395312	'IL18'	mRNA	1.038789589	0.006740014
395315	'GART'	mRNA	-1.164566897	3.26E-06
395326	'NFIL3'	mRNA	-1.756126064	3.78E-07
395329	'VIPR1'	mRNA	1.068188583	0.005416665
395332	'TES'	mRNA	1.078725353	0.007056007
395340	'ADCY5'	mRNA	1.351266546	4.64E-06
395345	'LBFABP'	mRNA	-1.186875777	0.004472585
395349	'FSTL1'	mRNA	0.675496237	0.001114656
395351	'DPF3'	mRNA	-1.175698941	0.001123038
395354	'CBX4'	mRNA	1.406991285	2.54E-08
395357	'CENPF'	mRNA	1.729898476	0.015847283
395358	'BCHE'	mRNA	-0.391075802	0.027755269
395366	'GBP'	mRNA	1.207689897	0.04368026
395369	'CRISPLD1'	mRNA	0.670543692	0.034867967
395370	'U2AF1'	mRNA	-0.372794096	0.043739537
395373	'ACLY'	mRNA	-1.140908632	1.01E-07
395374	'DBT'	mRNA	-0.542344198	0.001927232
395375	'BCKDHB'	mRNA	-1.158046132	2.20E-08
395384	'C4BPA'	mRNA	0.497730644	0.0229908
395386	'CLEC3B'	mRNA	1.04409632	0.009811925
395398	'NRXN1'	mRNA	0.726385996	0.027007177
395403	'TRA2B'	mRNA	0.376325845	0.048332368
395404	'FETUB'	mRNA	-1.057819317	4.91E-04
395411	'ZBTB7A'	mRNA	0.753373143	0.004154879
395414	'CCT4'	mRNA	-0.618230931	0.004611088
395416	'ABCC1'	mRNA	0.737284482	0.016076193
395420	'F13A1'	mRNA	3.781623571	0.027521696
395424	'HINT1Z'	mRNA	-0.891196406	2.94E-06
395429	'POSTN'	mRNA	1.53709486	8.82E-04
395430	'CDC37'	mRNA	-0.603310392	0.003461653
395435	'PLEKHA2'	mRNA	1.109117211	4.60E-04
395438	'LCP2'	mRNA	0.944409706	2.23E-04
395446	'SALL1'	mRNA	-0.622634065	0.043952348
395448	'CHURC1'	mRNA	-0.643020513	0.005811292
395452	'RDH5'	mRNA	-0.72117897	0.003406323
395456	'PCSK5'	mRNA	0.867221798	0.02122082
395476	'CASP3'	mRNA	0.558813357	0.01673938
395481	'ANXA6'	mRNA	0.709744671	0.036361892
395483	'SOX8'	mRNA	1.723295289	0.009799872
395488	'MARCO'	mRNA	1.783495476	3.79E-29
395489	'C1H21ORF91'	mRNA	1.100253423	0.007420877
395492	'ALDOC'	mRNA	1.137624159	0.003833481
395498	'VDAC2'	mRNA	-0.660848285	1.48E-05
395504	'GATM'	mRNA	-2.184264544	2.58E-05
395510	'TDG'	mRNA	1.025941808	2.95E-05
395514	'EIF5B'	mRNA	-0.467275264	0.032755855
395519	'MAFF'	mRNA	0.865230204	0.002169603
395530	'COL4A1'	mRNA	0.654421796	0.002089302
395531	'NID1'	mRNA	0.541759307	0.041494861
395532	'COL1A1'	mRNA	0.698039529	0.017592924
395538	'C1QBP'	mRNA	-0.892407764	3.30E-04
395539	'FOXA2'	mRNA	0.663573628	0.040203141
395554	'FGF14'	mRNA	2.29357671	0.015906932
395559	'EPHA4'	mRNA	-0.779807954	0.047118247
395560	'NRP1'	mRNA	0.862037638	1.99E-05
395566	'AMT'	mRNA	-0.963200663	2.57E-06
395570	'TOP2A'	mRNA	1.319160967	0.040981783
395571	'FZD5'	mRNA	-0.748844222	0.001519697
395572	'FZD3'	mRNA	0.694012197	0.005987394
395575	'ESR2'	mRNA	-2.609491568	2.02E-04
395583	'SPRY1'	mRNA	-0.857545201	2.93E-04
395596	'EPAS1'	mRNA	-0.732956319	0.007670523
395597	'MTCH2'	mRNA	-0.592795482	0.004324194
395599	'SYNM'	mRNA	0.752503892	0.044267048
395605	'CHRNB2'	mRNA	-1.068006505	0.036101734
395611	'GSTAL1'	mRNA	-1.316423646	3.09E-07
395612	'GSTA4L'	mRNA	-1.128140902	0.025446499
395642	'DUSP4'	mRNA	1.223606148	0.005707843
395655	'NOTCH1'	mRNA	0.65641299	0.007043663
395659	'XPA'	mRNA	-0.649277105	0.013625947
395660	'PRLR'	mRNA	2.183919271	0.003450306
395664	'IFNAR2'	mRNA	1.084300245	3.36E-04
395669	'PLEK'	mRNA	1.197839895	0.00331624
395702	'MTPN'	mRNA	0.401616479	0.049016789
395706	'SCD'	mRNA	-2.636156062	0.007149463
395707	'ATP2A3'	mRNA	0.760901767	1.34E-04
395723	'EEF1B2'	mRNA	-0.374021439	0.048793455
395726	'FTCD'	mRNA	-1.312144819	0.002710641
395731	'CNBP'	mRNA	-0.480322542	0.008633524
395734	'RHOB'	mRNA	-1.515445962	0.00194226
395749	'ETV5'	mRNA	1.275395602	1.19E-04
395781	'MRPS30'	mRNA	-0.471275238	0.025446499
395783	'CHD1Z'	mRNA	0.480906969	0.021696741
395790	'LFNG'	mRNA	0.90274998	3.81E-04
395792	'TBX6'	mRNA	-1.747083488	8.49E-04
395796	'RPS27A'	mRNA	-0.60725848	0.001878144
395801	'IHH'	mRNA	1.971339484	3.52E-08
395803	'SFPQ'	mRNA	0.552067145	0.014336
395811	'SLC11A1'	mRNA	0.780844876	0.035205195
395815	'PTPN11'	mRNA	-0.469738253	0.019332984
395819	'PRELID1'	mRNA	-0.433779233	0.009080918
395823	'KIF4A'	mRNA	1.197175116	0.033205976
395828	'CHRD'	mRNA	0.715266489	0.038864424
395830	'PON2'	mRNA	-0.632165882	0.033466325
395832	'PXN'	mRNA	0.508456203	0.032873147
395833	'PGK1'	mRNA	-0.673148113	0.004826406
395835	'RPLP0'	mRNA	-0.561654869	0.001145961
395836	'MERTK'	mRNA	0.982358031	8.28E-08
395840	'AvBD2'	mRNA	3.113634678	9.35E-04
395841	'AvBD1'	mRNA	2.967351469	3.60E-04
395849	'RPL13'	mRNA	-0.557060032	0.001331212
395852	'ID2'	mRNA	1.143154201	0.019589602
395854	'GDI2'	mRNA	-0.393590183	0.004584794
395858	'H2AFY'	mRNA	-0.690471187	0.003002829
395862	'PITX2'	mRNA	1.717359458	0.015078026
395873	'K123'	mRNA	1.703909175	1.96E-11
395874	'PSMA1'	mRNA	-0.538523443	0.002565338
395877	'SERPIND1'	mRNA	-0.655924014	0.003934334
395879	'SPI1'	mRNA	1.320771952	4.63E-06
395885	'CNTFR'	mRNA	1.630315803	6.03E-04
395897	'TGFBI'	mRNA	0.724237767	7.30E-05
395906	'DES'	mRNA	0.631875545	0.013164272
395910	'PADIL'	mRNA	-2.061905077	0.01584801
395915	'NME4'	mRNA	-0.831622175	4.44E-04
395916	'NME2'	mRNA	-0.443138103	0.049108954
395930	'RABEP1'	mRNA	-0.691612207	0.002097319
395932	'SMARCA4'	mRNA	-0.515921656	0.030676997
395933	'SULT'	mRNA	-2.616648596	0.001171601
395938	'SOD1'	mRNA	-0.876723942	0.040445201
395940	'DIO1'	mRNA	-0.86907881	8.22E-05
395941	'HGF'	mRNA	0.887897251	0.009831694
395948	'HSPE1'	mRNA	-0.951067358	1.42E-04
395952	'LDB1'	mRNA	0.735238369	0.001457583
395958	'UBA52'	mRNA	-0.701959037	1.96E-05
395962	'FSHR'	mRNA	1.144833262	0.049298416
395963	'CAPN2'	mRNA	1.589936482	0.00520622
395968	'ICOSLG'	mRNA	0.921763926	0.040017017
395974	'IKZF1'	mRNA	1.070304965	6.32E-05
395976	'GSTM2'	mRNA	-0.896835338	2.80E-04
395984	'HDLBP'	mRNA	-0.7608649	2.31E-05
395990	'HTRA2'	mRNA	-0.476117904	0.023754827
395996	'BLMH'	mRNA	-0.405240053	0.017883376
396000	'COL6A1'	mRNA	0.733953228	0.034360811
396001	'RPS4X'	mRNA	-0.604063794	7.18E-05
396005	'TSC22D1'	mRNA	-0.670514875	0.045064246
396017	'ENO1'	mRNA	-1.069477243	3.39E-05
396020	'PPP1R12A'	mRNA	0.585125957	0.004923417
396022	'CRCP'	mRNA	-0.47660875	0.044267048
396025	'XDH'	mRNA	-0.853373635	0.004612824
396026	'OCLN'	mRNA	0.713645137	7.43E-04
396029	'ZEB1'	mRNA	0.632574964	0.023242879
396032	'TNNC1'	mRNA	-1.091203705	3.92E-04
396045	'GLI1'	mRNA	2.21614689	3.34E-04
396047	'SNAI1'	mRNA	1.235899596	0.029517329
396057	'STMN1'	mRNA	0.921668187	0.001858377
396061	'FASN'	mRNA	-1.556367574	4.67E-12
396062	'CD3E'	mRNA	0.701686263	8.26E-04
396068	'KCNAB2'	mRNA	1.004585186	0.004050073
396080	'SPP2'	mRNA	-1.483622582	1.06E-04
396090	'CTSD'	mRNA	0.726887785	0.007098882
396091	'ATIC'	mRNA	-0.966716898	4.34E-06
396092	'ALCAM'	mRNA	0.939860969	0.047904247
396093	'NFKBIA'	mRNA	-2.148916198	2.07E-10
396103	'SRF'	mRNA	1.393844246	2.43E-06
396107	'RET'	mRNA	3.065381666	0.009572662
396111	'RYR3'	mRNA	-2.378046252	1.64E-04
396119	'FST'	mRNA	-1.960629503	2.01E-04
396127	'MELTF'	mRNA	-1.024695904	1.90E-05
396130	'SLC2A1'	mRNA	0.78746073	0.003436966
396146	'GCH1'	mRNA	-0.933611756	3.97E-07
396148	'RPS6'	mRNA	-0.360955771	0.015004225
396149	'CNTN4'	mRNA	1.028058013	0.032491578
396154	'VLDLR'	mRNA	1.441333425	2.10E-04
396156	'SMC2'	mRNA	1.283414697	0.015098949
396167	'CCNB3'	mRNA	1.347019289	0.002151869
396179	'EPHB3'	mRNA	0.870811071	0.03664105
396181	'ITGB2'	mRNA	1.012287948	4.57E-05
396185	'CEBPB'	mRNA	-1.174300053	3.18E-07
396187	'MYO1F'	mRNA	0.992936739	1.44E-05
396194	'RNASE6'	mRNA	1.114256154	0.013041031
396197	'ALB'	mRNA	-0.822845759	0.040559789
396199	'PARP1'	mRNA	-0.373102329	0.031460935
396203	'NPM1'	mRNA	-0.457809223	0.020550699
396211	'MYH11'	mRNA	0.887668493	6.30E-04
396216	'CSF3'	mRNA	1.586370341	0.025133001
396217	'MBP'	mRNA	0.774608906	0.041586026
396223	'LMNB1'	mRNA	1.376216	0.006893606
396229	'HRAS'	mRNA	-0.42984294	0.041762601
396234	'SPCS3'	mRNA	-0.607726103	0.001276682
396235	'ETS1'	mRNA	0.663441609	6.30E-04
396240	'CAPN11'	mRNA	0.691958007	8.77E-04
396243	'COL1A2'	mRNA	0.751130728	0.027222726
396245	'RAF1'	mRNA	0.628002606	0.001131799
396248	'CKB'	mRNA	0.992609515	0.002287609
396250	'ETS2'	mRNA	1.247138472	3.59E-06
396252	'CDK1'	mRNA	1.280811902	0.018978439
396260	'AVD'	mRNA	3.87248835	0.047553276
396261	'GOT1'	mRNA	-0.929090692	5.47E-10
396262	'RPLP1'	mRNA	-0.50134816	8.00E-04
396270	'INCENP'	mRNA	0.977237597	0.004395292
396276	'COL14A1'	mRNA	0.948157766	0.016684023
396277	'TTR'	mRNA	-1.411217904	0.012415662
396280	'RPL27'	mRNA	-0.67274547	4.92E-04
396283	'PNAT10'	mRNA	-1.339190012	9.80E-11
396287	'HMOX1'	mRNA	0.56145274	0.049260633
396292	'COL6A2'	mRNA	0.921758276	0.003708084
396294	'FYN'	mRNA	0.84897017	0.002887572
396297	'ANXA2'	mRNA	0.835556421	0.022178681
396311	'ANK1'	mRNA	1.034489996	0.008742408
396322	'GSTT1'	mRNA	-1.106524539	8.28E-08
396325	'EEF2'	mRNA	-0.370008548	0.011403089
396326	'C5H14orf166'	mRNA	-0.561873054	0.008176673
396329	'CTSB'	mRNA	0.429057854	0.032318945
396339	'TGIF1'	mRNA	-1.167478921	6.15E-04
396361	'INHBA'	mRNA	-1.493378635	4.75E-15
396363	'TPT1'	mRNA	-0.561181049	1.33E-04
396367	'GNAI2'	mRNA	0.400548641	0.042619491
396368	'GNAI1'	mRNA	0.6933963	0.047118247
396371	'YBX3'	mRNA	-0.56678964	7.42E-04
396380	'GSTAL3'	mRNA	-0.871098106	0.007055157
396384	'IRF1'	mRNA	1.12778712	0.001230687
396392	'GATA4'	mRNA	1.058457243	3.05E-06
396393	'EXFABP'	mRNA	4.044492709	0.047065823
396394	'PLA2G4A'	mRNA	1.571497396	2.34E-06
396400	'RPL26L1'	mRNA	-0.646605187	5.60E-05
396406	'CSF1R'	mRNA	1.15883509	1.18E-07
396409	'PTPN2'	mRNA	0.928079322	0.03192934
396412	'GDF2'	mRNA	0.968803512	0.007503333
396418	'CAPZB'	mRNA	-0.396196273	0.040133073
396430	'TPM2'	mRNA	0.652262076	0.00161084
396435	'TPI1'	mRNA	-0.719541023	6.10E-04
396437	'TXN'	mRNA	-0.571985634	0.002961298
396439	'TNS1'	mRNA	0.57801641	0.035392856
396440	'TNC'	mRNA	0.946578392	0.002419919
396442	'SRC'	mRNA	0.647309118	0.019155545
396445	'MYLK'	mRNA	1.060962239	0.007112721
396448	'RPS15'	mRNA	-0.663388341	3.30E-04
396451	'PTGS2'	mRNA	1.307441405	3.57E-08
396456	'PKM'	mRNA	0.660194426	0.004462533
396472	'MYL4'	mRNA	1.260749039	9.53E-04
396473	'MARCKS'	mRNA	1.037383667	1.56E-04
396478	'LAMB1'	mRNA	1.100543175	2.63E-05
396482	'HMGB2'	mRNA	1.457501612	0.006729481
396485	'HBBA'	mRNA	1.23994632	0.001443013
396488	'CNTF'	mRNA	1.400279463	7.18E-05
396489	'GLUL'	mRNA	-0.882948139	9.36E-04
396495	'IL8L2'	mRNA	-1.235961863	0.039324711
396504	'ACACA'	mRNA	-1.900334937	2.04E-09
396506	'S100A10'	mRNA	-0.792313154	0.007182831
396512	'FOS'	mRNA	-0.963925902	0.020594679
396513	'EPHB2'	mRNA	-1.012909383	1.19E-04
396515	'FGFR3'	mRNA	-1.251370938	3.34E-08
396517	'SLC2A14'	mRNA	1.119245434	0.005461242
396518	'CD3D'	mRNA	0.618178968	0.040681432
396530	'ATP1A1'	mRNA	-0.790744239	7.36E-04
396532	'SLC4A1'	mRNA	1.168127865	0.017758931
396533	'GOT2'	mRNA	-0.869101579	9.90E-07
396534	'PAICS'	mRNA	-1.417204187	3.67E-11
396537	'NAT'	mRNA	-1.307257605	2.81E-07
396540	'ADSL'	mRNA	-1.119321617	2.66E-05
396544	'NACA'	mRNA	-0.507266953	0.002052862
396545	'EIF5A2'	mRNA	-0.431723559	0.005132064
396550	'SCP2'	mRNA	-0.530413515	0.023189162
403121	'IFI27L2'	mRNA	-1.793616618	0.010303364
404293	'STXBP1'	mRNA	1.032713563	6.37E-04
404299	'HIST1H2A4'	mRNA	-0.976409498	0.018783643
404303	'KCNA3'	mRNA	1.094839064	0.014851255
404304	'PLA2R1'	mRNA	0.455543427	0.040681432
404531	'RBM12'	mRNA	0.57656948	0.029144354
404671	'IL12B'	mRNA	-2.34237526	2.87E-06
404747	'SLC6A4'	mRNA	1.374911014	1.97E-04
404751	'NDUFC2'	mRNA	-0.765633315	0.001718169
404774	'SNTB1'	mRNA	-0.34031046	0.042084291
407088	'MASP1'	mRNA	0.721839181	3.11E-06
407777	'AvBD7'	mRNA	3.027505794	0.001229921
408024	'PAH'	mRNA	-1.21500479	1.08E-06
408039	'KRT14'	mRNA	-5.295779141	0.04733727
408047	'TMSB4X'	mRNA	0.916527998	2.11E-09
408082	'EDNRB'	mRNA	0.654958845	0.023332956
408253	'VKORC1L1'	mRNA	-0.644437197	0.043436757
414341	'AvBD10'	mRNA	-2.062904465	9.79E-10
414343	'AvBD9'	mRNA	-1.429440095	4.20E-06
414741	'CD74'	mRNA	0.740389244	3.66E-07
414746	'CYP2C23a'	mRNA	-1.509361015	0.006825324
414782	'RPS13'	mRNA	-0.595219719	2.74E-04
414798	'CYB5A'	mRNA	-0.858889101	4.76E-06
414800	'LAMP2'	mRNA	-0.4714857	0.011433762
414829	'CMTM3'	mRNA	1.021353005	0.001949855
414832	'CYP3A5'	mRNA	-0.934097512	0.004769424
414834	'CYP7A1'	mRNA	-2.11346035	4.11E-07
414845	'CDH3'	mRNA	0.87538631	0.029731074
414877	'AvBD13'	mRNA	-2.970493819	0.042750948
414879	'UBA5'	mRNA	-0.680393711	0.002645441
414885	'CCKBR'	mRNA	-5.794225075	0.005328663
414895	'GSTA2'	mRNA	-0.803437366	2.60E-04
414896	'GSTA3'	mRNA	-1.856730053	7.04E-09
415306	'MAN2C1'	mRNA	-0.595931987	0.001956814
415307	'SIN3A'	mRNA	0.667108916	0.003961957
415308	'PTPN9'	mRNA	0.762450481	9.79E-04
415317	'ADPGK'	mRNA	0.862964716	0.001149048
415319	'ARIH1'	mRNA	-0.516147088	0.022087117
415320	'HEXA'	mRNA	1.026994146	1.08E-05
415330	'TRIP4'	mRNA	-0.662402581	0.009235471
415349	'PSTPIP1'	mRNA	0.871140481	0.025966506
415350	'RCN2'	mRNA	0.676734534	0.015987642
415352	'SCAPER'	mRNA	1.016945864	0.011020931
415353	'ETFA'	mRNA	-0.755250649	8.86E-09
415363	'CIB2'	mRNA	1.589445467	0.008263242
415372	'RPS27L'	mRNA	-0.938449108	0.002655603
415373	'LACTB'	mRNA	-0.454646315	0.00600591
415374	'TLN2'	mRNA	-0.765965671	0.021528262
415388	'TJP1'	mRNA	0.900260058	3.47E-06
415400	'CCNB2'	mRNA	1.15706714	0.002620196
415419	'MAPK6'	mRNA	-0.405567602	0.035348592
415421	'TMOD3'	mRNA	0.783120323	0.014381949
415448	'ITGB1BP3'	mRNA	-0.514519994	0.009240157
415451	'USP8'	mRNA	0.683247042	4.44E-04
415458	'HOMER2'	mRNA	-0.633541772	0.020141284
415476	'CEMIP'	mRNA	1.03342635	0.001234437
415482	'FAH'	mRNA	-1.146036597	1.04E-16
415483	'ZFAND6'	mRNA	0.694174581	0.001000469
415484	'MTHFS'	mRNA	-0.632689004	0.046420607
415486	'PEX11A'	mRNA	1.408282021	3.13E-06
415498	'MRPS11'	mRNA	-0.540291664	0.010376493
415499	'MRPL46'	mRNA	-0.437192949	0.040675857
415505	'FAM174B'	mRNA	1.004344422	3.13E-05
415521	'CHSY1'	mRNA	0.516973778	0.029427649
415533	'CILP'	mRNA	2.832230924	0.003822803
415551	'RPL4'	mRNA	-0.51610691	0.00176483
415565	'NOX5'	mRNA	-0.430440493	0.023919332
415567	'KIF23'	mRNA	1.571870241	0.002961298
415570	'ADAMTS7'	mRNA	1.065791537	7.42E-04
415573	'EIF3J'	mRNA	-0.41926729	0.025233208
415580	'TMED3'	mRNA	-0.587483472	0.037219836
415582	'SEMA4B'	mRNA	0.548355771	0.025204849
415591	'IQGAP3'	mRNA	0.785520295	4.73E-05
415614	'FER'	mRNA	1.03486943	2.57E-05
415622	'SLC7A6'	mRNA	0.723075128	0.033530886
415623	'TLR21'	mRNA	0.97369643	0.01584801
415628	'USB1'	mRNA	-0.620924102	0.007003581
415634	'ADGRG5'	mRNA	1.195911489	0.015184757
415636	'COQ9'	mRNA	-0.640420213	0.012268352
415642	'GFOD2'	mRNA	0.665917685	0.021788262
415648	'RSPRY1'	mRNA	0.724526382	0.00167887
415662	'LOC415662'	mRNA	-2.458319853	6.88E-04
415664	'LOC415664'	mRNA	-0.817006835	6.63E-05
415668	'AARS'	mRNA	-1.065038129	3.01E-08
415680	'SF3B3'	mRNA	-0.461110487	0.017778419
415686	'MLKL'	mRNA	1.731936568	0.006158108
415689	'LDHD'	mRNA	-0.837699419	0.002419038
415694	'BBS2'	mRNA	1.073388541	0.00196357
415732	'ADCY7'	mRNA	0.712304837	0.039724902
415746	'GPT2'	mRNA	-1.255622694	4.51E-04
415747	'C11H16ORF87'	mRNA	0.847086069	0.007159644
415752	'UQCRFS1'	mRNA	-0.711872331	9.90E-07
415772	'GPATCH1'	mRNA	-0.615355951	0.008367835
415782	'KIAA0355'	mRNA	0.930808542	0.022592271
415783	'GPI'	mRNA	-0.574781007	0.00613159
415785	'PDCD2L'	mRNA	-0.560226454	0.044232108
415796	'BEAN1'	mRNA	1.524434856	0.007938087
415802	'DYNLRB2'	mRNA	-1.823810351	2.85E-07
415803	'GCSH'	mRNA	-1.062351678	4.77E-08
415805	'PLCG2'	mRNA	0.634347383	0.048736524
415821	'ZDHHC7'	mRNA	0.458228095	0.032169718
415825	'EMC8'	mRNA	-0.457926389	0.041955036
415826	'COX4I1'	mRNA	-0.879101589	4.24E-05
415834	'BANP'	mRNA	-1.040682576	1.12E-04
415854	'FANCA'	mRNA	1.711364643	9.26E-04
415855	'SPIRE2'	mRNA	1.014640476	2.82E-04
415863	'NIP7'	mRNA	-0.66267891	0.003165033
415865	'CYB5B'	mRNA	-0.486745249	0.019849908
415868	'WWP2'	mRNA	0.478173114	0.029831422
415883	'MRVLDC3'	mRNA	-0.876016884	0.005451944
415884	'TAT'	mRNA	-0.679120297	0.028568732
415885	'KARS'	mRNA	-0.43980041	0.017658264
415894	'STAB1'	mRNA	0.737779519	1.31E-04
415896	'SMIM4'	mRNA	-0.609259038	0.025204849
415905	'PRKCD'	mRNA	0.808735265	0.042794403
415926	'APEH'	mRNA	-0.372990144	0.044595047
415927	'TRAIP'	mRNA	2.110281218	0.048115569
415948	'SHISA5'	mRNA	0.772670825	0.004611088
415957	'IARS'	mRNA	-0.67143136	7.32E-05
415958	'ATP2B2'	mRNA	-1.506527445	0.008206222
415970	'RAB43'	mRNA	-0.507981815	0.009650331
415986	'NINJ1'	mRNA	1.432755925	1.72E-04
415987	'CARD19'	mRNA	0.706426249	0.024855484
415991	'TKT'	mRNA	-0.644380999	0.007412923
415993	'CHDH'	mRNA	-0.772951042	5.20E-04
415995	'SELENOK'	mRNA	-0.80089882	7.68E-04
416008	'DNASE1L3'	mRNA	0.788410082	0.00827893
416013	'UQCRC1'	mRNA	-0.741469298	6.10E-04
416028	'TPRA1'	mRNA	-0.968792078	4.07E-04
416029	'CHCHD6'	mRNA	-0.868287987	1.47E-04
416035	'UROC1'	mRNA	-1.093342418	2.29E-04
416043	'GRIP2'	mRNA	2.910950871	6.30E-04
416052	'ARPC4-TTLL3'	mRNA	-0.595182971	0.015696834
416062	'SLC25A20'	mRNA	-0.332483657	0.043192681
416064	'RPP14'	mRNA	-0.627204167	0.005842193
416065	'PXK'	mRNA	-0.925533643	6.04E-05
416066	'PDHB'	mRNA	-0.543050471	0.00408152
416068	'ACOX2'	mRNA	-1.166837966	1.81E-06
416077	'THOC7'	mRNA	-0.506395054	0.033638595
416079	'PSMD6'	mRNA	-0.446056993	0.022196989
416080	'ADAMTS9'	mRNA	0.906520803	1.77E-04
416085	'KBTBD8'	mRNA	0.417229817	0.048332368
416087	'SUCLG2'	mRNA	-0.522225863	0.002493763
416108	'BHLHE40'	mRNA	1.036029353	0.032576339
416116	'THUMPD3'	mRNA	-0.407158267	0.037130037
416122	'RPL32'	mRNA	-0.608873891	0.006584082
416129	'MRPS25'	mRNA	-0.568472982	0.022941664
416133	'IK'	mRNA	-0.409770422	0.036648403
416135	'TMCO6'	mRNA	0.922504561	0.009502555
416138	'CXXC5'	mRNA	0.864893112	0.044425804
416142	'PFDN1'	mRNA	-0.545415998	0.037415313
416153	'PWWP2A'	mRNA	0.649540544	0.033885098
416159	'ATP10B'	mRNA	4.38989167	2.82E-05
416165	'MAT2B'	mRNA	0.459240844	0.04222157
416183	'HSPA9'	mRNA	-0.613475323	3.74E-04
416188	'SLC23A1'	mRNA	-0.578505647	0.006464602
416204	'STK10'	mRNA	0.466682208	0.030296649
416214	'NSD1'	mRNA	0.447343335	0.035191652
416218	'NHP2'	mRNA	-0.660466147	0.024900188
416220	'KIF20A'	mRNA	1.740467386	0.002419157
416221	'SFXN1'	mRNA	-0.646935387	0.045883893
416223	'CDHR2'	mRNA	-1.214454158	0.037271737
416224	'RNF44'	mRNA	0.645123163	0.021004907
416227	'HIGD2A'	mRNA	-0.580569938	0.043650163
416239	'RNF145'	mRNA	0.742182678	0.005756955
416240	'CLINT1'	mRNA	-0.486803966	0.036278788
416246	'CYFIP2'	mRNA	-0.600033873	0.029049473
416249	'HAVCR1'	mRNA	1.164972975	2.37E-05
416250	'TIMD4'	mRNA	0.911420127	0.006567079
416253	'MRPL22'	mRNA	-0.446568616	0.040912687
416256	'FAXDC2'	mRNA	-0.813536675	0.029140645
416258	'LARP1'	mRNA	-0.459576419	0.001521319
416260	'GALNT10'	mRNA	0.680837622	0.028655147
416274	'NDST1'	mRNA	0.686102641	0.003783517
416275	'RPS14'	mRNA	-0.518520611	0.006930142
416302	'HNRNPA0'	mRNA	0.734432515	1.99E-04
416308	'SLC25A48'	mRNA	-1.068499645	0.0411001
416314	'SAR1B'	mRNA	-0.686086975	9.14E-04
416315	'JADE2'	mRNA	0.590535088	0.043697151
416327	'SLC22A4'	mRNA	-1.142254381	0.004840156
416328	'SLC22A5'	mRNA	1.239476829	6.39E-04
416332	'KIF3A'	mRNA	0.971688488	0.011235724
416336	'UQCRQ'	mRNA	-0.868137484	8.38E-04
416353	'GFRA3'	mRNA	0.705894968	0.009235471
416370	'DMGDH'	mRNA	-1.241777637	2.76E-04
416371	'BHMT'	mRNA	-1.515927805	1.54E-07
416376	'SETBP1'	mRNA	-0.978936478	0.001591773
416391	'NDUFB6'	mRNA	-0.841947803	3.27E-07
416396	'SEC14L5'	mRNA	0.869134688	0.003067281
416398	'UBN1'	mRNA	0.67821305	0.003776039
416399	'NME3'	mRNA	0.664094676	0.022910175
416404	'FAM173A'	mRNA	-0.524613398	0.016567076
416416	'RSL1D1'	mRNA	-0.779741313	0.005997501
416425	'PLA2G10'	mRNA	-0.795352381	0.019316398
416431	'USP42'	mRNA	1.136382977	0.002477111
416445	'FAM20C'	mRNA	-0.685872826	0.009474636
416446	'PRKAR1B'	mRNA	1.245127074	0.032318945
416454	'CYP2W2'	mRNA	-0.977778364	4.48E-04
416467	'NUDT1'	mRNA	-1.070350863	2.27E-05
416469	'CHST12'	mRNA	1.398486223	0.002774279
416476	'CARD11'	mRNA	0.984358901	2.61E-05
416479	'RADIL'	mRNA	1.094975649	0.044308863
416490	'ARPC1B'	mRNA	0.973654774	1.31E-05
416491	'PDAP1'	mRNA	-0.621630282	2.67E-04
416492	'BUD31'	mRNA	-0.405640742	0.036101734
416495	'ATP5J2'	mRNA	-0.864231852	1.06E-06
416505	'NT5M'	mRNA	0.902063134	2.43E-04
416520	'SHMT1'	mRNA	-0.935465924	0.005247166
416521	'PRPSAP2'	mRNA	0.864318391	1.86E-04
416528	'LMF1'	mRNA	-0.705649735	0.001539861
416540	'MSRB1'	mRNA	-0.529524989	7.43E-04
416543	'NDUFB10'	mRNA	-0.787857257	4.20E-06
416544	'RPS2'	mRNA	-0.63403998	3.84E-04
416545	'TBL3'	mRNA	-0.556306784	8.82E-04
416558	'MLST8'	mRNA	-0.529799529	0.005416665
416564	'ARHGAP17'	mRNA	0.501506367	0.035205195
416567	'PRKCB'	mRNA	0.692255408	0.003035279
416571	'NDUFAB1'	mRNA	-0.811594732	0.001168521
416575	'PLK1'	mRNA	1.531168358	0.020979246
416585	'IL4R'	mRNA	1.098052656	7.75E-06
416586	'IL21R'	mRNA	1.999898814	4.96E-05
416609	'COQ7'	mRNA	-0.620453092	0.001096053
416610	'TMC7'	mRNA	1.086424395	0.004136009
416611	'TMC5'	mRNA	0.880992019	0.013582489
416618	'SDR42E2'	mRNA	-2.557955738	4.16E-04
416628	'RMI2'	mRNA	-0.669888678	0.012463602
416630	'SOCS1'	mRNA	-1.466189283	0.005158679
416639	'C16orf72'	mRNA	0.463681373	0.007585674
416642	'ABAT'	mRNA	-1.369849955	3.20E-11
416651	'HBM'	mRNA	1.366573175	5.33E-04
416652	'HBA1'	mRNA	0.951520695	0.023017269
416656	'CLCN7'	mRNA	0.733509587	0.007412923
416657	'ECI1'	mRNA	-0.609461028	0.005132064
416660	'MGRN1'	mRNA	-0.725084987	2.30E-05
416670	'CORO7'	mRNA	0.602406033	0.024890314
416671	'DNAJA3'	mRNA	-0.45680917	0.021528262
416688	'ANKRD16'	mRNA	-0.77077439	0.02299314
416691	'ASB13'	mRNA	-0.978742342	3.04E-05
416698	'SLC35B4'	mRNA	0.77333097	0.009794813
416709	'PEX6'	mRNA	-0.711830089	1.70E-04
416724	'SEC23B'	mRNA	-0.620230988	0.014794317
416728	'HAO1'	mRNA	-0.69194112	2.57E-05
416737	'MKKS'	mRNA	-0.771680384	2.30E-05
416742	'NDUFAF5'	mRNA	-0.79426053	0.044127776
416749	'CCNF'	mRNA	1.230897487	0.028179328
416755	'LOC416755'	mRNA	0.651837148	0.003200505
416759	'TMEM204'	mRNA	0.74094767	0.034089311
416764	'SLC25A1'	mRNA	-0.879994388	3.40E-05
416767	'PI4KA'	mRNA	-0.620605524	0.001154476
416768	'HIC2'	mRNA	0.785300774	0.011247971
416772	'PPM1F'	mRNA	-0.946894434	0.01709757
416774	'YPEL1'	mRNA	-1.109188362	0.023403089
416777	'SEPT2L'	mRNA	-0.426830191	0.01371875
416810	'TMEM132B'	mRNA	-4.528430485	4.48E-10
416815	'NCOR2'	mRNA	0.692167986	0.004630654
416818	'DNAH10'	mRNA	-2.312587789	0.002702876
416825	'KMT5A'	mRNA	0.743882591	0.00573982
416827	'C15H12ORF65'	mRNA	-0.727301785	0.007941588
416848	'RHOF'	mRNA	-0.826456332	0.008981089
416852	'HPD'	mRNA	-1.200955974	5.45E-08
416857	'MLXIP'	mRNA	0.848911852	0.002565338
416860	'DIABLO'	mRNA	-0.398518674	0.042982549
416862	'ZCCHC8'	mRNA	-0.441710679	0.030037313
416877	'ATXN2'	mRNA	0.650481776	1.86E-04
416893	'CORO1C'	mRNA	0.598272179	0.00327186
416896	'USP30'	mRNA	-0.526671101	0.040026076
416900	'KCTD10'	mRNA	0.736918075	0.00372956
416902	'ANKRD13A'	mRNA	0.538846887	0.028655147
416914	'TTC28'	mRNA	0.653666911	0.003844926
416933	'CHCHD10'	mRNA	-1.438591021	0.007412923
416934	'DERL3'	mRNA	-1.130366038	0.001315598
416937	'DDT'	mRNA	-0.779395304	3.13E-07
416943	'GGT5'	mRNA	1.054678014	2.49E-04
416947	'SNRPD3'	mRNA	-0.385180868	0.025916171
416948	'GUCD1'	mRNA	0.805327936	0.033231091
416949	'UPB1'	mRNA	-1.155892639	6.00E-12
416952	'BCR'	mRNA	1.019773945	2.16E-04
416962	'DRG1'	mRNA	-0.789671164	7.63E-05
416963	'PATZ1'	mRNA	1.660461143	0.029116542
416964	'PIK3IP1'	mRNA	0.937501081	0.033054867
416968	'SPPL3'	mRNA	0.638140962	0.007775749
416978	'COX6A1'	mRNA	-0.913230166	2.52E-06
416979	'MSI1'	mRNA	1.092788526	0.006609919
416989	'SRRM4'	mRNA	-2.116475004	1.64E-04
416990	'PEBP1'	mRNA	-1.014667883	3.69E-05
417008	'SEC14L2'	mRNA	-0.764071194	9.07E-05
417012	'HORMAD2'	mRNA	1.31515747	0.01314978
417018	'NIPSNAP1'	mRNA	-0.699724735	0.001123038
417027	'MED13L'	mRNA	1.175071667	1.73E-05
417029	'RBM19'	mRNA	-0.561187783	0.015347477
417030	'SDSL'	mRNA	-0.644429825	0.01130376
417039	'IL4I1'	mRNA	2.499517671	0.009220527
417042	'TRIM27.1'	mRNA	1.194358686	0.011508124
417043	'TRIM41'	mRNA	0.811337293	3.70E-04
417044	'RACK1'	mRNA	-0.545181072	0.001662141
417048	'TAPBP'	mRNA	0.511689052	0.027521696
417050	'MHCDMA'	mRNA	0.912047474	0.045191574
417051	'DMB2'	mRNA	0.613868268	0.049260633
417067	'MICA'	mRNA	0.923929928	0.008206222
417093	'PBX3'	mRNA	-1.084506691	1.76E-04
417097	'GOLGA1'	mRNA	0.478750188	0.027699807
417112	'NDUFA8'	mRNA	-0.781379043	2.08E-07
417113	'LOC417113'	mRNA	-0.712703619	0.039920664
417117	'DAB2IP'	mRNA	0.929224916	1.96E-04
417124	'CUTA'	mRNA	-1.759504602	1.69E-05
417146	'SARDH'	mRNA	-0.716530984	4.94E-04
417156	'SURF2'	mRNA	-0.723511471	0.011056354
417158	'RPL7A'	mRNA	-0.556620163	5.33E-04
417163	'GBGT1'	mRNA	1.122862541	0.009644954
417178	'PLPP7'	mRNA	0.841704781	0.008166586
417182	'EXOSC2'	mRNA	-0.653804095	2.40E-04
417185	'ASS1'	mRNA	1.308089265	3.74E-04
417187	'FNBP1'	mRNA	0.524226599	0.01709757
417197	'SH3GLB2'	mRNA	0.80462366	0.013659345
417201	'LRRC8A'	mRNA	0.541251484	0.005753677
417214	'PTGES2'	mRNA	-0.487906318	0.009106576
417217	'DNM1'	mRNA	0.741961643	0.031580771
417221	'URM1'	mRNA	-0.427010948	0.043670794
417227	'FPGS'	mRNA	1.162707001	2.39E-05
417241	'TLR4'	mRNA	0.96979433	0.00902338
417245	'PAPPA'	mRNA	2.076596485	8.60E-04
417248	'TMEM268'	mRNA	1.040743011	2.69E-06
417250	'EHMT1'	mRNA	0.712113336	0.002360322
417253	'GSL'	mRNA	-0.821951419	0.025630349
417255	'TUBB4B'	mRNA	-0.866059372	0.012937159
417257	'TOR4A'	mRNA	0.865741771	5.95E-07
417259	'TPRN'	mRNA	0.645448364	0.034252602
417261	'MRPL41'	mRNA	-0.562951326	0.017998739
417264	'RPL12'	mRNA	-0.462118942	0.021243482
417268	'SLC31A1'	mRNA	-0.677023408	0.004336454
417273	'ALAD'	mRNA	-0.734355753	0.022061752
417279	'RNF208'	mRNA	1.181435894	0.007161588
417282	'NOXA1'	mRNA	0.604575726	0.034981053
417294	'TMEM141'	mRNA	-0.783352621	1.31E-04
417305	'GAS7'	mRNA	0.556836903	0.036648403
417319	'PIK3R5'	mRNA	1.150267978	3.97E-06
417329	'COX10'	mRNA	-0.711258675	6.10E-04
417341	'NARF'	mRNA	0.846671126	0.006549863
417342	'C18H17orf62'	mRNA	1.1871784	9.01E-04
417350	'SEC14L1'	mRNA	1.062880743	1.12E-04
417355	'JMJD6'	mRNA	1.973570871	8.22E-04
417377	'MYO15L'	mRNA	2.345689545	0.029049473
417395	'HLF'	mRNA	-1.007547656	0.001103901
417403	'SCPEP1'	mRNA	0.81404773	6.49E-04
417409	'ADAP2'	mRNA	1.446089069	7.45E-06
417417	'MILR1'	mRNA	1.787887417	0.012428157
417420	'KPNA2'	mRNA	1.370434333	0.005613572
417439	'FAM20A'	mRNA	-0.585324011	0.03963955
417443	'ABCA9'	mRNA	1.468084166	0.002423188
417444	'ABCA5'	mRNA	0.649139788	0.047930807
417451	'C17ORF80'	mRNA	-0.965772452	0.002556027
417457	'MKS1'	mRNA	-0.776634486	0.001653602
417463	'POM121CL'	mRNA	0.647579493	0.040220389
417467	'MPO'	mRNA	4.031499092	0.001343408
417498	'DERL2'	mRNA	-0.589178069	0.039044012
417505	'HSD3B7'	mRNA	-1.158538259	0.002926098
417517	'MDH2'	mRNA	-0.607348251	0.014313813
417519	'TMEM120A'	mRNA	0.729032877	0.010500014
417520	'POR'	mRNA	-0.758386108	0.009866425
417534	'CCL26'	mRNA	1.662037767	1.72E-04
417540	'PSPH'	mRNA	-0.983991972	6.01E-04
417541	'CCT6A'	mRNA	-0.629280296	0.020824704
417543	'PHKG1'	mRNA	-0.856084495	1.26E-04
417544	'CHCHD2'	mRNA	-0.771670544	1.72E-04
417545	'ASL2'	mRNA	1.872638383	2.85E-04
417554	'YWHAE'	mRNA	-0.537251086	0.006413848
417565	'POLDIP2'	mRNA	-0.577568951	0.025444416
417574	'RPL23A'	mRNA	-0.437341988	0.034368519
417579	'FLOT2'	mRNA	0.529100912	0.015107699
417580	'PHF12'	mRNA	0.582945454	0.005282627
417583	'TAOK1'	mRNA	0.394784764	0.017642906
417586	'SSH2'	mRNA	0.621638925	0.006480044
417604	'EMC6'	mRNA	-0.480796781	0.020995113
417614	'ULK2'	mRNA	-1.168470258	0.017590566
417634	'PTRH2'	mRNA	-0.544422821	0.048504501
417642	'BRIP1'	mRNA	0.897084419	0.03480463
417647	'CA4'	mRNA	-1.26384378	0.045367721
417653	'AATF'	mRNA	-0.727436691	0.047553276
417656	'TADA2A'	mRNA	-0.825766975	0.002718313
417657	'DUSP14'	mRNA	-1.20255398	0.001899486
417663	'DYNLL2'	mRNA	1.272690808	6.66E-05
417665	'CUEDC1'	mRNA	1.016412657	0.002639936
417670	'TMEM97'	mRNA	-0.641770178	3.40E-05
417671	'IFT20'	mRNA	-0.483398439	0.009538809
417680	'TXNDC17'	mRNA	-0.554242663	0.020164637
417690	'CPNE8'	mRNA	-0.611849743	0.034053023
417694	'ABCD2'	mRNA	-0.556614313	0.00604755
417699	'DLD'	mRNA	-0.642934106	1.33E-04
417707	'NAMPT'	mRNA	-0.647543524	0.005120513
417708	'SYPL1'	mRNA	-1.936092515	2.07E-10
417718	'PMPCB'	mRNA	-0.471323038	0.019935357
417719	'NAPEPLD'	mRNA	0.645621423	0.00342603
417725	'PTPN12'	mRNA	-0.689448833	0.006313552
417733	'ALG12'	mRNA	-0.678172836	0.033825392
417735	'CRELD2'	mRNA	-0.999666751	0.022970452
417738	'MOV10L1'	mRNA	-1.164533088	0.048044424
417739	'MAPK11'	mRNA	0.900367772	0.017537802
417746	'TRABD'	mRNA	-0.865777831	0.003844926
417753	'NDUFA5'	mRNA	-0.667737317	8.70E-05
417757	'AASS'	mRNA	-0.593948069	0.025053897
417779	'DOCK4'	mRNA	0.773192366	0.038236431
417789	'GXYLT1'	mRNA	0.811757733	0.004579446
417797	'TWF1'	mRNA	-0.487687905	0.032149894
417799	'NELL2'	mRNA	0.92230527	4.90E-06
417806	'SLC38A1'	mRNA	0.713275053	0.043650163
417807	'SLC38A2'	mRNA	-1.042192048	0.001116787
417812	'ATP23'	mRNA	-0.486876508	0.014825909
417823	'RPL18A'	mRNA	-0.543969346	5.88E-04
417837	'CAND1'	mRNA	-0.645965745	0.002491705
417840	'RAP1B'	mRNA	0.520176771	0.004462533
417846	'CCT2'	mRNA	-0.74692185	0.003833481
417854	'TSPAN8'	mRNA	0.980049782	0.019785239
417855	'ZFC3H1'	mRNA	-0.546826223	0.009377149
417862	'GLIPR1L'	mRNA	1.365253931	3.87E-05
417871	'RPS16'	mRNA	-0.458258026	0.002231812
417875	'ACSS3'	mRNA	-1.015124516	6.21E-09
417886	'C1H12orf29'	mRNA	-0.814506832	2.39E-04
417891	'LUM'	mRNA	0.884457403	0.035586204
417899	'MRPL42'	mRNA	-0.642393239	0.023148609
417901	'PLXNC1'	mRNA	0.968916599	4.22E-09
417907	'NDUFA12'	mRNA	-0.912401013	1.07E-06
417911	'VEZT'	mRNA	0.701474805	0.005351046
417920	'CDK17'	mRNA	-0.424499708	0.037227179
417924	'SLC25A3'	mRNA	-0.767758539	1.19E-06
417929	'UHRF1BP1L'	mRNA	-0.586338595	0.009081691
417935	'NUP205'	mRNA	-0.457150919	0.02139327
417939	'WDR91'	mRNA	0.564613988	0.046499367
417940	'TMEM140'	mRNA	0.753966935	0.007412923
417941	'ARHGDIB'	mRNA	0.824685676	2.20E-05
417960	'GPRC5A'	mRNA	-1.102357309	1.07E-04
417963	'FAM234B'	mRNA	-0.926715469	0.002115974
417969	'TTC26'	mRNA	1.313182173	0.017658264
417979	'NFAM1'	mRNA	1.253371166	0.003651608
417980	'TCF20'	mRNA	0.408151911	0.046420607
417981	'CYP2D6'	mRNA	-0.945542719	0.001555215
417987	'NFE2L1'	mRNA	0.496470801	0.028865295
417989	'PMM1'	mRNA	-0.874670695	0.005738136
417992	'TOB2'	mRNA	1.022257005	2.82E-05
418000	'EP300'	mRNA	0.687276808	0.013830961
418003	'ST13'	mRNA	-0.59964012	0.007880212
418013	'MGAT3'	mRNA	0.769229615	0.00426358
418016	'RPL3'	mRNA	-0.374509184	0.032670688
418032	'MICALL1'	mRNA	0.86403249	0.006410337
418033	'EIF3L'	mRNA	-0.407105539	0.007066062
418042	'MFNG'	mRNA	0.886667543	0.046515104
418043	'CYTH4'	mRNA	0.783071712	0.003784998
418044	'RAC2'	mRNA	0.953604127	1.30E-07
418046	'TMPRSS6'	mRNA	-0.471376718	0.035326077
418048	'MPST'	mRNA	-0.773145657	2.78E-04
418049	'TST'	mRNA	-0.741086624	9.14E-05
418052	'NCF4'	mRNA	0.994117414	0.002485199
418054	'FOXRED2'	mRNA	1.095108778	0.00139747
418064	'RTCB'	mRNA	-0.509930624	0.005960196
418073	'CKAP4'	mRNA	0.819428382	0.008898455
418089	'STAB2'	mRNA	1.02745597	5.56E-04
418094	'WASHC3'	mRNA	0.959914272	0.007125242
418098	'CHPT1'	mRNA	1.454768608	3.12E-06
418101	'TBXAS1'	mRNA	1.76671717	1.60E-13
418114	'LOC418114'	mRNA	-1.749753083	6.81E-06
418118	'NDUFB2'	mRNA	-0.801183266	2.66E-07
418131	'YARS2'	mRNA	-0.509337207	0.034360811
418132	'DNM1L'	mRNA	-0.492457956	0.002129492
418139	'DENND5B'	mRNA	-0.673189653	4.72E-04
418140	'SINHCAF'	mRNA	0.941574785	9.14E-04
418141	'CAPRIN2'	mRNA	0.971555357	0.031611932
418143	'TMTC1'	mRNA	1.33041539	0.019394433
418158	'IL17RA'	mRNA	0.714774526	7.94E-04
418159	'CECR5'	mRNA	-0.419829932	0.034741996
418160	'CECR1'	mRNA	0.735090616	0.024440098
418161	'CECR2'	mRNA	0.982293318	0.048981387
418169	'AKR1B10L1'	mRNA	0.898668357	9.68E-04
418170	'AKR1B10L3'	mRNA	-0.545560395	0.012149449
418172	'BPGM'	mRNA	0.962903995	0.006413848
418174	'EPS8'	mRNA	-1.57415367	1.82E-05
418176	'DERA'	mRNA	-0.650540727	0.034265275
418189	'SLCO1B1'	mRNA	-0.925381209	0.008476246
418190	'SLCO1A2'	mRNA	-0.949796558	2.68E-05
418193	'BCAT1'	mRNA	1.086998661	1.37E-06
418198	'C3AR1'	mRNA	1.396984116	5.66E-04
418200	'ABCC9'	mRNA	1.316740252	0.011020931
418213	'INTS13'	mRNA	-0.505044637	0.003934334
418229	'MPPED1'	mRNA	1.030638319	3.74E-04
418234	'SAMM50'	mRNA	-0.754174396	1.86E-05
418235	'PARVB'	mRNA	1.225864987	4.71E-08
418236	'PARVG'	mRNA	1.010359649	0.008381237
418247	'PFKFB3'	mRNA	1.311847288	4.90E-07
418255	'RIMKLB'	mRNA	2.176968132	0.033564606
418269	'CCDC58'	mRNA	-0.741239708	4.80E-04
418270	'FAM162A'	mRNA	-0.789092638	5.34E-06
418274	'MRPL51'	mRNA	-0.474879536	0.033922524
418278	'CHD4'	mRNA	0.750996135	0.001343408
418283	'COPS7A'	mRNA	-0.463366511	0.004842064
418284	'MLF2'	mRNA	-0.423941963	0.030994249
418286	'PTMS'	mRNA	-0.810820279	0.001392225
418288	'GPR162'	mRNA	1.528783461	0.007034922
418302	'GSTK1'	mRNA	-0.813903856	3.60E-06
418303	'CD163'	mRNA	2.134193314	0.048331343
418321	'SIDT1'	mRNA	-2.490611243	4.24E-06
418322	'SPICE1'	mRNA	-0.510569419	0.034589154
418325	'TNFRSF1A'	mRNA	0.99339458	3.12E-04
418330	'HGD'	mRNA	-1.287592253	4.31E-10
418341	'B4GALT4'	mRNA	-0.706971555	0.037201095
418358	'ILDR1'	mRNA	0.991081134	0.0018719
418359	'CFAP44'	mRNA	2.850039578	0.003712844
418369	'ATG3'	mRNA	-0.495025858	0.023735412
418374	'TIPRL'	mRNA	-0.593575879	5.33E-04
418386	'NIT2'	mRNA	-0.880883719	2.01E-06
418389	'TMEM45A'	mRNA	2.213071327	8.49E-04
418401	'RPL24'	mRNA	-0.640974829	1.75E-05
418408	'CD47'	mRNA	0.304237736	0.046386851
418415	'NECTIN3'	mRNA	0.700796648	0.049741117
418418	'PHLDB2'	mRNA	0.405233349	0.047853434
418425	'CD200'	mRNA	0.708926697	0.036650396
418435	'CHCHD3'	mRNA	-0.810194806	2.03E-06
418443	'RCSD1'	mRNA	0.90085126	6.25E-05
418452	'ADPRH'	mRNA	0.577753072	0.025233208
418453	'TIMMDC1'	mRNA	-0.419680013	0.047447942
418456	'BCL9'	mRNA	0.963049875	5.30E-05
418460	'PDZK1'	mRNA	-1.187552502	0.003491275
418467	'RBM11'	mRNA	-1.002240042	0.019293322
418475	'MRPL39'	mRNA	-0.801200487	9.07E-05
418477	'ATP5J'	mRNA	-0.882356158	1.30E-08
418486	'CCT8'	mRNA	-0.695007517	0.00165621
418493	'HUNK'	mRNA	-1.230186157	0.033863278
418501	'C1H21ORF62'	mRNA	-1.172378682	0.001589474
418508	'ATP5O'	mRNA	-0.669387712	2.57E-05
418510	'RCAN1'	mRNA	1.168654657	0.002588551
418516	'HLCS'	mRNA	-0.757889634	2.44E-04
418529	'RIPK4'	mRNA	-0.862132135	0.044449473
418541	'NDUFV3'	mRNA	-0.529252725	0.005030122
418545	'CBS'	mRNA	-1.306028889	1.99E-04
418552	'C1H21ORF33'	mRNA	-0.562070684	0.008751815
418556	'KDM6A'	mRNA	0.487706505	0.007784602
418561	'MAOB'	mRNA	-1.328859264	1.55E-04
418565	'CASK'	mRNA	-1.08655276	0.017200241
418568	'RPL8'	mRNA	-0.615687339	4.64E-04
418574	'BCOR'	mRNA	1.239680848	2.06E-08
418581	'CYBB'	mRNA	2.089799536	1.37E-16
418595	'PDK3'	mRNA	-0.761827842	0.021303526
418596	'ZFX'	mRNA	0.445240789	0.046862674
418599	'APOO'	mRNA	-0.553424158	0.013749812
418601	'PRDX4'	mRNA	-0.594573293	0.022524598
418605	'RPS6KA3'	mRNA	0.649229169	0.001229698
418608	'SH3KBP1'	mRNA	0.550508251	0.012774329
418612	'PHKA2'	mRNA	-1.047944947	0.035093597
418623	'ACE2'	mRNA	1.723615038	0.001469857
418638	'TLR7'	mRNA	-0.772805549	0.00139747
418639	'PRPS2'	mRNA	-0.972732824	5.47E-05
418649	'WWC3'	mRNA	0.694689545	0.001699603
418655	'PUDP'	mRNA	-0.723085612	0.039383333
418662	'CD99'	mRNA	0.6044293	0.035392856
418663	'ZBED1'	mRNA	1.227591456	2.96E-05
418666	'CSF2RA'	mRNA	1.391345529	2.87E-06
418674	'JADE3'	mRNA	0.644954601	0.047328334
418682	'HERC2'	mRNA	-0.569096191	0.027219003
418689	'TMEM131'	mRNA	0.81896472	0.028316748
418690	'INPP4A'	mRNA	0.576784294	0.003934334
418700	'LYGL'	mRNA	1.427401199	0.044018322
418710	'RPL31'	mRNA	-0.577643398	0.002255532
418712	'RNF149'	mRNA	-0.900819015	0.003779932
418714	'MAP4K4'	mRNA	0.60880707	0.010134505
418716	'IL1RL2'	mRNA	-0.952959847	2.94E-06
418732	'SEPT10'	mRNA	1.007618914	0.002404407
418736	'RASA3'	mRNA	0.704031076	0.010132506
418742	'GRTP1'	mRNA	1.292396843	0.010657864
418749	'ATP11A'	mRNA	1.230164062	0.011433762
418755	'NAXD'	mRNA	-0.547857325	1.97E-04
418757	'CARS2'	mRNA	-0.405561757	0.049343484
418759	'ING1'	mRNA	0.658475997	0.011210934
418773	'GGACT'	mRNA	-1.162112493	9.60E-07
418774	'PCCA'	mRNA	-1.239841264	3.29E-11
418775	'CLYBL'	mRNA	-0.964808113	2.85E-04
418787	'DNAJC3'	mRNA	-0.454586343	0.040642293
418811	'ES1ML1'	mRNA	-0.500744876	0.007412923
418812	'ACOD1'	mRNA	1.799229604	0.002707224
418827	'SUGT1'	mRNA	-0.907255676	0.002989633
418835	'AKAP11'	mRNA	0.709240312	0.014596332
418837	'EPSTI1'	mRNA	0.810636153	0.044848151
418843	'GTF2F2'	mRNA	-0.675361672	0.03123617
418852	'LCP1'	mRNA	1.384194748	5.83E-12
418855	'LRCH1'	mRNA	0.770135586	0.044495469
418856	'ESD'	mRNA	-0.930675376	3.43E-08
418861	'RCBTB2'	mRNA	0.446740656	0.041267389
418876	'INTS6'	mRNA	0.793817708	0.006000129
418882	'CKAP2'	mRNA	1.473117218	0.023189162
418885	'TPTE2'	mRNA	1.48160718	0.003651608
418886	'SLC25A15'	mRNA	-2.847429485	3.73E-04
418900	'SERTM1'	mRNA	-0.601590644	0.045995621
418908	'STARD13'	mRNA	-1.743715752	5.28E-13
418912	'N4BP2L2'	mRNA	-0.539492667	0.031714441
418926	'PAN3'	mRNA	0.453836423	0.016076193
418933	'RPL21'	mRNA	-0.498018625	0.029517329
418939	'AMER2'	mRNA	-1.154319061	0.001606676
418940	'SPATA13'	mRNA	-0.708846181	0.034969617
418952	'IFT88'	mRNA	-0.760681314	0.040014707
418953	'CRYL1'	mRNA	-0.708888136	0.036980041
418954	'ZMYM2'	mRNA	0.908933126	6.04E-06
418957	'MPHOSPH8'	mRNA	-0.734028312	0.010520157
418968	'ACAT1'	mRNA	-0.825990119	0.001306608
418979	'DYNC2H1'	mRNA	-1.406183071	5.65E-04
418983	'MMP7'	mRNA	2.132504694	0.004601979
418992	'MTMR2'	mRNA	0.919493556	0.002477111
418996	'CWC15'	mRNA	-0.507506433	0.037116603
418999	'TM4SF1a'	mRNA	-0.513873107	0.044521263
419001	'C1H11ORF54'	mRNA	-0.697148458	0.002200962
419014	'CTSC'	mRNA	0.789549786	0.001230687
419020	'RAB30'	mRNA	-0.605964561	0.004531417
419027	'GAB2'	mRNA	0.833956595	0.049281848
419031	'VWF'	mRNA	0.956504292	0.017962532
419033	'ARHGEF5'	mRNA	1.898400179	0.031600138
419039	'NDUFA9'	mRNA	-0.72491525	7.75E-06
419043	'FAR2'	mRNA	1.399818382	0.003369632
419048	'MRPS35'	mRNA	-0.564359956	0.021434446
419049	'RPS11'	mRNA	-0.597310752	2.86E-04
419052	'PGM2L1'	mRNA	0.840056472	0.018160804
419056	'SPCS2'	mRNA	-0.486474701	0.024419741
419063	'RAB6A'	mRNA	-0.547414476	0.010193858
419066	'FAM168A'	mRNA	-0.487066393	0.028865295
419068	'FCHSD2'	mRNA	0.884921706	4.19E-04
419069	'RPS3'	mRNA	-0.558341846	9.94E-04
419070	'GDPD5'	mRNA	-0.844800354	0.007287415
419074	'LOC419074'	mRNA	0.797769502	0.003007199
419082	'STIM1'	mRNA	0.708596269	0.00622688
419088	'TSKU'	mRNA	-1.947571995	1.18E-05
419091	'UVRAG'	mRNA	0.465313654	0.017783747
419098	'ECHDC3'	mRNA	-0.903512481	9.05E-07
419101	'PROSER2'	mRNA	-0.98568546	0.019340233
419108	'ATP5C1'	mRNA	-0.660453073	2.62E-05
419112	'LOC419112'	mRNA	1.489744065	0.043093799
419114	'IGSF1L3'	mRNA	1.433159044	6.42E-10
419125	'SAMHD1'	mRNA	1.295540175	0.046990935
419127	'CHD6'	mRNA	0.534111261	0.028865295
419131	'PHF20'	mRNA	0.592052117	0.003058487
419133	'NFS1'	mRNA	-0.497740904	6.53E-04
419138	'CEP250'	mRNA	1.104610258	0.001907499
419141	'MMP24'	mRNA	-0.921490148	0.004344092
419142	'MAP1LC3A'	mRNA	0.827601636	9.25E-04
419146	'AHCY'	mRNA	-1.042717208	1.61E-07
419153	'PXMP4'	mRNA	-0.730957065	0.001103901
419154	'NECAB3'	mRNA	-0.589694297	0.032771224
419158	'ACSS2'	mRNA	2.31117884	9.24E-05
419159	'SOGA1'	mRNA	0.84978133	0.012788703
419168	'ARHGAP40'	mRNA	1.69165731	3.60E-06
419173	'MAFB'	mRNA	0.743151715	3.24E-04
419176	'ZHX3'	mRNA	-1.06834617	5.77E-14
419185	'RBPJL'	mRNA	3.86342964	0.045409497
419209	'SULF2'	mRNA	0.754861806	0.001016497
419210	'PREX1'	mRNA	0.80783359	3.92E-05
419215	'TGM3'	mRNA	3.685927287	0.004942335
419216	'EPB42'	mRNA	2.089341967	2.09E-06
419217	'CCNDBP1'	mRNA	-0.455920587	0.036278788
419222	'CDH4'	mRNA	0.836848002	0.049741117
419228	'RPS21'	mRNA	-0.558011071	7.68E-04
419241	'ARFGAP1'	mRNA	-0.641488472	0.012746997
419245	'PPDPF'	mRNA	-1.090130335	0.003605889
419265	'HELZ2'	mRNA	0.986550493	5.71E-05
419267	'SIRPA'	mRNA	2.216766432	0.017239468
419289	'BPIFB3'	mRNA	-1.724510088	0.004611088
419293	'LBP'	mRNA	1.218125347	3.78E-10
419303	'ACOT8'	mRNA	-0.606605795	0.022787234
419307	'ELMO2'	mRNA	-0.43497034	0.007161588
419311	'CTSZ'	mRNA	-0.362000266	0.040751607
419349	'DPM1'	mRNA	-0.428476372	0.039053098
419356	'SLC9A8'	mRNA	-0.709492407	5.95E-04
419360	'ARHGEF10L'	mRNA	-0.738250087	0.006141754
419363	'SLC45A1'	mRNA	-0.58454074	0.004163686
419364	'ERRFI1'	mRNA	1.333681351	3.03E-04
419396	'PEX10'	mRNA	-0.52501956	0.019715683
419403	'NADK'	mRNA	-0.364964849	0.023526116
419406	'CDK11A'	mRNA	-0.397915943	0.021813075
419407	'MMP23B'	mRNA	-1.179811372	0.023822847
419412	'ATAD3A'	mRNA	-0.732761183	3.03E-04
419439	'GPR157'	mRNA	-1.776391326	2.91E-08
419442	'SLC25A33'	mRNA	0.893081541	0.007815766
419444	'PIK3CD'	mRNA	1.317584133	4.70E-06
419448	'UBE4B'	mRNA	-0.61223962	0.002820553
419453	'TARDBP'	mRNA	-0.354021305	0.037116603
419467	'ALDH4A1'	mRNA	-0.604110186	0.021777374
419468	'IFFO2'	mRNA	0.866418461	0.013069681
419471	'AKR7A2'	mRNA	-0.543204959	0.002618947
419474	'MINOS1'	mRNA	-0.465268563	0.006476025
419503	'C1QC'	mRNA	1.246530086	1.56E-08
419504	'C1QA'	mRNA	1.32779233	3.94E-20
419516	'ARHGAP25'	mRNA	1.021297768	4.17E-05
419517	'CDS2'	mRNA	0.499011042	0.019971221
419521	'RASSF2'	mRNA	1.046252696	1.87E-05
419527	'DOCK5'	mRNA	0.797030074	0.026492298
419542	'ARID1A'	mRNA	0.652703389	0.001059322
419548	'CNKSR1'	mRNA	-0.666926642	0.025665063
419549	'ZNF593'	mRNA	-0.539158546	0.006737777
419552	'LAPTM5'	mRNA	1.252479161	5.89E-13
419557	'FABP3'	mRNA	2.976019303	0.001790668
419565	'THEMIS2'	mRNA	1.139810405	9.11E-07
419580	'SLC9A1'	mRNA	0.570627466	0.016231009
419581	'WDTC1'	mRNA	-0.464196375	0.021007597
419588	'MAN1C1'	mRNA	0.785562563	1.26E-04
419599	'L3MBTL4'	mRNA	1.409832581	2.03E-04
419601	'MECR'	mRNA	0.521103578	0.022756524
419606	'UTP11'	mRNA	-0.502929507	0.044425804
419620	'CSF3R'	mRNA	1.440370646	0.022840398
419623	'THRAP3'	mRNA	-0.454630205	0.041787024
419641	'SMAP2'	mRNA	1.193077432	1.50E-11
419653	'EIF3I'	mRNA	-0.459418757	0.006121609
419665	'KIAA1522'	mRNA	0.847866518	0.016684023
419680	'CAP1'	mRNA	0.358747303	0.034329052
419682	'RPL11'	mRNA	-0.532046829	0.001751815
419684	'PITHD1'	mRNA	-0.617024526	0.021498636
419689	'SRSF10'	mRNA	-0.428393414	0.015755681
419702	'VPS11'	mRNA	-0.925918857	0.003637439
419704	'SLC37A2'	mRNA	0.722497636	0.043670794
419710	'CDON'	mRNA	0.862101449	0.01217373
419712	'FOXRED1'	mRNA	-1.111616178	6.26E-05
419723	'FLI1'	mRNA	0.771517564	8.62E-04
419739	'ACAD8'	mRNA	-0.463718409	0.029432247
419748	'UBASH3B'	mRNA	0.881485587	0.011247971
419757	'TTC36'	mRNA	-1.302382555	1.99E-09
419761	'REXO2'	mRNA	-0.519764358	0.009394711
419764	'SIK3'	mRNA	-0.625152548	0.041911714
419779	'MPZL2'	mRNA	0.913548047	0.007412923
419789	'SLC37A4'	mRNA	-0.528118713	9.14E-05
419791	'C24H11orf34'	mRNA	1.482706168	2.40E-04
419802	'APOA5'	mRNA	-0.810569263	0.009428495
419803	'AHCYL1'	mRNA	-0.504657156	0.015184757
419814	'KCTD20'	mRNA	0.569944599	0.031441229
419824	'NFASC'	mRNA	1.401278408	0.006101019
419827	'TMCC2'	mRNA	-1.066928804	0.002056686
419841	'FAM72A'	mRNA	1.344614673	0.007643815
419852	'CD55'	mRNA	1.760696461	5.28E-13
419853	'CR1L'	mRNA	1.297579963	0.001784061
419862	'TRAF3IP3'	mRNA	0.917127552	0.010569252
419866	'ATP5F1'	mRNA	-0.861860316	2.78E-07
419868	'FAM212B'	mRNA	1.14929409	0.046931052
419870	'CTTNBP2NL'	mRNA	0.648952856	0.009940364
419873	'PPM1J'	mRNA	0.52594504	0.047904247
419875	'SLC16A1'	mRNA	0.78156436	2.90E-04
419882	'OLFML3'	mRNA	1.121209754	0.03205322
419884	'BCAS2'	mRNA	-0.498848596	0.008476246
419886	'CSDE1'	mRNA	-0.413467392	0.010273126
419887	'SIKE1'	mRNA	-0.58372834	0.02159442
419888	'BARL'	mRNA	-0.965570499	0.014218548
419895	'RPL10A'	mRNA	-0.373552287	0.041276179
419901	'SNRPC'	mRNA	-0.484061872	0.030709838
419902	'C26H6orf106'	mRNA	-0.593694104	1.26E-04
419904	'RPS10'	mRNA	-0.649995318	2.60E-04
419914	'TSPO2'	mRNA	3.40690674	1.99E-04
419924	'TOMM6'	mRNA	-0.547341101	0.046386851
419927	'BYSL'	mRNA	-0.451686895	0.028846939
419928	'CCND3'	mRNA	0.964071337	3.24E-04
419934	'ATP2B4'	mRNA	0.601476092	0.031374999
419958	'CCDC47'	mRNA	-0.423520021	0.018830754
419963	'MYO1D'	mRNA	-0.501568976	0.029471707
419964	'MAP3K14'	mRNA	0.847937357	3.13E-06
419965	'FMNL1'	mRNA	0.547301871	0.029465687
419980	'PHB'	mRNA	-0.572600783	2.34E-04
419991	'UBE2Z'	mRNA	0.534733159	0.020336312
419992	'ATP5G1'	mRNA	-0.904436014	1.39E-09
419995	'MLLT6'	mRNA	0.861031881	5.48E-05
419997	'PSMB3'	mRNA	-0.531203741	0.020046402
419999	'PIP4K2B'	mRNA	0.636296769	0.04479978
420001	'RPL23'	mRNA	-0.668604858	3.57E-05
420003	'RPL19'	mRNA	-0.712263135	5.98E-04
420013	'PTGES3L'	mRNA	-0.699069278	0.009788466
420057	'SLC1A6'	mRNA	2.84924455	0.001333645
420060	'NDUFA11'	mRNA	-0.646125937	0.004765133
420061	'BTN1A1'	mRNA	0.95094317	0.017136224
420062	'MARCH2'	mRNA	1.134347058	5.98E-04
420065	'NDUFA7'	mRNA	-0.662923603	9.42E-04
420067	'PRAM1'	mRNA	1.584884362	0.002419919
420070	'TJP3'	mRNA	0.787259266	0.001996526
420072	'PIP5K1C'	mRNA	0.85735532	8.76E-05
420075	'LINGO3'	mRNA	1.054621144	0.021243482
420086	'ZAP70'	mRNA	0.822012847	0.023383403
420095	'PIAS4'	mRNA	0.855181847	0.002172737
420102	'ARHGAP45'	mRNA	0.642564096	0.003503578
420123	'FKBP8'	mRNA	-1.053806914	4.73E-07
420129	'IFI30'	mRNA	0.737749396	8.99E-04
420135	'MYO9B'	mRNA	0.551683413	0.002323012
420147	'EPS15L1'	mRNA	0.453704401	0.046019194
420162	'TNFAIP8L1'	mRNA	0.866064973	0.004667833
420164	'CYP7B1'	mRNA	-0.643415444	0.004042742
420178	'LACTB2'	mRNA	-0.591994729	0.005967447
420182	'RPL7'	mRNA	-0.467247615	0.006480044
420185	'UBE2W'	mRNA	1.241253145	8.63E-04
420189	'LY96'	mRNA	0.955830433	0.012534301
420190	'JPH1'	mRNA	-1.101573104	1.19E-06
420197	'FABP5'	mRNA	1.838305908	4.61E-04
420202	'SNX16'	mRNA	0.870558253	0.004769424
420210	'ATP6V0D2'	mRNA	1.927767658	0.002524489
420213	'RMDN1'	mRNA	-1.048445399	0.005416665
420214	'CPNE3'	mRNA	-0.634407556	0.023262464
420215	'RIPK2'	mRNA	1.209694948	0.00913879
420218	'DECR1'	mRNA	-0.685599649	0.002221081
420236	'UQCRB'	mRNA	-0.721155477	1.71E-05
420243	'COX6C'	mRNA	-0.73233554	4.17E-05
420254	'AZIN1'	mRNA	0.496091373	0.03174067
420255	'KLF10'	mRNA	1.402705888	0.032333571
420259	'ATP6V1C1'	mRNA	0.477406531	0.032932458
420263	'DCAF13'	mRNA	-0.429310734	0.026560807
420264	'RIMS2'	mRNA	1.708540616	0.026053317
420266	'DPYS'	mRNA	-1.196231046	9.24E-06
420267	'LRP12'	mRNA	0.648478024	0.005866617
420276	'EBAG9'	mRNA	-0.497983607	0.005132064
420288	'EIF3H'	mRNA	-0.415898223	0.009240157
420290	'HADH'	mRNA	-0.762653372	4.08E-04
420293	'PYCRL'	mRNA	-0.489104024	0.034618038
420308	'SLC45A4'	mRNA	1.089633955	7.76E-07
420317	'KHDRBS3'	mRNA	0.897694818	0.009165123
420327	'EFR3A'	mRNA	-0.517023541	0.007220418
420330	'FAM49B'	mRNA	0.780688199	5.47E-05
420337	'NDUFB9'	mRNA	-0.742063599	7.87E-05
420357	'DEPDC6'	mRNA	-0.804056428	9.71E-04
420361	'ENPP2'	mRNA	-1.152845397	0.008206222
420366	'RARRES2'	mRNA	-0.611870882	0.003759717
420368	'LOC420368'	mRNA	0.619803574	0.029049473
420391	'HHATL'	mRNA	-1.4086992	0.004077498
420396	'IBA57'	mRNA	-0.655567704	0.033205976
420403	'TNFRSF14'	mRNA	-2.907392769	9.09E-07
420406	'KLHL18'	mRNA	0.488708498	0.027835783
420407	'CAMP'	mRNA	2.735554881	0.007315226
420408	'TBRG4'	mRNA	-0.46874156	0.009799872
420412	'MYO1G'	mRNA	0.578414877	0.049443447
420416	'PLCD1'	mRNA	1.603237717	7.01E-07
420426	'GORASP1'	mRNA	-0.909968921	7.49E-11
420435	'PRKAG2'	mRNA	-0.738358031	0.042944398
420441	'PAXIP1'	mRNA	0.856948888	0.001541725
420446	'NOM1'	mRNA	-0.622007199	0.042940671
420453	'VIPR2'	mRNA	0.753560728	0.042668532
420458	'GTPBP4'	mRNA	-0.364184515	0.037954803
420468	'PARD3'	mRNA	-0.624765184	0.005534827
420473	'ARHGAP12'	mRNA	0.907595326	6.62E-05
420475	'SVIL'	mRNA	0.721206527	0.001215965
420481	'MPP7'	mRNA	1.230355881	0.007638521
420500	'ARHGAP21'	mRNA	0.605317745	0.003424472
420504	'PIP4K2A'	mRNA	0.613387448	0.007638521
420516	'MRC1'	mRNA	1.054286102	6.96E-04
420519	'VIM'	mRNA	1.007179484	0.016300979
420525	'PTER'	mRNA	-0.821635676	4.31E-04
420528	'FAM171A1'	mRNA	0.727817921	0.032629964
420534	'ABCB1LA'	mRNA	1.868395862	9.23E-05
420536	'DBF4'	mRNA	0.893747553	0.015964494
420538	'SRI'	mRNA	0.920395034	0.001000469
420548	'CYP51A1'	mRNA	-0.975893443	0.006646046
420559	'SAMD9L'	mRNA	1.143678427	0.043633364
420560	'VPS50'	mRNA	-0.492638887	0.038559526
420563	'BET1'	mRNA	-0.922156602	0.003730495
420568	'PPP1R9A'	mRNA	0.755128016	0.00159442
420570	'PDK4'	mRNA	-2.770907887	0.012463602
420571	'DYNC1I1'	mRNA	1.49328456	0.00274
420588	'SCIN'	mRNA	0.922927015	0.00406682
420589	'ARL4A'	mRNA	-0.509026592	0.007941588
420616	'MALSU1'	mRNA	-0.636093762	0.007402337
420624	'CYCS'	mRNA	-0.5845329	3.01E-05
420632	'HIBADH'	mRNA	-1.190311666	1.18E-09
420638	'HACL1'	mRNA	-1.024908206	0.001078035
420640	'ANKRD28'	mRNA	0.918280432	2.98E-04
420644	'OXNAD1'	mRNA	-0.803778973	0.005884611
420645	'PLCL2'	mRNA	1.133423657	0.003715536
420647	'SATB1'	mRNA	-0.787649513	0.016481141
420654	'NKIRAS1'	mRNA	-1.075044783	0.017520598
420666	'CMTM7'	mRNA	1.234969517	2.43E-04
420667	'CMTM6'	mRNA	0.951772097	0.005923488
420674	'ANO10'	mRNA	0.934252853	0.016481141
420676	'GGCT'	mRNA	-0.663966653	0.036101734
420688	'DNAJC13'	mRNA	0.424692632	0.040751607
420695	'CCR5'	mRNA	1.059675465	0.042755683
420696	'CCR2'	mRNA	1.324524344	1.57E-05
420700	'SACM1L'	mRNA	-0.380367701	0.041733402
420706	'TGM4'	mRNA	1.811031358	0.044712288
420708	'KIF15'	mRNA	1.613758145	0.005395651
420729	'MLH1'	mRNA	-0.755854221	0.048503556
420735	'ELMO1'	mRNA	0.769077259	0.007418563
420737	'AOAH'	mRNA	1.112536652	2.23E-04
420744	'BMPER'	mRNA	1.610815083	5.31E-05
420752	'PDE1C'	mRNA	3.381297718	0.01217373
420758	'GOLGA4'	mRNA	-0.566928746	0.01371875
420759	'LRRFIP2'	mRNA	-0.648941315	0.022787234
420772	'PSMA2'	mRNA	-0.475591327	0.008177507
420773	'MRPL32'	mRNA	-0.566373172	0.042400244
420775	'STK17A'	mRNA	0.95879906	0.017592604
420776	'BLVRA'	mRNA	1.645248377	5.03E-04
420784	'EZH2'	mRNA	1.167329207	3.81E-04
420792	'TNS3'	mRNA	0.543632722	0.014461596
420797	'SLC12A7'	mRNA	0.80070361	0.003978647
420800	'TPPP'	mRNA	1.416644911	0.006022039
420819	'GPLD1'	mRNA	-0.518478831	0.001546803
420822	'NRSN1'	mRNA	0.913678343	0.014170289
420824	'E2F3'	mRNA	1.035310424	0.024330924
420826	'MBOAT1'	mRNA	1.374675405	0.022814539
420836	'RANBP9'	mRNA	0.792084424	1.62E-05
420840	'DTNBP1'	mRNA	0.501104855	0.041683028
420843	'ATXN1'	mRNA	-0.706994685	0.013170673
420868	'BMP6'	mRNA	0.780804943	0.014035906
420869	'DSP'	mRNA	0.741452164	0.032685191
420871	'SSR1'	mRNA	-0.661115608	0.003269803
420872	'LY86'	mRNA	0.881192759	4.89E-06
420886	'NQO2'	mRNA	-0.935108263	6.03E-04
420895	'SERPINB6L'	mRNA	1.019790085	0.002098797
420909	'RNF152'	mRNA	-0.937727924	0.030486552
420917	'ANKH'	mRNA	-0.744032298	7.52E-04
420930	'CCT5'	mRNA	-0.667076637	0.005223494
420947	'DDC'	mRNA	-1.020524798	0.016233543
420961	'FRRS1L'	mRNA	0.818805066	0.015696834
420962	'EPB41L4B'	mRNA	-1.208850816	5.45E-05
420969	'FH'	mRNA	-1.159425053	7.44E-09
420974	'LPCAT1'	mRNA	0.592588567	0.042534516
420976	'NDUFS6'	mRNA	-0.727260257	0.001470557
420978	'GALNT12'	mRNA	0.785710593	0.011930228
420992	'LOC420992'	mRNA	0.864622677	0.021829599
421013	'CNDP2'	mRNA	0.72509477	0.003805443
421016	'TIMM21'	mRNA	-0.678276278	4.64E-04
421027	'TMX3'	mRNA	0.505323808	0.024932518
421037	'TUBB6'	mRNA	1.042622307	1.97E-04
421047	'MC5R'	mRNA	-1.364641888	0.003424472
421061	'COLEC12'	mRNA	1.675312714	5.06E-04
421068	'ABHD3'	mRNA	0.898201911	0.007426303
421074	'RIOK3'	mRNA	-0.519144453	0.00121105
421075	'C2H18ORF8'	mRNA	0.501437427	0.013956574
421079	'OSBPL1A'	mRNA	-0.545599191	0.027565067
421080	'IMPACT'	mRNA	-1.134078764	0.004591875
421099	'RAB10L'	mRNA	1.091120517	0.039650559
421100	'KLHL14'	mRNA	0.841251509	0.03342266
421105	'MAPRE2'	mRNA	0.800942643	0.001035695
421114	'PCMTD1'	mRNA	0.546174293	0.042794403
421124	'TMEM68'	mRNA	1.073925618	0.00265121
421127	'LYN'	mRNA	1.041969766	7.36E-06
421134	'FAM110B'	mRNA	1.06546974	8.71E-04
421138	'TOX'	mRNA	1.426761705	0.021943847
421140	'CHD7'	mRNA	1.269692671	1.11E-07
421156	'TMEM183A'	mRNA	-0.588049845	0.012149449
421165	'RNPEP'	mRNA	-0.349904875	0.036627228
421168	'KDM5B'	mRNA	0.444348604	0.015847283
421177	'ELF3'	mRNA	2.127419939	2.54E-05
421182	'BRPF3'	mRNA	0.919117427	0.001652354
421193	'USP34'	mRNA	-0.451396236	0.014823885
421210	'CCDC88A'	mRNA	1.00351026	0.017967198
421213	'MTIF2'	mRNA	-0.496914823	0.00498811
421215	'EML6'	mRNA	-1.027546221	0.01340878
421217	'ACYP2'	mRNA	-0.696297511	0.006490828
421221	'CHAC2'	mRNA	-1.186353058	3.51E-04
421226	'BUB1'	mRNA	-1.315645241	0.034019266
421230	'ZC3H6'	mRNA	-0.658058729	0.015829717
421234	'CD93'	mRNA	0.977122833	0.01205897
421237	'KIZ'	mRNA	0.853675696	0.011208567
421254	'PACS1'	mRNA	0.863210828	0.013984243
421256	'MRPL2'	mRNA	-0.775492308	6.20E-05
421266	'CNRIP1'	mRNA	1.005355953	0.002456039
421271	'SPRED2'	mRNA	0.762207602	0.011577523
421273	'RAB1B'	mRNA	-0.395113947	0.01750357
421276	'SERTAD2'	mRNA	0.651745199	0.032629952
421281	'MDH1'	mRNA	-0.720526252	1.60E-07
421282	'EHBP1'	mRNA	1.111719607	1.77E-04
421304	'CAPN13'	mRNA	3.380001308	0.003424472
421306	'EHD3'	mRNA	0.442024336	0.038225663
421309	'DGAT2'	mRNA	1.359139767	0.001790668
421310	'THUMPD2'	mRNA	-0.756665183	0.005462618
421324	'WDR26'	mRNA	0.521024055	0.002200962
421329	'TP53BP2'	mRNA	0.432078378	0.025233208
421333	'DISP1'	mRNA	0.574843623	0.048191608
421337	'MIA3'	mRNA	-0.549664508	6.06E-04
421341	'C3H1ORF115'	mRNA	-0.442433562	0.017324059
421347	'BPNT1'	mRNA	-0.62516916	7.46E-04
421348	'EPRS'	mRNA	-0.412738923	0.018899447
421349	'SLC30A10'	mRNA	-0.36781056	0.040938776
421351	'LYPLAL1'	mRNA	-0.746349471	0.013170792
421357	'ESRRG'	mRNA	-0.965553505	0.034732233
421384	'DIEXF'	mRNA	-0.602944232	0.013625947
421385	'MRPS10'	mRNA	-0.580742595	0.026313084
421386	'TRERF1'	mRNA	0.611505354	0.021420618
421396	'HAAO'	mRNA	-1.566031685	3.24E-13
421403	'LRPPRC'	mRNA	-0.508332298	6.76E-04
421404	'PPM1B'	mRNA	-0.460016554	0.008206222
421414	'TTC7A'	mRNA	-1.917761949	9.33E-15
421416	'FOSL2'	mRNA	0.878192098	0.015847283
421418	'RBKS'	mRNA	-0.864506698	2.30E-05
421419	'LOC421419'	mRNA	-0.566426768	0.008800338
421422	'DAAM2'	mRNA	0.464831564	0.041733402
421438	'NFKBIE'	mRNA	0.943120168	0.002816934
421443	'MRPL14'	mRNA	-0.655270688	0.002261513
421445	'MRPS18A'	mRNA	-0.669187512	4.40E-04
421461	'LTBP1'	mRNA	0.660033386	0.047205953
421462	'TTC27'	mRNA	-0.718326065	0.002221525
421465	'RMDN2'	mRNA	-0.741057067	0.03342266
421479	'QPCT'	mRNA	1.517980669	0.001419279
421483	'MEMO1'	mRNA	-0.475996502	0.019485394
421489	'SMYD3'	mRNA	-1.311668252	0.037716543
421493	'COX20'	mRNA	-0.706185831	0.00488334
421514	'LYST'	mRNA	0.710205083	0.006480044
421523	'SIPA1L2'	mRNA	1.124398668	0.002644658
421559	'SMOC2'	mRNA	0.921598906	0.018309343
421560	'SULT6B1L'	mRNA	-0.671754327	1.89E-04
421562	'FRMD1'	mRNA	-0.76713454	0.038493034
421569	'RNASET2'	mRNA	0.919811117	2.01E-04
421570	'RPS6KA2'	mRNA	1.889208535	0.004028019
421578	'AGPAT4'	mRNA	0.825426966	1.34E-04
421584	'LOC421584'	mRNA	-0.855435888	3.75E-04
421585	'MRPL18'	mRNA	-0.69965511	0.006141754
421586	'TCP1'	mRNA	-0.735265387	0.00622688
421587	'ACAT2'	mRNA	-1.026093438	1.22E-05
421589	'FNDC1'	mRNA	-1.40378952	4.23E-04
421602	'EIF3M'	mRNA	-0.54641293	5.57E-04
421616	'RAB32'	mRNA	0.994803862	0.004425853
421621	'SASH1'	mRNA	0.76448481	4.11E-04
421631	'IYD'	mRNA	-1.066183491	5.57E-04
421633	'MTHFD1L'	mRNA	-1.089016865	0.00372956
421635	'ZBTB2'	mRNA	0.635177424	0.005074317
421645	'IPCEF1'	mRNA	1.07184503	0.015368576
421667	'PHACTR2'	mRNA	1.06246524	2.36E-04
421668	'FUCA2'	mRNA	0.802773441	0.002200962
421670	'ADAT2'	mRNA	-0.922729605	0.007670523
421681	'ARFGEF3'	mRNA	-2.689311751	0.015696834
421693	'AHI1'	mRNA	1.094869973	0.027521696
421694	'HBS1L'	mRNA	-0.536308639	0.00907356
421695	'ALDH8A1'	mRNA	-0.922454721	3.88E-05
421698	'RPS12'	mRNA	-0.724327795	9.05E-06
421705	'L3MBTL3'	mRNA	0.792281664	0.005927442
421711	'PTPRK'	mRNA	-0.59483934	0.008597745
421745	'DSE'	mRNA	0.92159209	9.47E-05
421753	'SLC16A10'	mRNA	-1.16773527	0.020737963
421755	'AMD1'	mRNA	0.726867369	0.015213657
421756	'CDK19'	mRNA	0.698202397	0.001009426
421769	'FOXO3'	mRNA	1.054200119	5.32E-04
421773	'OSTM1'	mRNA	0.632530689	0.042601163
421774	'SEC63'	mRNA	-0.584599169	0.001880112
421779	'C3H6ORF203'	mRNA	-0.4603271	0.029945719
421782	'RTN4IP1'	mRNA	-0.590816997	0.033922524
421785	'PREP'	mRNA	-0.522663965	0.009691047
421809	'BACH2'	mRNA	2.288524503	1.29E-13
421811	'MDN1'	mRNA	-0.576347101	0.037686096
421817	'PNRC1'	mRNA	-1.130644491	0.005698514
421833	'NT5E'	mRNA	1.198741478	0.016567076
421837	'CYB5R4'	mRNA	0.794125998	0.031445382
421845	'FAM46A'	mRNA	0.81598044	0.006710993
421871	'FAM135A'	mRNA	0.774084523	5.42E-04
421884	'DST'	mRNA	0.822886033	0.012149449
421888	'TINAG'	mRNA	-0.741145917	0.003098508
421894	'GCLC'	mRNA	-0.875625005	0.023413862
421897	'TMEM14A'	mRNA	-0.416427254	0.023735412
421898	'AGPAT5'	mRNA	-0.623572914	0.003965738
421906	'FBXO25'	mRNA	0.919063597	0.013622359
421914	'PXDN'	mRNA	0.914339831	0.00304611
421916	'TSSC1'	mRNA	-0.610641036	0.026021911
421919	'RPS7'	mRNA	-0.499944311	0.001556168
421922	'RNF144A'	mRNA	1.617478913	4.90E-07
421924	'KIDINS220'	mRNA	0.705815756	2.74E-04
421931	'ADAM17'	mRNA	0.482325606	0.009494822
421934	'KLF11'	mRNA	1.175524328	0.002100485
421946	'FAM84A'	mRNA	-0.596231106	0.025161845
421949	'FAM49A'	mRNA	0.970781008	4.57E-06
421953	'RDH14'	mRNA	-0.677498838	0.015309618
421954	'NT5C1B'	mRNA	1.412434117	0.001128632
421956	'LINC00954'	mRNA	1.079237682	0.007025107
421961	'PUM2'	mRNA	0.503174599	0.04479978
421973	'UBXN2A'	mRNA	0.619440796	0.038026871
421985	'NRBP1'	mRNA	0.448195664	0.042006219
421992	'DTNB'	mRNA	-0.824585965	0.004776494
421999	'EPHX2'	mRNA	-0.602946759	0.021303526
422000	'C3H8ORF80'	mRNA	0.942541254	0.014943435
422002	'NUGGC'	mRNA	1.104584901	2.43E-04
422027	'MSRA'	mRNA	-0.804043156	1.15E-04
422049	'MUT'	mRNA	-0.389444669	0.043779382
422053	'SUPT3H'	mRNA	1.003504289	0.004289921
422062	'TNFRSF21'	mRNA	0.618335842	0.010137712
422065	'EVA1A'	mRNA	-0.916612461	0.001121013
422066	'MRPL19'	mRNA	-0.681122571	9.10E-04
422076	'AATK'	mRNA	0.713614347	0.012323251
422077	'BAIAP2'	mRNA	0.857813014	0.009580523
422085	'CYTH1'	mRNA	0.573203883	0.005553382
422090	'LOC422090'	mRNA	0.662720559	0.013730994
422099	'ABCC3'	mRNA	1.290528856	1.51E-05
422105	'MRPL27'	mRNA	-0.758498257	1.34E-04
422107	'CD300LG'	mRNA	1.600267297	1.97E-05
422115	'ATP5H'	mRNA	-0.75766952	0.006087937
422117	'SLC16A5'	mRNA	0.520663042	0.043779382
422122	'MRPS7'	mRNA	-0.560428567	0.001696017
422126	'TSEN54'	mRNA	-0.630274948	0.007784602
422127	'LLGL2'	mRNA	-0.455835124	0.023337845
422134	'PIN4'	mRNA	-0.789119458	2.86E-04
422137	'XPNPEP2'	mRNA	-0.591725518	0.034815731
422146	'GPR174'	mRNA	0.99744662	0.008898455
422147	'LOC422147'	mRNA	1.093874445	0.026560807
422149	'LPAR4'	mRNA	0.625876527	0.042668532
422151	'FNDC3AL'	mRNA	-0.555963731	9.74E-04
422170	'VSIG4'	mRNA	1.340077235	1.64E-18
422173	'MSN'	mRNA	0.986802358	4.42E-08
422178	'CLIC2'	mRNA	0.787336111	9.66E-04
422185	'PRPS1'	mRNA	0.625691344	5.33E-04
422190	'TIMM8A'	mRNA	-0.513245632	0.004369133
422199	'F8'	mRNA	1.051175768	0.009697094
422200	'FUNDC2'	mRNA	0.374199422	0.037116603
422224	'LOC422224'	mRNA	1.327989119	0.002413961
422229	'DOCK11'	mRNA	0.796325446	0.028344694
422231	'STK26'	mRNA	0.623962725	6.79E-04
422238	'MOSPD1'	mRNA	-0.504553549	0.02155711
422241	'SLC9A6'	mRNA	0.643035501	0.004051093
422253	'MCF2'	mRNA	1.004769472	0.014214559
422260	'SYTL4'	mRNA	0.542609065	0.043933631
422268	'POF1B'	mRNA	2.117268486	0.005923488
422273	'RPS6KA6'	mRNA	0.645430646	0.026577767
422277	'SH3BGRL'	mRNA	0.797944101	0.004692705
422284	'RGCCL'	mRNA	0.790856947	0.006166204
422292	'CLDN2'	mRNA	-1.200822544	0.03243375
422293	'VSIG10L'	mRNA	0.824433278	0.015184757
422302	'NSDHL'	mRNA	-1.207685784	1.22E-07
422316	'VEGFRKDRL'	mRNA	0.730439958	0.003708084
422342	'PAK3'	mRNA	0.434597486	0.040532344
422344	'TMEM164'	mRNA	1.038614698	8.34E-05
422345	'ACSL4'	mRNA	0.589459922	0.012196653
422380	'NRK'	mRNA	0.959448795	6.03E-05
422400	'KIAA0922'	mRNA	0.944991583	6.49E-05
422417	'FNIP2'	mRNA	-1.538523068	4.09E-08
422418	'RAPGEF2'	mRNA	1.55279954	9.49E-07
422420	'MARCH1'	mRNA	1.016930458	0.004621145
422428	'PALLD'	mRNA	-0.985596434	0.004587148
422431	'HPF1'	mRNA	-0.618271461	0.034951367
422434	'SH3RF1'	mRNA	1.50217159	1.34E-07
422439	'ELF2'	mRNA	0.70935682	9.11E-04
422440	'NAA15'	mRNA	-0.644738332	0.004065546
422452	'TBC1D9'	mRNA	1.387898193	0.015348517
422456	'GAB1'	mRNA	1.353645024	9.71E-06
422462	'ABCE1'	mRNA	-0.473793486	0.005132064
422471	'ARHGAP10'	mRNA	1.024240448	0.005574554
422477	'RPS3A'	mRNA	-0.596112132	9.01E-04
422481	'FBXW7'	mRNA	0.890440158	0.027975513
422485	'C4H4orf33'	mRNA	1.054155344	0.032882368
422486	'SCLT1'	mRNA	0.875183245	0.013034018
422493	'SLC20A2'	mRNA	1.015568098	0.023436169
422505	'WRN'	mRNA	-0.791107382	0.010376493
422525	'OSTC'	mRNA	-0.552110959	0.009220527
422526	'RPL34'	mRNA	-0.637004402	5.42E-04
422539	'PPA2'	mRNA	-0.423400927	0.026777396
422540	'TET2'	mRNA	0.642856901	0.046362785
422546	'SLC25A4'	mRNA	-0.942913191	1.16E-05
422551	'ENPP6'	mRNA	0.824930574	0.022355311
422553	'ING2'	mRNA	1.294435481	0.014832799
422555	'WWC2'	mRNA	-1.653186658	2.39E-04
422572	'ASB5'	mRNA	-0.827885239	0.00950254
422575	'USO1'	mRNA	-0.46324892	0.034368519
422585	'PKD2'	mRNA	0.883902064	0.00194573
422588	'HSD17B11'	mRNA	-1.023443272	4.67E-06
422589	'KLHL8'	mRNA	-1.207021905	7.75E-06
422593	'ARHGAP24'	mRNA	-0.649581668	0.029001193
422594	'COPS4'	mRNA	-0.437543219	0.023332956
422611	'CDS1'	mRNA	0.965446442	0.036892442
422613	'WDFY3'	mRNA	0.494142853	0.00391205
422622	'NOA1'	mRNA	-0.754401342	0.027284349
422623	'REST'	mRNA	0.462790925	0.018341598
422626	'SRP72'	mRNA	-0.384423723	0.026816143
422633	'CL2'	mRNA	-0.886613913	3.02E-06
422634	'CCNI'	mRNA	-0.542846153	0.00808715
422636	'SHROOM3'	mRNA	1.384197696	0.00372956
422640	'PPEF2'	mRNA	-2.569938122	7.32E-10
422642	'SDAD1'	mRNA	-0.768944588	0.001145961
422646	'GRSF1'	mRNA	-0.505906383	0.004264527
422660	'UGT2A1'	mRNA	-1.116539729	1.71E-05
422662	'SULT1E1'	mRNA	-0.844349606	3.09E-08
422663	'ANKRD50'	mRNA	0.634419906	0.040357542
422665	'SPATA5'	mRNA	-1.613088025	3.06E-11
422666	'NUDT6'	mRNA	-0.68990241	0.007011197
422673	'PRDM5'	mRNA	2.611581936	0.042719384
422676	'RPL7L1'	mRNA	-0.544358709	0.001370635
422683	'SEC24D'	mRNA	-1.030147358	1.88E-04
422688	'CAMK2D'	mRNA	1.359777816	4.89E-08
422692	'TIFA'	mRNA	0.879401521	0.023413862
422705	'ADH5'	mRNA	-0.863942202	4.86E-04
422715	'BDH2'	mRNA	-0.449547242	0.041150814
422716	'CENPE'	mRNA	1.736230258	0.00907356
422720	'TLR3'	mRNA	0.808980126	0.027348224
422743	'PPAT'	mRNA	-1.302990609	1.31E-10
422759	'SPATA18'	mRNA	1.513788042	0.010675984
422764	'OCIAD1'	mRNA	-0.629021764	0.001109584
422765	'FRYL'	mRNA	0.706262227	0.005563437
422766	'SLAIN2'	mRNA	0.497487759	0.03558658
422768	'ATP10D'	mRNA	1.135353839	1.94E-06
422781	'APBB2'	mRNA	0.81715997	0.028865295
422792	'UGDH'	mRNA	-1.115306021	1.42E-05
422799	'STIM2'	mRNA	-0.668389897	0.025021301
422802	'RBPJ'	mRNA	1.922606777	1.96E-11
422807	'PI4K2B'	mRNA	-0.390373188	0.014794317
422808	'SEPSECS'	mRNA	-0.817363739	0.001051757
422825	'PROM1'	mRNA	0.987664813	0.008588155
422827	'CD38'	mRNA	1.148220448	0.038980556
422828	'BST1'	mRNA	2.306580857	0.049937367
422843	'SLC2A9'	mRNA	-0.75895648	6.90E-04
422850	'STK32B'	mRNA	-2.856790093	7.39E-07
422865	'GRPEL1'	mRNA	-0.521405059	0.00265121
422867	'SH3TC1'	mRNA	1.574260536	1.10E-04
422881	'MFSD10'	mRNA	1.262270681	0.019028269
422882	'ADD1'	mRNA	0.536908384	0.021206595
422883	'SH3BP2'	mRNA	-1.145141586	6.18E-04
422889	'ZFYVE28'	mRNA	1.273794062	0.013955744
422890	'MXD4'	mRNA	1.007262061	0.00459789
422894	'LOC422894'	mRNA	0.886910493	0.015558542
422895	'LOC422895'	mRNA	2.260960134	0.009351194
422897	'WHSC1'	mRNA	1.081765463	0.006670581
422899	'TACC3'	mRNA	1.086057675	1.80E-05
422905	'SPON2'	mRNA	5.59096336	0.001166103
422906	'TMED11'	mRNA	1.028403132	0.038364299
422911	'PTCD3'	mRNA	-0.5986261	0.008260057
422912	'IMMT'	mRNA	-0.515608516	6.94E-04
422914	'MRPL35'	mRNA	-0.531233463	0.027890879
422917	'KDM3A'	mRNA	0.498612078	0.025465009
422931	'RPIA'	mRNA	-0.666868188	9.93E-04
422932	'SUCLG1'	mRNA	-0.564661944	0.001544324
422952	'RAB11FIP5'	mRNA	0.820766241	0.003992878
422973	'ANO5'	mRNA	0.712748096	0.016408294
422977	'NAV2'	mRNA	-1.044158317	0.021449296
422978	'E2F8'	mRNA	1.315598955	0.033205976
422982	'DHCR7'	mRNA	-0.90012432	0.010749902
422983	'NADSYN1'	mRNA	-1.056385719	7.10E-05
422984	'VPS51'	mRNA	-0.40882155	0.040495866
422995	'SIGIRR'	mRNA	-0.587305906	0.022912504
[truncated: 968 more rows]
