# Supplementary material for: Dietary supplementation with Bacillus subtilis KC1 alleviates the negative effects of Mycoplasma gallisepticum on growth performance and amino acid metabolism of broiler chickens
Source: Front Vet Sci. 2024 Oct 23;11:1477575. doi: 10.3389/fvets.2024.1477575 (PMC11538993; doi:10.3389/fvets.2024.1477575)
Supplement: SUPPLEMENTARY DATA SHEET 8: — Details of differential genes in the ileum between the Con group and MG group. [file Data_Sheet_8.XLS]

Gene ID	Gene Symbol	Type	log2 (MG / Con)	Qvalue (MG / Con)
100125976	'MCPH1'	mRNA	-2.003331662	1.63E-06
100134845	'CKS1B'	mRNA	-1.582981183	2.01E-04
100194427	'CD14'	mRNA	1.785394186	0.016558863
100499189	'CSF1'	mRNA	-0.986138734	0.010459875
100529062	'CDK2'	mRNA	-2.036657919	2.53E-09
100533110	'AKAP2'	mRNA	-1.00433923	0.005063311
100857115	'GPX1'	mRNA	-0.465868849	0.009388396
100857144	'VRK2'	mRNA	-0.538719584	0.011314509
100857158	'PPP1R15B'	mRNA	0.854320936	9.52E-06
100857180	'LOC100857180'	mRNA	-1.85946282	0.01898809
100857182	'MOB3A'	mRNA	0.370552489	0.039542782
100857197	'LOC100857197'	mRNA	0.545373248	0.002144852
100857200	'IMP4'	mRNA	-0.405521311	0.031479944
100857207	'TMEM127'	mRNA	0.553194029	0.00893598
100857237	'MIF'	mRNA	-1.019416295	0.002064171
100857264	'TMEM161A'	mRNA	-0.588469342	0.010776204
100857281	'CPLX2'	mRNA	0.614655848	0.027719528
100857350	'PHF10'	mRNA	0.416010365	0.038555886
100857368	'ZCCHC6'	mRNA	0.654772414	9.50E-04
100857405	'ANAPC15'	mRNA	-0.583684624	0.024435115
100857412	'TCTN3'	mRNA	-0.353024839	0.040823764
100857413	'NLRC5'	mRNA	0.789862745	0.014519972
100857414	'GABPB2'	mRNA	-1.355740323	6.89E-09
100857417	'PLVAP'	mRNA	-0.934482866	0.029107335
100857440	'LOC100857440'	mRNA	-2.20669935	0.001641296
100857446	'ACVRL1'	mRNA	-1.073144062	0.014618944
100857454	'GPX2'	mRNA	-1.580133281	6.52E-05
100857465	'MPV17'	mRNA	-0.937900504	0.003452139
100857489	'CDC6'	mRNA	-1.94838164	1.92E-04
100857521	'SLC6A14'	mRNA	-2.272983562	9.69E-06
100857572	'HTRA1'	mRNA	-0.732353513	0.017080935
100857593	'CFD'	mRNA	-1.362790584	5.58E-06
100857622	'LOC100857622'	mRNA	-1.255883682	4.40E-08
100857630	'DIS3L'	mRNA	0.546562631	0.007247531
100857637	'TLE1L'	mRNA	-2.123918692	2.05E-05
100857705	'TCTN2'	mRNA	-0.613335451	0.033112217
100857736	'EIF2B1'	mRNA	-0.704576168	0.005642333
100857739	'ANKLE1'	mRNA	-1.192547338	0.020642126
100857742	'MCM9'	mRNA	-1.352460628	0.00272321
100857743	'LRRC71'	mRNA	-1.882222271	0.027530463
100857753	'ABHD12B'	mRNA	-0.982126596	0.004942023
100857754	'CTDSP1'	mRNA	0.712654169	0.007211217
100857756	'SC5D'	mRNA	-1.267289955	2.45E-05
100857760	'FOXF2'	mRNA	-0.786522552	0.011882927
100857777	'PMFBP1'	mRNA	-0.988733559	0.02984262
100857793	'EP400'	mRNA	0.586958518	0.005799597
100857796	'HEXIM1'	mRNA	0.584060691	0.001473916
100857812	'HAP1'	mRNA	0.896729232	0.018891592
100857837	'EPT1L'	mRNA	-1.892258072	0.036674895
100857840	'LOC100857840'	mRNA	1.497726933	0.028192773
100857850	'ZNF252L'	mRNA	-1.025196837	0.048143377
100857877	'PIK3C3'	mRNA	0.638279785	0.005540092
100857892	'LOC100857892'	mRNA	-1.774764212	1.14E-06
100857945	'ATPIF1'	mRNA	-0.45713408	0.038840183
100857973	'GM2A'	mRNA	-0.887584732	0.042297423
100857984	'TMEM35B'	mRNA	0.960915436	0.002996444
100858006	'SELENOH'	mRNA	-1.27943745	0.003946625
100858014	'EMILIN1'	mRNA	-1.30231012	9.04E-05
100858035	'ENDOU'	mRNA	2.791216898	0.005492764
100858043	'B3GNT4'	mRNA	0.712377546	0.012179158
100858068	'LOC100858068'	mRNA	-1.921073252	0.003075892
100858091	'C19orf70'	mRNA	-0.620117057	0.01796499
100858092	'SLC6A18'	mRNA	1.313580509	0.008365493
100858121	'CXorf23'	mRNA	0.598483633	0.020077622
100858122	'KCNH2'	mRNA	-1.027562451	0.008354447
100858145	'NME7'	mRNA	-0.889373597	0.001475157
100858193	'MAP3K6'	mRNA	-1.233659861	1.14E-06
100858219	'MRPL55'	mRNA	-0.708642574	0.017252957
100858221	'MARVELD1'	mRNA	-1.316912014	1.16E-04
100858275	'TESK2'	mRNA	1.283223161	1.39E-04
100858279	'OTUD5'	mRNA	0.619769503	0.001980248
100858296	'RPL22L1'	mRNA	-0.563562655	0.028368135
100858352	'ECH1'	mRNA	0.627568843	0.02984262
100858359	'BBIP1'	mRNA	-0.8548975	0.001148672
100858397	'CNOT1'	mRNA	0.651298817	5.99E-04
100858410	'PLPPR3'	mRNA	-1.500701401	3.35E-04
100858440	'ARID3A'	mRNA	1.004027392	0.002847357
100858458	'MYRFL'	mRNA	1.479830895	0.005537276
100858527	'AXDND1'	mRNA	0.524930384	0.005752889
100858546	'ZNF541'	mRNA	-0.971051126	0.028241962
100858555	'MFAP2'	mRNA	-1.45898875	0.006146985
100858560	'EXOSC8'	mRNA	-0.584875846	0.02942495
100858579	'LOC100858579'	mRNA	-1.849185093	3.28E-04
100858635	'FJX1'	mRNA	-1.72706694	0.001620174
100858636	'NUDT21'	mRNA	-0.841539252	5.19E-04
100858692	'SRXN1'	mRNA	0.383516826	0.038942698
100858727	'USP19'	mRNA	0.428557103	0.021913057
100858734	'ZBTB39'	mRNA	0.804734487	1.97E-05
100858798	'NMRK2'	mRNA	-1.93512057	1.42E-05
100858799	'UNC13B'	mRNA	0.60980872	0.007370494
100858849	'RAB34'	mRNA	-1.180723908	0.005478819
100858851	'ZNF367'	mRNA	-1.618700184	7.63E-17
100858894	'SMTN'	mRNA	-0.848427697	0.014107698
100858897	'TCEA3'	mRNA	0.937155043	0.024144552
100858913	'SMAP1'	mRNA	0.461218259	0.026138359
100858928	'HRH1'	mRNA	-0.962213597	0.004815375
100859013	'MMAB'	mRNA	-1.283004017	2.23E-06
100859014	'NR2F6'	mRNA	0.682094322	0.023554287
100859056	'BRD4L'	mRNA	0.444367746	0.018708831
100859063	'LOC100859063'	mRNA	-1.304012622	0.040965065
100859083	'ZNHIT3'	mRNA	-0.787711752	1.47E-04
100859089	'NINL'	mRNA	-1.429242766	2.90E-06
100859112	'HINT2Z'	mRNA	-0.594576737	0.032252013
100859124	'GZMM'	mRNA	-1.252506392	2.40E-11
100859132	'RASGRF2'	mRNA	0.871859277	0.025071888
100859181	'PRKACA'	mRNA	0.598184736	0.046570522
100859235	'TMEM252'	mRNA	0.983744869	0.046651452
100859272	'WFDC2L'	mRNA	-1.016315287	0.019127508
100859276	'LOC100859276'	mRNA	0.530823996	0.014477007
100859277	'CYP4F11'	mRNA	1.494143414	1.84E-06
100859302	'LOC100859302'	mRNA	0.801171036	0.014659973
100859316	'ATP2C2'	mRNA	-0.70522882	0.042653604
100859332	'PPIL1'	mRNA	-0.651977813	0.035786388
100859339	'NPR2'	mRNA	-0.714770271	0.021046742
100859376	'PFDN5'	mRNA	-0.582136552	0.018690799
100859394	'METTL23'	mRNA	-1.574954564	4.59E-05
100859412	'KDM3B'	mRNA	0.479561832	0.011740997
100859413	'UBE2C'	mRNA	-1.279188507	0.005024612
100859431	'AEBP1'	mRNA	-1.11505986	0.004211049
100859434	'THNSL1'	mRNA	-0.698177798	0.004815375
100859441	'CERS2'	mRNA	0.717990086	0.001218288
100859442	'FAM151B'	mRNA	-0.81893741	4.83E-04
100859454	'LOC100859454'	mRNA	0.596512903	0.007036389
100859489	'CEP126'	mRNA	-2.132891396	0.018197
100859549	'LOC100859549'	mRNA	1.862016368	2.43E-04
100859557	'NCAPG2'	mRNA	-1.353123043	1.07E-04
100859573	'HM13'	mRNA	-0.421276113	0.027176541
100859600	'C3orf33'	mRNA	0.948795861	3.73E-05
100859603	'TRPM6'	mRNA	2.289903241	5.63E-06
100859609	'SRSF7L'	mRNA	-0.626184548	0.009681849
100859612	'EMID1'	mRNA	-1.051559251	0.043940925
100859627	'HNRNPA3'	mRNA	-0.37726494	0.005639848
100859629	'HH3L'	mRNA	-0.592328983	0.013374924
100859636	'LOC100859636'	mRNA	1.346757921	0.008526136
100859645	'GSTAL2'	mRNA	-0.646718416	0.008641811
100859661	'AAAS'	mRNA	-0.782817147	0.005979861
100859719	'RFC5'	mRNA	-1.132753511	3.43E-04
100859733	'CIDEC'	mRNA	1.714457237	0.032086032
100859737	'TUBA1A1'	mRNA	-0.697098772	0.001111191
100859759	'POLA2'	mRNA	-1.672960456	5.17E-07
100859828	'TBC1D24'	mRNA	1.383387032	0.002289858
100859884	'SYVN1'	mRNA	-0.594605048	0.027989666
100859904	'SMIM10L1'	mRNA	0.597869758	0.006580892
100859906	'TMEM269'	mRNA	1.621970446	9.17E-06
100859913	'FAM110C'	mRNA	1.23310367	0.003693056
100996929	'MYL6'	mRNA	-0.94901532	0.001048386
101410532	'SELENOM'	mRNA	-1.291725718	1.86E-04
101747255	'LOC101747255'	mRNA	-1.355561704	0.010631424
101747284	'C4ORF19'	mRNA	0.908403909	0.004193437
101747338	'LOC101747338'	mRNA	0.788920313	0.03276129
101747507	'MANBAL14'	mRNA	-0.664771029	0.013425883
101747531	'AVPI1'	mRNA	-2.063018156	4.59E-07
101747660	'LOC101747660'	mRNA	-1.428990491	1.36E-06
101747779	'BAZ2A'	mRNA	0.541375232	0.048464211
101747962	'PMVK'	mRNA	-0.935988911	5.59E-05
101747965	'TMEM139'	mRNA	1.237761467	0.013405535
101748025	'RPUSD3'	mRNA	-0.936958317	0.017607283
101748065	'LOC101748065'	mRNA	1.228900073	0.001807908
101748084	'LOC101748084'	mRNA	0.966117188	0.046048108
101748127	'LOC101748127'	mRNA	-2.265696612	0.005519556
101748192	'ZNF629L'	mRNA	-0.930968605	0.006918613
101748210	'LOC101748210'	mRNA	-1.84513176	0.025033271
101748248	'KIAA0101'	mRNA	-3.108189599	8.10E-05
101748258	'HPDL'	mRNA	-1.017430236	0.005979861
101748318	'CCDC177'	mRNA	-1.157659291	0.020286925
101748402	'NEBL1'	mRNA	1.220285453	2.43E-06
101748511	'LOC101748511'	mRNA	-1.973265603	0.012758857
101748527	'CLNK'	mRNA	1.095078111	0.047707684
101748543	'LOC101748543'	mRNA	-1.144281457	0.020903526
101748559	'KIFC1L'	mRNA	-0.9371989	0.034349842
101748694	'LOC101748694'	mRNA	-0.971573165	0.024568028
101748744	'LOC101748744'	mRNA	-2.105481594	3.01E-05
101748750	'KIF28P'	mRNA	2.419085847	0.030015096
101749023	'LOC101749023'	mRNA	0.528557802	0.034443558
101749060	'IRS2'	mRNA	1.562541868	6.22E-04
101749071	'PROX2'	mRNA	-1.795112629	0.011737191
101749098	'ITGA7'	mRNA	-0.968118961	0.005763129
101749113	'SPTBN4L'	mRNA	-1.5854221	0.042735268
101749223	'LOC101749223'	mRNA	0.473097414	0.030401116
101749348	'ELP5'	mRNA	-1.070456549	0.04116136
101749360	'SVBP'	mRNA	-0.721223381	1.88E-04
101749375	'NRIP1'	mRNA	1.255708167	9.26E-04
101749387	'SMIM24'	mRNA	0.98163782	0.004136622
101749531	'RGI3L1'	mRNA	-1.278281442	0.002901649
101749626	'CWF19L1'	mRNA	-0.453572896	0.038550961
101749632	'CEP112'	mRNA	-1.162107752	0.003309014
101749651	'BORCS6'	mRNA	0.686537693	0.014920087
101749866	'LRTM2'	mRNA	-2.269690829	0.031036445
101750052	'LOC101750052'	mRNA	2.462836849	3.27E-05
101750157	'IPO4'	mRNA	0.494168645	0.029764325
101750188	'LOC101750188'	mRNA	3.182998356	0.01885445
101750333	'GCAT'	mRNA	-0.997012396	0.039115792
101750427	'CCDC71L'	mRNA	0.811636752	0.001190537
101750428	'CCDC189'	mRNA	-1.333532652	3.06E-05
101750534	'PRR15'	mRNA	1.726358348	0.017607283
101750591	'LOC101750591'	mRNA	-5.391665116	0.005121381
101750603	'CYP2J21'	mRNA	0.959609922	0.017725872
101750641	'FANCF'	mRNA	-1.57617349	0.021730361
101750666	'KIAA1755'	mRNA	-1.365720341	0.005362185
101750777	'RASSF1'	mRNA	-0.841070544	0.030736818
101750781	'SSH1'	mRNA	0.477887777	0.012303179
101750922	'SETD6'	mRNA	-0.551462793	0.044821551
101750971	'PPP1R26'	mRNA	1.010719927	9.20E-08
101750992	'KLHL33'	mRNA	-0.52999395	0.025515901
101751014	'MLXIPL'	mRNA	-0.822982956	0.002990479
101751037	'TNFRSF4'	mRNA	1.670187085	0.013405535
101751055	'DAO'	mRNA	1.825336663	0.001212592
101751153	'LOC101751153'	mRNA	1.925589817	0.00154837
101751177	'IPMK'	mRNA	1.230441476	0.004229041
101751192	'TIMELESS'	mRNA	-1.266946836	5.18E-05
101751203	'MMP11'	mRNA	-0.778368607	0.044561548
101751218	'MXD3'	mRNA	-1.093869454	6.77E-04
101751277	'CENPX'	mRNA	-0.819696316	0.002641209
101751286	'LOC101751286'	mRNA	-0.575059067	0.014030914
101751326	'TMIGD1'	mRNA	1.152084253	0.041839974
101751545	'CDKN1AL'	mRNA	1.442144571	2.55E-06
101751638	'ARSJ'	mRNA	-1.1390613	5.52E-06
101751649	'C8orf59'	mRNA	-0.860496451	0.015940483
101751749	'LOC101751749'	mRNA	-2.007902115	1.07E-05
101751757	'C22orf39'	mRNA	-0.860997063	0.01683432
101751912	'UTRIM39L'	mRNA	0.913349797	1.81E-04
101751943	'RAPGEF6'	mRNA	1.050496948	0.005994596
101752029	'THBD'	mRNA	-0.892840496	0.022938522
101752037	'BTBD6'	mRNA	0.889708683	0.009613748
101752091	'BTN3A2'	mRNA	1.414120351	4.76E-04
101752092	'CLN5'	mRNA	0.706515277	0.026138359
101752246	'CBX7'	mRNA	0.836199267	0.043407636
101752289	'IL17RE'	mRNA	0.67564731	0.030245924
103875463	'OTX5'	mRNA	1.550313272	0.012904962
107048990	'ZNF217L'	mRNA	0.840389427	0.008052433
107049013	'FGD4'	mRNA	1.197751572	0.002692297
107049018	'LOC107049018'	mRNA	-1.356464019	0.007897891
107049063	'POLR2J'	mRNA	-0.890251307	0.012010132
107049081	'NKAIN1'	mRNA	-2.127512032	0.019527557
107049129	'LOC107049129'	mRNA	-1.220786026	0.001336858
107049248	'INPP1'	mRNA	-0.708026756	0.003986575
107049249	'CD63'	mRNA	0.481683166	1.81E-04
107049257	'LOC107049257'	mRNA	-1.739665692	4.65E-04
107049462	'CCDC9'	mRNA	-0.664719306	0.027023782
107049486	'NAA10L'	mRNA	-0.577657549	0.030379
107049496	'LOC107049496'	mRNA	-0.952027879	0.017202626
107049545	'LOC107049545'	mRNA	-0.463740355	0.047707684
107049569	'LOC107049569'	mRNA	0.666662675	0.010625977
107049580	'LOC107049580'	mRNA	-0.816923721	0.012931386
107049628	'MARK2'	mRNA	0.52040045	0.032448832
107049632	'LOC107049632'	mRNA	-1.672928946	6.31E-04
107049644	'LOC107049644'	mRNA	-0.60319846	0.048255239
107049800	'LOC107049800'	mRNA	-1.316601306	0.004099199
107049861	'TNS2'	mRNA	-0.710187079	0.038555886
107049862	'LOC107049862'	mRNA	-1.41913124	0.001455958
107049895	'LOC107049895'	mRNA	0.620930329	0.022496778
107049937	'LOC107049937'	mRNA	-1.459069814	6.54E-04
107049953	'LOC107049953'	mRNA	-0.499446417	0.040300817
107050147	'PDKI2'	mRNA	1.215837028	0.002263946
107050199	'LOC107050199'	mRNA	-0.9641026	0.014467201
107050217	'SPC24'	mRNA	-1.306020772	0.030602342
107050441	'MRPL4'	mRNA	-0.949941247	7.73E-04
107050443	'LOC107050443'	mRNA	1.042529215	0.031999308
107050470	'LOC107050470'	mRNA	-4.264214535	0.028899689
107050474	'TRIM1BL'	mRNA	0.620219561	0.008209681
107050518	'LOC107050518'	mRNA	-2.146932832	0.002867074
107050606	'QTRT1'	mRNA	-0.630239914	0.014896128
107050614	'LOC107050614'	mRNA	-0.691640592	0.048143939
107050625	'PCOLCE'	mRNA	-0.725449526	0.014239915
107050626	'LOC107050626'	mRNA	0.708304353	0.019378635
107050771	'LOC107050771'	mRNA	-1.411212665	0.034326962
107050792	'PORCN'	mRNA	-1.034922634	0.031872952
107050871	'LOC107050871'	mRNA	1.233205018	1.68E-06
107050886	'LOC107050886'	mRNA	-1.171927062	0.017252823
107050968	'RBM8A'	mRNA	-0.513132305	0.048469591
107051180	'SLC25A44'	mRNA	0.653624707	5.37E-04
107051310	'LOC107051310'	mRNA	-1.174980931	8.41E-04
107051549	'DAZAP2'	mRNA	0.674842395	0.041956256
107051958	'LOC107051958'	mRNA	-1.583082394	0.017181151
107052002	'CABYR'	mRNA	1.982029501	1.07E-08
107052333	'TAL2'	mRNA	-1.107748458	0.018692851
107052460	'TAF10'	mRNA	-1.105429348	0.00194624
107052491	'LOC107052491'	mRNA	0.555098441	0.005082283
107052650	'LOC107052650'	mRNA	-0.626132128	0.036187001
107052763	'LOC107052763'	mRNA	0.971101872	0.044340714
107052850	'LOC107052850'	mRNA	-0.731657853	0.015025755
107052854	'BCL2L11'	mRNA	0.803622331	0.001263079
107053152	'DNAJC5G'	mRNA	0.701502955	0.034179325
107053155	'ABHD1'	mRNA	0.573180276	0.033714011
107053339	'TMEM109'	mRNA	-1.107508498	6.69E-04
107053356	'INAFM2'	mRNA	-1.028000385	0.005642333
107053676	'TLL2'	mRNA	0.872936726	0.027620974
107053698	'NKX2-3'	mRNA	-0.78561773	0.047600185
107054237	'SKOR1'	mRNA	1.632970294	0.033030421
107054424	'NDUFAF3'	mRNA	-0.558431195	0.003521142
107054440	'H1FX'	mRNA	-0.753452101	8.66E-05
107054745	'UBALD2'	mRNA	0.764614601	0.017458749
107054794	'CRK'	mRNA	0.44105886	0.030640023
107054826	'B4GALT5'	mRNA	0.777518798	0.026133591
107054877	'LOC107054877'	mRNA	-0.768482168	0.047224062
107054923	'FNDC10'	mRNA	-0.780197294	0.0154363
107054975	'DGUOK'	mRNA	-0.48155619	0.027131245
107054980	'BOLA3'	mRNA	-0.773004977	0.048744622
107054982	'LOC107054982'	mRNA	0.518754211	0.005497274
107055142	'CIART'	mRNA	4.1711999	8.62E-16
107055156	'PSRC1'	mRNA	-2.060329581	7.58E-05
107055300	'RAPGEFL1'	mRNA	1.29000051	5.72E-06
107055301	'NR1D1'	mRNA	2.256477125	1.79E-06
107055375	'TPM4'	mRNA	-1.957016638	2.36E-05
107055399	'ESYT1'	mRNA	-0.519742472	0.028446413
107055405	'LOC107055405'	mRNA	-2.190981116	0.013655205
107055416	'COPZ1'	mRNA	-0.584155134	0.032655045
107055421	'SMAGP'	mRNA	-0.866626309	0.032230517
107055422	'TAC3'	mRNA	2.301407257	5.55E-05
107055447	'LOC107055447'	mRNA	1.603070577	0.041625926
107055472	'LOC107055472'	mRNA	-1.080080742	0.014250944
107055482	'LOC107055482'	mRNA	3.533534293	0.026907035
107056305	'LOC107056305'	mRNA	0.925402698	0.001888464
107056600	'LOC107056600'	mRNA	-0.594290413	0.004914882
107056801	'HDDC3'	mRNA	-0.610036537	0.009123409
107057170	'LOC107057170'	mRNA	-1.046150103	0.043767973
107057175	'BORL4'	mRNA	-1.055670243	6.77E-04
107057183	'BORL1'	mRNA	-0.980855878	0.041294373
107057188	'LOC107057188'	mRNA	-1.276099454	0.007049541
107057195	'ODF3L15'	mRNA	-1.082902292	0.006933991
107057377	'LOC107057377'	mRNA	-0.898428435	0.005140736
107057437	'LOC107057437'	mRNA	-1.154557431	0.042971358
107057621	'OLFM2'	mRNA	-1.075996304	0.014074795
107057642	'VASP'	mRNA	-0.67897755	0.002573168
112529925	'LOC112529925'	mRNA	0.442335734	0.017200209
112529927	'SUV39H1'	mRNA	-1.112607627	0.015302061
112529953	'LOC112529953'	mRNA	-4.771748408	0.036187001
112529955	'LOC112529955'	mRNA	1.990607341	4.24E-06
112529978	'LOC112529978'	mRNA	0.913511889	0.0212509
112530130	'LOC112530130'	mRNA	0.625600042	0.021808534
112530189	'LOC112530189'	mRNA	-2.255365078	0.003935311
112530289	'LOC112530289'	mRNA	-0.757350803	0.043800451
112530471	'LOC112530471'	mRNA	-1.536799574	0.024677408
112530482	'LOC112530482'	mRNA	2.56271923	0.002513627
112530700	'SLC5A3'	mRNA	0.993562574	3.23E-05
112530959	'LOC112530959'	mRNA	0.642294039	0.004799598
112530969	'ICAM5'	mRNA	-1.269074188	7.93E-04
112530998	'UXT'	mRNA	-0.871726304	0.020077622
112531049	'LOC112531049'	mRNA	0.833614907	0.02372068
112531347	'LOC112531347'	mRNA	-1.58081694	1.68E-06
112531360	'LOC112531360'	mRNA	-0.578505328	0.043091623
112531448	'LOC112531448'	mRNA	1.12117431	0.016870431
112531693	'LOC112531693'	mRNA	1.09704244	0.048676356
112532077	'LOC112532077'	mRNA	1.627799184	0.02984262
112532477	'LOC112532477'	mRNA	2.239709979	4.19E-05
112532514	'LOC112532514'	mRNA	1.069970376	9.27E-04
112532515	'LOC112532515'	mRNA	1.282540179	0.023011165
112532752	'LOC112532752'	mRNA	1.148807747	0.027077609
112533469	'TMEM238'	mRNA	1.259471017	0.01063221
112533495	'CFP'	mRNA	-1.621027862	0.020173554
373888	'TFAM'	mRNA	-0.489516677	0.023146915
373890	'ADRA1B'	mRNA	-0.915453954	0.024447393
373892	'ADD3'	mRNA	0.563267159	0.025637484
373900	'UGP2'	mRNA	0.621852355	0.030251965
373902	'NR1H4'	mRNA	1.391543462	0.002433781
373905	'BASP1'	mRNA	-1.108050867	5.52E-04
373907	'AHR'	mRNA	0.55590421	0.01792953
373908	'EDNRA'	mRNA	-1.095862177	0.006801817
373916	'ACO1'	mRNA	0.743680834	0.045961716
373918	'ACTN1'	mRNA	-1.097409851	7.51E-06
373920	'MID1'	mRNA	-0.771755292	0.010725618
373923	'CELF1'	mRNA	0.52245554	0.035974467
373928	'PPARG'	mRNA	1.272624587	5.78E-04
373929	'MAPKAPK5'	mRNA	0.592028693	0.007678016
373934	'HOXA13'	mRNA	1.44249662	0.021394113
373938	'VAV2'	mRNA	1.250251947	2.17E-04
373939	'VAV3'	mRNA	0.751882147	0.036187001
373945	'ABCA1'	mRNA	1.541560999	1.29E-04
373946	'ITGA3'	mRNA	0.692984335	0.009857961
373948	'MATR3'	mRNA	0.481541439	0.007669052
373952	'NBL1'	mRNA	-1.124950521	1.36E-04
373961	'HDAC1'	mRNA	0.456715941	0.030096555
373965	'CALD1'	mRNA	-1.264856915	2.74E-04
373970	'ROCK1'	mRNA	0.6832315	0.006207579
373972	'PRPF40A'	mRNA	0.447716292	0.00932127
373978	'COL18A1'	mRNA	-0.741262464	0.016123872
373981	'HPSE'	mRNA	-0.745146727	0.025741806
373983	'BRCA1'	mRNA	-1.518475459	1.09E-04
373984	'PCNA'	mRNA	-1.085447716	7.83E-04
373985	'CHRDL1'	mRNA	-0.976966063	0.034326962
373991	'CLOCK'	mRNA	0.676622457	5.12E-04
373992	'FBN1'	mRNA	-1.272553525	0.003595067
373996	'CAV1'	mRNA	-0.862930395	0.038203948
374003	'POLK'	mRNA	0.568593019	0.006774525
374006	'SAT1'	mRNA	1.029625328	0.034626317
374010	'UNG'	mRNA	-1.597737313	6.22E-07
374011	'MAB21L2'	mRNA	-0.735432065	0.028899689
374015	'FABP1'	mRNA	2.572954655	1.06E-04
374016	'LAMA1'	mRNA	-0.771010834	0.046651452
374018	'ILK'	mRNA	-0.924214715	0.002263946
374024	'TWSG1'	mRNA	-0.853543765	0.003734054
374026	'ARNT'	mRNA	0.528621009	7.28E-04
374033	'UGT8'	mRNA	1.141548433	0.024351475
374037	'HAT1'	mRNA	-0.541028385	0.04089674
374038	'CBL'	mRNA	1.256428135	0.004798874
374060	'FZD7'	mRNA	-1.077153714	0.0034364
374062	'FZD1'	mRNA	-0.677639163	0.013671471
374065	'KCNMA1'	mRNA	-0.968165883	0.001292221
374071	'KHDRBS1'	mRNA	-0.519501287	0.00173751
374072	'SLC25A6'	mRNA	0.795526699	0.001509515
374074	'HIRA'	mRNA	0.352273874	0.030510448
374077	'GNA11'	mRNA	0.910848263	0.006775702
374078	'BIRC5'	mRNA	-1.445015666	1.90E-05
374080	'TLE4Z1'	mRNA	0.917092002	3.08E-04
374094	'TGFBR1'	mRNA	0.628212544	0.018988932
374095	'ENTPD8'	mRNA	-1.196919947	0.043439521
374101	'SCX'	mRNA	-1.77257978	0.034519403
374102	'SDC2'	mRNA	-1.01167416	0.002161775
374106	'CDKN1B'	mRNA	0.72196728	0.006733275
374113	'ADAM10'	mRNA	0.842560217	0.003386206
374115	'ARNTL'	mRNA	-1.592258245	1.80E-06
374116	'PER2'	mRNA	1.720475695	8.24E-14
374119	'NEDD4L'	mRNA	0.742924627	0.029192977
374120	'PPARA'	mRNA	1.962005264	7.24E-05
374126	'NAB1'	mRNA	0.641911528	3.62E-06
374131	'NR3C2'	mRNA	1.385532559	0.00104301
374139	'BRCA2'	mRNA	-1.318671903	3.31E-05
374150	'ID4'	mRNA	0.706343776	0.026847499
374161	'THYN1'	mRNA	-1.04373312	0.010398228
374163	'HSP90B1'	mRNA	0.581096542	0.017825737
374165	'FABP4'	mRNA	-2.76182439	1.69E-05
374173	'SLIT3'	mRNA	-1.048783321	0.005906288
374178	'TIMP2'	mRNA	-0.840562802	0.005388555
374180	'ENAH'	mRNA	0.447113641	0.001534148
374189	'ME1'	mRNA	1.574336589	7.51E-04
374191	'PDCD4'	mRNA	0.734729141	0.027620974
374197	'ACTR3'	mRNA	0.517714204	0.04289987
374199	'JAK2'	mRNA	0.422583409	0.024550171
374202	'TBX3'	mRNA	1.003234742	0.041276032
374203	'FBN2'	mRNA	-1.664157242	5.01E-04
374207	'HDAC4'	mRNA	0.731046802	0.001270392
374209	'ITGB3'	mRNA	-0.94153579	0.00257957
374222	'GLDC'	mRNA	1.329438479	3.81E-04
374224	'PAFAH1B1'	mRNA	0.451830208	0.00250292
374233	'FKBP1C'	mRNA	-0.436657524	0.02132321
374234	'SPTAN1'	mRNA	0.828069289	0.004704701
374244	'ATP2B1'	mRNA	1.28094407	0.005626113
374252	'TNKS'	mRNA	0.789421088	7.37E-05
374253	'TNKS2'	mRNA	0.77845584	2.30E-04
374258	'F9'	mRNA	1.903222759	9.63E-04
374260	'CHEK1'	mRNA	-1.813600893	4.29E-06
374268	'PIK3AP1'	mRNA	1.55180034	0.004274217
374271	'IGFBP4'	mRNA	-0.924371059	0.04436852
378424	'ATXN3'	mRNA	0.379511547	0.037310396
378779	'BMP2'	mRNA	-1.284166816	0.001509515
378782	'EPHA1'	mRNA	1.23179602	0.043115607
378789	'SLC15A1'	mRNA	3.230703402	3.15E-06
378792	'RHBG'	mRNA	-0.533879866	0.029633084
378797	'GJB1'	mRNA	1.16777759	0.014846232
378799	'MSH2'	mRNA	-0.542720405	0.016884998
378801	'STK25'	mRNA	0.680803012	0.02729128
378804	'PPP3R1'	mRNA	0.327392629	0.024568028
378891	'CSNK1E'	mRNA	0.828980349	0.037924252
378893	'FANCG'	mRNA	-1.688679306	4.03E-04
378896	'TERF1'	mRNA	-1.368802852	3.42E-06
378897	'THY1'	mRNA	-1.166645128	0.026902375
378898	'DDAH1'	mRNA	-0.592854871	0.049744621
378901	'RGS4'	mRNA	-0.688311969	0.014780779
378907	'SGMS1'	mRNA	0.920747081	0.001588734
378909	'PYGL'	mRNA	0.525935674	0.033954698
378917	'FGF9'	mRNA	1.099568058	0.016660172
378918	'TRAM1'	mRNA	0.531178838	0.001186364
378922	'BUB1B'	mRNA	-0.917598245	0.012377271
386571	'SPARC'	mRNA	-1.01812999	0.013036217
386575	'YBX1'	mRNA	-0.435414334	0.046135693
386579	'RPS6KA1L'	mRNA	1.058836818	3.10E-05
386583	'MMP2'	mRNA	-0.93731155	0.001041715
387330	'PAX5'	mRNA	5.670952247	0.038567142
395067	'CRIM1'	mRNA	1.080692081	5.87E-04
395074	'CCDC80'	mRNA	-1.202556382	0.003195115
395079	'FBN3'	mRNA	-2.281342448	3.73E-04
395080	'NT5C3A'	mRNA	1.206945998	3.82E-07
395081	'TPX2'	mRNA	-1.105077522	0.002861882
395085	'PROC'	mRNA	-1.219506832	0.019260206
395088	'ZMYND19'	mRNA	-0.897619241	0.020953229
395090	'TNFRSF8'	mRNA	2.372564105	0.027630797
395097	'IGF2'	mRNA	-1.510757269	7.42E-04
395110	'RGS3'	mRNA	-0.590375911	0.038798424
395113	'PPP3CA'	mRNA	0.502122294	0.029996193
395119	'ARVCF'	mRNA	-0.809187476	0.017546759
395120	'STK40'	mRNA	0.885325894	0.009567746
395124	'CCNL2'	mRNA	0.629716869	0.001888464
395126	'USP7'	mRNA	0.57834434	3.03E-04
395132	'SMAD3'	mRNA	0.892541133	0.012710521
395133	'SGK1'	mRNA	1.556717668	2.64E-04
395134	'NDC80'	mRNA	-1.133828016	0.003317435
395135	'NUF2'	mRNA	-1.514243664	2.38E-07
395139	'ST3GAL2'	mRNA	-0.903348616	0.014244294
395153	'PTPRU'	mRNA	0.847715059	0.011654495
395154	'DPYSL3'	mRNA	-1.026003714	0.006529256
395168	'FAT1'	mRNA	0.92632629	6.84E-04
395171	'DSTYK'	mRNA	0.630932762	0.020236747
395180	'CXCL12'	mRNA	-1.068288001	0.002796023
395189	'SMC4'	mRNA	-0.811860048	0.00732634
395190	'P2RX1'	mRNA	-0.758608774	0.010625977
395201	'SH3GL3'	mRNA	-0.673244451	0.036807364
395206	'CHST10'	mRNA	-0.501282754	0.039606233
395207	'CENPI'	mRNA	-1.357222429	9.68E-04
395209	'RARRES1'	mRNA	-0.816004749	0.009752759
395213	'RARA'	mRNA	0.658783357	1.83E-04
395215	'SDK2'	mRNA	-1.500996047	2.21E-05
395221	'NR1H3'	mRNA	0.787842819	0.00451224
395225	'TOB1'	mRNA	0.770924183	0.027456204
395232	'EIF4A2'	mRNA	0.513799946	4.83E-04
395233	'DYRK1A'	mRNA	0.951945765	3.44E-04
395234	'INVS'	mRNA	-0.579272291	0.048143939
395237	'SFRP1'	mRNA	-1.315558946	4.89E-07
395238	'WFDC1'	mRNA	-0.770932231	0.048910416
395253	'NR2C2'	mRNA	0.507562498	0.008700056
395258	'IL15'	mRNA	0.876185317	0.02340637
395261	'FLNA'	mRNA	-0.778295123	0.021451082
395264	'ALDH1A1'	mRNA	1.710275114	0.00194624
395272	'CLTC'	mRNA	0.494320265	0.040756167
395285	'NR0B1'	mRNA	1.063557662	0.00621967
395292	'ROBO1'	mRNA	-1.225013716	0.006529256
395293	'SLIT1'	mRNA	-0.927457069	0.010969774
395297	'FZR1'	mRNA	0.685482651	0.025093174
395298	'SNRPL'	mRNA	-0.613672028	0.031658953
395300	'SULT1C3'	mRNA	1.381304358	0.002041049
395303	'SP1'	mRNA	0.650461144	0.029749565
395304	'SREBF2'	mRNA	-0.740564562	0.012652049
395315	'GART'	mRNA	-1.125432772	6.14E-06
395316	'CENPH'	mRNA	-1.6311315	1.42E-05
395330	'PTPRJ'	mRNA	1.930148631	5.86E-05
395336	'TYRO3'	mRNA	0.946369246	0.03697753
395343	'DAD1'	mRNA	-0.549162988	0.042475611
395344	'SPIN1Z'	mRNA	0.325435623	0.039691187
395346	'BCO1'	mRNA	2.166416911	2.15E-04
395349	'FSTL1'	mRNA	-0.945109147	0.001721541
395357	'CENPF'	mRNA	-1.266962326	8.13E-06
395358	'BCHE'	mRNA	1.278235483	0.007430596
395380	'CD164'	mRNA	0.628779288	0.030096555
395382	'GPR149'	mRNA	1.607941514	0.001723432
395386	'CLEC3B'	mRNA	-1.189439284	0.002606271
395389	'ALDH1A3'	mRNA	-1.091082446	0.009021633
395390	'RBBP7'	mRNA	-0.776241003	0.004450094
395398	'NRXN1'	mRNA	-0.589173339	0.027784142
395403	'TRA2B'	mRNA	-0.482376058	0.014230941
395404	'FETUB'	mRNA	1.296847075	0.020040781
395406	'TENM4'	mRNA	-1.434114966	0.001487489
395417	'SIK1'	mRNA	0.461793819	0.02340637
395418	'ZP1'	mRNA	1.210259612	0.010491599
395422	'OPCML'	mRNA	-2.226601076	1.32E-05
395432	'FGF10'	mRNA	-0.978043026	0.006052564
395433	'NPAS2'	mRNA	-2.158972166	1.32E-10
395440	'LRRC17'	mRNA	-1.665870484	5.21E-05
395449	'RAD54B'	mRNA	-1.4086282	5.19E-04
395451	'CXCL14'	mRNA	-1.420028143	0.003268025
395455	'PCSK7'	mRNA	0.48901786	0.027207192
395456	'PCSK5'	mRNA	1.400938323	0.007609293
395459	'ECE1'	mRNA	0.646698274	0.041921032
395463	'FOXK1'	mRNA	0.750273	0.008971327
395469	'PDGFC'	mRNA	-0.870139881	0.005572322
395473	'ATP6V0A2'	mRNA	0.480960021	0.039542782
395480	'RGN'	mRNA	-0.65440273	0.008365493
395481	'ANXA6'	mRNA	-1.26695428	4.47E-05
395487	'MYO6'	mRNA	0.958823829	0.001810342
395490	'TAX1BP1'	mRNA	0.606094926	0.030005133
395492	'ALDOC'	mRNA	-0.609822995	0.005752944
395496	'SLC5A1'	mRNA	1.186173104	0.023482054
395497	'ATP6V1B2'	mRNA	0.526245865	0.017994154
395502	'HOXB3'	mRNA	-1.019461849	0.037730967
395505	'PBX1'	mRNA	0.464630446	0.005262146
395508	'TCF7L2'	mRNA	0.799935704	0.011715184
395518	'MAFK'	mRNA	0.411588106	0.029690129
395520	'C5H11orf58'	mRNA	-0.402481605	0.011242628
395528	'UBE2J1'	mRNA	0.710693355	0.031747252
395530	'COL4A1'	mRNA	-1.049247631	2.28E-04
395531	'NID1'	mRNA	-0.842231	0.012391219
395532	'COL1A1'	mRNA	-1.483583358	8.03E-04
395535	'OLFM1'	mRNA	-1.418577106	0.020903526
395542	'TEAD4'	mRNA	-0.568259851	0.044265571
395555	'MRE11'	mRNA	-0.695422366	0.005024612
395557	'NUDT16L1'	mRNA	-0.576817978	0.034656642
395560	'NRP1'	mRNA	-0.635264046	0.047694259
395561	'WNT4'	mRNA	-1.800371739	0.001116276
395565	'VCAN'	mRNA	-2.329339263	5.93E-08
395568	'COL5A1'	mRNA	-1.417844696	1.67E-05
395570	'TOP2A'	mRNA	-1.197327547	2.92E-04
395571	'FZD5'	mRNA	0.846091546	0.031907977
395583	'SPRY1'	mRNA	0.688805675	0.001279287
395584	'SPRY2'	mRNA	-0.474328065	0.034626923
395593	'ZNF638'	mRNA	0.771708064	4.59E-06
395594	'HAS2'	mRNA	-1.389425057	0.021459061
395596	'EPAS1'	mRNA	0.640186648	0.001907026
395599	'SYNM'	mRNA	-1.110533862	0.001907026
395601	'SIX4'	mRNA	0.867251593	0.001509515
395603	'FGFR4'	mRNA	0.868747102	0.001879322
395609	'MDM2'	mRNA	0.629679363	0.007017863
395615	'SHH'	mRNA	1.53445266	6.15E-05
395624	'FOXF1'	mRNA	-0.776573683	0.044722056
395625	'EFNB2'	mRNA	1.425350852	0.007899158
395630	'RLIM'	mRNA	0.426598618	0.016685751
395639	'NUMB'	mRNA	0.838525332	0.002479662
395642	'DUSP4'	mRNA	-1.530658284	0.016211765
395643	'PDLIM4'	mRNA	-1.310733121	0.002827781
395644	'USP15'	mRNA	0.442711855	0.010090696
395647	'RAP1GAP1'	mRNA	-1.788293944	4.94E-07
395650	'PHOSPHO1'	mRNA	1.566666544	0.00176881
395652	'FKBP9'	mRNA	-0.771970624	0.013655205
395659	'XPA'	mRNA	0.541722325	0.017501116
395663	'IL10RB'	mRNA	0.75995115	0.041150589
395667	'ANPEP'	mRNA	1.204642643	0.006653673
395670	'MEF2A'	mRNA	0.487538744	0.008536347
395679	'SMAD5'	mRNA	0.526696454	0.001692593
395680	'SMAD1'	mRNA	0.987646049	0.049520121
395681	'JAK1'	mRNA	0.699225287	0.009914464
395687	'LSAMP'	mRNA	-0.798713287	0.031089661
395694	'ITPKA'	mRNA	1.182667484	0.013717905
395702	'MTPN'	mRNA	0.513017243	0.016692371
395704	'FGF12'	mRNA	-1.106625095	0.013935046
395706	'SCD'	mRNA	-2.265401155	7.42E-04
395707	'ATP2A3'	mRNA	0.728151575	0.045157002
395712	'ABCB1'	mRNA	1.74017404	7.35E-04
395719	'TK1'	mRNA	-0.775281007	0.003731178
395724	'HMGB1'	mRNA	-0.464838305	0.018641045
395727	'ATF2'	mRNA	1.027301426	1.35E-04
395736	'NEDD9'	mRNA	1.465107211	0.00694841
395747	'ETV4'	mRNA	-1.111036677	0.001684027
395748	'ETV1'	mRNA	-0.755907064	0.010319019
395749	'ETV5'	mRNA	-0.667271335	0.026138359
395750	'ETV6'	mRNA	0.55471493	0.005105314
395760	'SLC8A1'	mRNA	-0.776981875	0.011355251
395773	'ANGPT1L'	mRNA	-1.546444279	0.001111191
395778	'GINM1'	mRNA	0.467181768	0.044008744
395780	'APOA4'	mRNA	2.938085628	0.028627109
395783	'CHD1Z'	mRNA	0.535992543	0.020432597
395785	'HSD17B4'	mRNA	0.688580768	0.013215922
395789	'RFNG'	mRNA	0.580405877	0.004783133
395795	'FOXD2'	mRNA	1.032956703	0.044177589
395797	'ENTPD2'	mRNA	-1.090336945	0.001041715
395812	'HAND1'	mRNA	-1.24195318	0.015244077
395814	'FMOD'	mRNA	-0.975421346	0.0472022
395816	'PLA2G7'	mRNA	1.079968873	0.001927068
395817	'IGF2R'	mRNA	1.051778361	2.43E-04
395818	'CTSK'	mRNA	-0.761631541	0.041199591
395823	'KIF4A'	mRNA	-1.189181452	0.001703362
395826	'GREM1'	mRNA	-0.72196015	0.005638262
395828	'CHRD'	mRNA	-0.823099978	0.02340637
395853	'HSPA8'	mRNA	0.789347251	1.07E-04
395863	'HPGDS'	mRNA	1.299365777	1.85E-11
395875	'COL12A1'	mRNA	-1.105429783	5.64E-04
395877	'SERPIND1'	mRNA	-1.038427968	0.004114331
395878	'PAPOLA'	mRNA	0.485551237	5.96E-04
395885	'CNTFR'	mRNA	-1.85134781	2.01E-05
395889	'IGF1R'	mRNA	1.252486129	0.006584056
395890	'NES'	mRNA	-1.768260827	0.009937113
395897	'TGFBI'	mRNA	-1.120168289	2.59E-04
395905	'EIF4G2'	mRNA	0.385247184	0.003793271
395906	'DES'	mRNA	-0.826146451	0.007839336
395907	'DGCR6L'	mRNA	-0.509724193	0.014697702
395913	'TYRP1'	mRNA	5.197520855	0.013215922
395920	'RREB1'	mRNA	0.887642511	6.74E-05
395922	'CENPC'	mRNA	-0.837066542	0.017501116
395924	'CSNK1A1'	mRNA	0.585170596	0.03723817
395930	'RABEP1'	mRNA	0.491663339	0.044511871
395932	'SMARCA4'	mRNA	0.557295302	0.014606619
395935	'VTN'	mRNA	0.724996109	0.014781502
395940	'DIO1'	mRNA	0.824620281	0.005478819
395949	'SMO'	mRNA	-0.649218887	0.02984262
395952	'LDB1'	mRNA	0.78999837	0.002513627
395961	'NR5A2'	mRNA	0.860259626	0.041104005
395964	'CTNNB1'	mRNA	0.472755355	0.02984262
395968	'ICOSLG'	mRNA	1.088021389	0.009025908
395973	'KCNJ8'	mRNA	-0.774947937	0.02984262
395975	'PACSIN2'	mRNA	0.645553996	0.00336271
395986	'RAPSN'	mRNA	2.015926317	4.50E-04
395988	'VDR'	mRNA	0.939476525	0.00733531
395992	'CRTAP'	mRNA	-1.208224399	0.003726928
395999	'HMGN1'	mRNA	-0.494843483	0.006102158
396000	'COL6A1'	mRNA	-1.360285101	1.22E-05
396002	'AK1'	mRNA	-1.216200885	0.014659973
396014	'NFE2L2'	mRNA	0.640660945	0.020173554
396022	'CRCP'	mRNA	-0.72723547	9.55E-04
396025	'XDH'	mRNA	1.179030291	0.013131047
396027	'RELA'	mRNA	0.572793212	0.019732515
396035	'CTNNA2'	mRNA	-0.881001642	0.040664223
396041	'SLC16A8'	mRNA	1.567721251	0.018794757
396043	'JAG1'	mRNA	0.741468711	0.009081859
396053	'BMP5'	mRNA	-1.151913251	0.00104301
396057	'STMN1'	mRNA	-0.982503745	7.09E-04
396061	'FASN'	mRNA	-0.742284086	0.00113218
396069	'GLRX'	mRNA	0.644038198	0.046135693
396075	'S100A11'	mRNA	-2.271334208	2.71E-07
396084	'ACTG2'	mRNA	-1.785332104	1.84E-06
396085	'NF1'	mRNA	0.53705787	2.87E-04
396086	'RAD51'	mRNA	-1.492645814	3.23E-05
396100	'EFNA5'	mRNA	0.648297095	0.01240413
396102	'LRP8'	mRNA	-1.252863054	0.04702303
396115	'IRF2'	mRNA	0.564072835	0.038686047
396119	'FST'	mRNA	-1.474464468	0.00104301
396125	'NR1D2'	mRNA	1.863501292	1.88E-08
396127	'MELTF'	mRNA	0.920347955	0.003189519
396128	'CSRP2'	mRNA	-1.028131161	5.66E-04
396133	'FN1'	mRNA	-1.082342324	4.66E-04
396134	'MET'	mRNA	1.074095123	3.55E-04
396136	'LCAT'	mRNA	1.24226844	0.023238855
396146	'GCH1'	mRNA	1.146779682	0.014430353
396156	'SMC2'	mRNA	-1.3740178	2.75E-05
396158	'MYBL1'	mRNA	-1.670310793	2.96E-07
396165	'BMP4'	mRNA	-1.269900211	3.43E-04
396167	'CCNB3'	mRNA	-1.094016138	0.024653504
396172	'CCNA2'	mRNA	-1.098988304	0.017708717
396176	'CSRP1'	mRNA	-1.445223131	6.86E-06
396179	'EPHB3'	mRNA	-1.348520617	2.51E-07
396190	'UBC'	mRNA	-0.691796781	0.020202882
396199	'PARP1'	mRNA	-0.669035021	0.014107698
396210	'NFIA'	mRNA	0.666868097	0.042971358
396211	'MYH11'	mRNA	-1.102811997	0.001038282
396212	'MT4L'	mRNA	2.824285217	2.95E-12
396215	'MYL9'	mRNA	-1.308664001	8.32E-04
396217	'MBP'	mRNA	1.397704608	9.92E-04
396219	'LPL'	mRNA	-1.162719991	0.03724085
396223	'LMNB1'	mRNA	-0.937068254	0.030273576
396226	'ITGA6'	mRNA	0.878623754	0.010725618
396227	'HSPB1'	mRNA	-1.304724694	6.43E-04
396228	'SERPINH1'	mRNA	-1.397194742	2.63E-05
396232	'HMGB3'	mRNA	-0.594873096	8.16E-05
396236	'DMD'	mRNA	-1.044532172	0.005388555
396237	'MYO5A'	mRNA	0.904159444	0.001617653
396238	'YES1'	mRNA	1.295894847	1.59E-04
396239	'BRAF'	mRNA	0.456915256	0.011655098
396242	'COL9A3'	mRNA	1.460975499	0.004986283
396243	'COL1A2'	mRNA	-1.448756027	0.001027396
396244	'MYB'	mRNA	-0.521856353	0.043987267
396245	'RAF1'	mRNA	0.455462478	0.030899644
396246	'FABP7'	mRNA	-1.275221209	0.013952938
396248	'CKB'	mRNA	-1.18544224	1.16E-04
396251	'THRA'	mRNA	1.006103376	7.51E-06
396252	'CDK1'	mRNA	-0.944197658	0.002165352
396254	'TUBB'	mRNA	-0.729558778	0.021215049
396258	'MYBL2'	mRNA	-1.306080699	1.60E-04
396270	'INCENP'	mRNA	-1.311986605	1.28E-04
396283	'PNAT10'	mRNA	0.874673276	0.00953886
396292	'COL6A2'	mRNA	-1.430663774	2.47E-06
396295	'BTG1'	mRNA	0.774259851	0.014460516
396300	'KBP'	mRNA	1.521211245	1.78E-07
396309	'ANK3'	mRNA	0.922275108	0.01979347
396316	'HMGCL'	mRNA	0.51433925	0.004427289
396317	'ALPL'	mRNA	-1.723658917	0.002460033
396324	'ACVR2A'	mRNA	0.970010367	0.004039755
396329	'CTSB'	mRNA	1.123812865	5.18E-04
396331	'SEMA4D'	mRNA	0.727346913	0.025881088
396336	'NCS1'	mRNA	-1.017410113	0.001563133
396340	'COL3A1'	mRNA	-1.245513187	0.003457688
396342	'TEF'	mRNA	1.042901232	4.67E-05
396353	'NREP'	mRNA	-0.861786295	0.023056719
396360	'SLMAP'	mRNA	0.795313017	0.001583858
396366	'TPM1'	mRNA	-1.241924338	6.00E-06
396379	'HMGCS1'	mRNA	-0.709352652	0.014982883
396381	'LHX1'	mRNA	2.775544098	0.012210198
396382	'ISL2'	mRNA	-0.734040569	0.043987267
396390	'GATA6'	mRNA	0.762604083	0.009697982
396402	'EPHA3'	mRNA	-0.984665857	0.031601954
396405	'CAMKK2'	mRNA	-0.572292269	0.008853727
396416	'PTK2'	mRNA	0.577438333	0.00795422
396420	'ITGAV'	mRNA	1.067927072	0.004598029
396424	'PLAU'	mRNA	-0.994653708	0.025483811
396430	'TPM2'	mRNA	-1.655934642	4.63E-07
396434	'TNNC2'	mRNA	-2.236029632	0.009025908
396438	'TGFB3'	mRNA	-1.341309219	4.33E-05
396440	'TNC'	mRNA	-0.917344054	0.002247176
396445	'MYLK'	mRNA	-1.819182147	2.04E-07
396447	'PPIB'	mRNA	-0.526757158	0.018668193
396457	'PCK2'	mRNA	1.08828474	0.00372441
396458	'PCK1'	mRNA	3.698068441	0.004088054
396465	'MYH10'	mRNA	-1.396069903	1.11E-05
396469	'MYH9'	mRNA	0.816858833	0.022918426
396471	'LECT2'	mRNA	-2.004602699	0.001670368
396472	'MYL4'	mRNA	-1.940764816	6.47E-06
396474	'LOX'	mRNA	-1.009910552	0.040998258
396475	'HAPLN1'	mRNA	-1.52160362	0.001848909
396478	'LAMB1'	mRNA	-0.956548957	9.96E-05
396482	'HMGB2'	mRNA	-1.488474017	7.10E-05
396483	'TIMP3'	mRNA	0.736673626	0.010150683
396487	'HSPA5'	mRNA	0.997917201	0.001153063
396488	'CNTF'	mRNA	-0.802990541	0.013882531
396490	'TAGLN'	mRNA	-1.423991005	1.11E-04
396491	'LGALS1'	mRNA	-1.673499235	1.56E-04
396492	'GLG1'	mRNA	0.650394057	0.027842969
396494	'EGFR'	mRNA	0.626787608	0.023590135
396496	'DBN1'	mRNA	-1.620826778	1.22E-05
396501	'GJC1'	mRNA	-0.761337636	0.044511871
396509	'SSRP1'	mRNA	-0.61309098	0.019055466
396513	'EPHB2'	mRNA	-0.646003614	0.025033271
396519	'CALB1'	mRNA	2.062619157	4.00E-04
396522	'CNN1'	mRNA	-1.797546251	5.87E-07
396523	'CALM1'	mRNA	0.403556794	0.020857726
396533	'GOT2'	mRNA	-0.45076893	0.043987267
396534	'PAICS'	mRNA	-0.739248022	0.019611201
396536	'APOA1'	mRNA	1.924634502	0.005838796
396537	'NAT'	mRNA	1.756461969	1.43E-05
396542	'RFC2'	mRNA	-1.052781821	0.020782963
396548	'COL6A3'	mRNA	-0.961456574	0.00257586
396549	'ATP1B3'	mRNA	-0.65263773	0.012302838
396550	'SCP2'	mRNA	0.725316491	0.015139999
404229	'POPDC2'	mRNA	-1.276799688	6.10E-04
404271	'ANXA1'	mRNA	-1.345811327	3.63E-04
404293	'STXBP1'	mRNA	0.955470558	0.006454234
404747	'SLC6A4'	mRNA	1.912413377	1.87E-05
404755	'THRSP'	mRNA	-2.700498807	0.005799597
404774	'SNTB1'	mRNA	0.696917288	0.037788198
404777	'RAD9A'	mRNA	-0.819106532	0.002390589
404779	'NOCT'	mRNA	0.704664889	0.036807364
408027	'IGFBP1'	mRNA	2.540898348	1.41E-06
408036	'EREG'	mRNA	1.40356003	0.02957807
408051	'PCDHGC3'	mRNA	-0.905633351	0.001976361
408082	'EDNRB'	mRNA	-1.061999715	0.025033271
408180	'B3GAT1L'	mRNA	-0.890393146	0.031479944
414144	'FUS'	mRNA	-1.107116895	1.84E-06
414743	'TGFA'	mRNA	0.960559537	0.041486292
414746	'CYP2C23a'	mRNA	2.372185256	1.47E-04
414781	'XYLT1'	mRNA	-0.480544416	0.048143939
414800	'LAMP2'	mRNA	0.604252917	0.001111191
414832	'CYP3A5'	mRNA	1.850033888	0.004101615
414837	'THBS2'	mRNA	-1.705671296	4.60E-04
414838	'CYP11A1'	mRNA	-2.888402048	4.36E-04
414841	'CYP2C23b'	mRNA	1.830188563	1.37E-08
414847	'CDHR1'	mRNA	2.461080214	4.66E-06
414849	'CDH13'	mRNA	-0.725811264	0.005763129
414871	'KCNH6'	mRNA	-0.979550448	0.031923916
414881	'RNF114'	mRNA	0.635311422	0.002622382
414896	'GSTA3'	mRNA	1.195509713	5.55E-05
414897	'KMT2A'	mRNA	0.862357674	2.05E-05
415121	'CYP4V2'	mRNA	2.393628917	5.23E-05
415294	'EDC3'	mRNA	0.394951131	0.03374864
415296	'ACTG1'	mRNA	-0.942709495	0.002798801
415315	'CD276'	mRNA	-0.827045617	1.78E-04
415317	'ADPGK'	mRNA	-0.444036144	0.045830574
415320	'HEXA'	mRNA	0.967180258	0.011057223
415327	'PATL2'	mRNA	-1.663161131	6.67E-07
415334	'SEC11A'	mRNA	-0.514793889	0.022456106
415344	'LINGO1'	mRNA	-1.292016891	4.66E-06
415346	'HMG20A'	mRNA	-0.585546114	3.45E-04
415350	'RCN2'	mRNA	-0.389690565	0.019027806
415354	'NRG4'	mRNA	1.052701899	0.032610594
415362	'IDH3A'	mRNA	-0.447806999	0.008334727
415367	'HERC1'	mRNA	0.671987336	0.0034364
415369	'USP3'	mRNA	0.570868916	0.04472814
415374	'TLN2'	mRNA	-0.995133391	0.011183352
415377	'RORA'	mRNA	0.938886925	0.003793271
415382	'MTMR10'	mRNA	0.726236368	9.36E-04
415385	'MCEE'	mRNA	-0.819355091	0.013319068
415388	'TJP1'	mRNA	0.545360502	0.019099466
415391	'ADAL'	mRNA	-0.690518844	0.007314509
415400	'CCNB2'	mRNA	-0.900298398	9.68E-04
415416	'FAM214A'	mRNA	0.866577238	0.00116554
415419	'MAPK6'	mRNA	1.055602868	0.00514912
415421	'TMOD3'	mRNA	0.84761058	0.046673963
415430	'SEMA6D'	mRNA	1.253547218	7.27E-04
415447	'BLOC1S6'	mRNA	0.725822762	0.0119165
415451	'USP8'	mRNA	0.609111905	0.013210695
415461	'BTBD1'	mRNA	0.707609151	4.58E-05
415463	'HDGFRP3'	mRNA	-0.700495321	0.010276722
415478	'LOC415478'	mRNA	0.903410126	0.048469591
415479	'ABHD17C'	mRNA	0.842597663	0.021760933
415487	'PLIN1'	mRNA	-2.970224046	3.07E-04
415488	'KIF7'	mRNA	-0.480519207	0.014115007
415489	'TICRR'	mRNA	-0.845288424	0.0154363
415491	'FANCI'	mRNA	-1.706160975	3.20E-07
415493	'ABHD2'	mRNA	0.942349496	0.005620074
415502	'AKAP13'	mRNA	1.12934793	3.98E-04
415507	'CHD2'	mRNA	0.599073446	0.005913085
415511	'FAM169B'	mRNA	-0.636398547	0.043413976
415518	'ASB7'	mRNA	0.538423019	0.023146915
415521	'CHSY1'	mRNA	0.583929501	0.005478819
415523	'SNRPA1'	mRNA	-1.428207034	4.67E-07
415525	'ANKDD1A'	mRNA	-0.865020793	0.023553999
415527	'CLPX'	mRNA	0.496820937	0.043336258
415539	'HACD3'	mRNA	0.691225461	0.036199319
415541	'DENND4A'	mRNA	0.560561933	0.005097787
415550	'SNAPC5'	mRNA	-0.655317872	0.015694805
415552	'ZWILCH'	mRNA	-1.646604816	7.65E-20
415554	'IQCH'	mRNA	0.758051423	0.025537038
415559	'FEM1B'	mRNA	0.44475213	0.007294351
415560	'ITGA11'	mRNA	-1.217177256	0.005941063
415562	'ANP32A'	mRNA	-0.304820666	0.039221574
415567	'KIF23'	mRNA	-0.86680261	7.95E-04
415569	'UACA'	mRNA	0.797158062	0.003096872
415570	'ADAMTS7'	mRNA	-0.687732633	0.006367748
415574	'CTDSPL2'	mRNA	0.403638599	0.047966713
415575	'CASC4'	mRNA	0.52235788	0.021632712
415577	'BLM'	mRNA	-1.165641108	0.005519556
415580	'TMED3'	mRNA	-0.875646089	4.78E-04
415600	'ADAMTS19'	mRNA	-1.527727221	9.69E-06
415601	'ISOC1'	mRNA	0.751702642	0.033807708
415602	'YTHDC2'	mRNA	0.718517544	7.42E-04
415607	'APC'	mRNA	0.632249379	4.46E-04
415610	'SLC25A46'	mRNA	0.605835168	0.031972377
415611	'MAN2A1'	mRNA	1.116394221	6.53E-06
415612	'PJA2'	mRNA	0.829421507	0.00202399
415615	'FBXL17'	mRNA	0.452887583	0.026347563
415622	'SLC7A6'	mRNA	1.617499706	5.23E-05
415636	'COQ9'	mRNA	-0.486644645	0.028629969
415652	'CCL17'	mRNA	-1.552602356	0.020813331
415654	'CENPT'	mRNA	-1.135228225	9.44E-04
415655	'NUTF2'	mRNA	-0.781483985	0.023698475
415665	'FAM65A'	mRNA	-0.682280765	0.014873627
415669	'TPPP3'	mRNA	-1.249835006	0.003986575
415679	'MTSS1L'	mRNA	-0.739028373	0.039891096
415684	'RFWD3'	mRNA	-0.531239146	0.038550961
415693	'NUP93'	mRNA	-0.793582811	0.001612539
415695	'OGFOD1'	mRNA	-0.569640948	0.018752579
415697	'AMFR'	mRNA	0.691498747	0.008511853
415698	'GNAO1'	mRNA	-1.039560204	0.002928265
415699	'C11H16orf70'	mRNA	0.890254981	2.02E-05
415701	'FBXL8'	mRNA	-0.806479253	0.007755637
415703	'HSDL1'	mRNA	-0.632449895	0.008463554
415704	'MBTPS1'	mRNA	0.878969036	6.84E-04
415710	'ESRP2'	mRNA	1.048976774	0.005945521
415711	'NFATC3'	mRNA	0.504004657	0.016807874
415712	'DUS2'	mRNA	-0.528042488	0.04436852
415725	'CYLD'	mRNA	0.709136564	8.00E-04
415729	'NKD1'	mRNA	-0.886981419	0.047707684
415732	'ADCY7'	mRNA	0.91327952	0.039762661
415733	'PAPD5'	mRNA	0.683625405	1.35E-04
415738	'ZNF423'	mRNA	-1.090000378	0.003203254
415739	'N4BP1'	mRNA	0.838904695	0.002680878
415748	'MYLK3'	mRNA	1.119052717	1.22E-04
415749	'ORC6'	mRNA	-0.92942442	0.00274593
415751	'SHCBP1'	mRNA	-1.060338911	0.028058914
415773	'LRP3'	mRNA	0.70073825	0.001888464
415776	'PEPD'	mRNA	1.469310958	7.93E-04
415779	'KCTD15'	mRNA	-0.833628002	0.011872789
415785	'PDCD2L'	mRNA	0.793690091	5.23E-05
415786	'CES1L1'	mRNA	0.672975649	0.008906776
415787	'LOC415787'	mRNA	1.476418547	1.12E-04
415795	'CKLF'	mRNA	-1.112673827	2.63E-06
415797	'CDH11'	mRNA	-0.889875594	0.005712401
415802	'DYNLRB2'	mRNA	-2.281476289	9.01E-04
415803	'GCSH'	mRNA	0.565876648	0.003534979
415805	'PLCG2'	mRNA	1.221854898	0.006967678
415809	'PNAT3'	mRNA	0.74665848	0.044416171
415811	'MPHOSPH6'	mRNA	0.441467254	0.021995145
415813	'HSBP1'	mRNA	-0.414543406	0.027699511
415815	'TLDC1'	mRNA	-0.74534683	0.034772721
415820	'HNF4beta'	mRNA	1.511274209	0.006005182
415821	'ZDHHC7'	mRNA	0.813464551	0.0014908
415824	'GINS2'	mRNA	-1.500120736	2.50E-04
415834	'BANP'	mRNA	0.546952982	0.038361303
415839	'VPS9D1'	mRNA	-0.929224024	0.009776787
415840	'CDK10'	mRNA	-0.95118087	2.35E-05
415842	'DPEP1'	mRNA	1.292392664	0.007970196
415846	'CBFA2T3'	mRNA	0.786852009	0.007430596
415849	'PIEZO1'	mRNA	-0.556082823	0.001153063
415854	'FANCA'	mRNA	-0.917951569	0.001888464
415855	'SPIRE2'	mRNA	0.715297343	0.027176541
415860	'CDH1'	mRNA	0.764450547	0.038865885
415863	'NIP7'	mRNA	-1.187170329	0.002016742
415866	'NFAT5'	mRNA	0.870577841	5.33E-05
415876	'DHODH'	mRNA	-0.519920638	0.032437595
415881	'PHLPP2'	mRNA	1.085083942	0.00263152
415884	'TAT'	mRNA	-1.796551248	0.044172173
415888	'RRP9'	mRNA	-0.903983613	0.001573097
415895	'NT5DC2'	mRNA	-1.116724174	0.003755758
415898	'GLT8D1'	mRNA	-0.751761746	0.010376849
415915	'HEMK1'	mRNA	-0.641828575	0.02032178
415917	'MAPKAPK3'	mRNA	0.863060027	8.26E-05
415921	'DCAF1'	mRNA	0.507865078	0.049331142
415924	'GMPPB'	mRNA	-0.741564344	0.001279287
415927	'TRAIP'	mRNA	-1.575329345	0.001307763
415929	'MON1A'	mRNA	0.679197899	0.005480316
415935	'FANCD2'	mRNA	-1.543375982	7.70E-05
415937	'USP4'	mRNA	0.64993188	0.015720783
415949	'ATRIP'	mRNA	-0.553777276	0.036199319
415951	'IPPK'	mRNA	0.506090911	0.019646371
415952	'CENPP'	mRNA	-1.819810707	1.40E-04
415953	'ECM2'	mRNA	-1.225644403	6.19E-04
415954	'ASPN'	mRNA	-1.322295783	2.95E-06
415959	'SLC6A11'	mRNA	-1.104630675	0.013286847
415961	'ATG7'	mRNA	-0.412714481	0.028571492
415970	'RAB43'	mRNA	0.845093277	0.003780708
415974	'ACAD9'	mRNA	0.591960399	0.027069465
415983	'FAM120A'	mRNA	0.426039921	0.029127841
415987	'CARD19'	mRNA	0.695685077	0.019044078
416002	'APPL1'	mRNA	1.001829819	3.28E-04
416008	'DNASE1L3'	mRNA	-1.177448938	0.014814367
416010	'IP6K2'	mRNA	0.431872187	0.01986138
416015	'HMCES'	mRNA	-0.764970561	0.032184206
416027	'MCM2'	mRNA	-1.584582216	9.06E-06
416029	'CHCHD6'	mRNA	-0.930572939	0.006367691
416033	'SLC41A3'	mRNA	-1.000518497	7.94E-04
416035	'UROC1'	mRNA	-3.471383549	0.002918526
416037	'CHCHD4'	mRNA	-0.600999297	0.021870408
416038	'TMEM43'	mRNA	-0.896637216	8.24E-06
416040	'LSM3'	mRNA	-0.882854517	4.89E-04
416041	'SLC6A6'	mRNA	1.009634668	0.009315266
416049	'CAMK1'	mRNA	-0.725337818	0.00391993
416054	'KLHDC8B'	mRNA	-1.603539601	1.39E-05
416055	'LOC416055'	mRNA	-0.740958895	0.026133591
416069	'FAM3D'	mRNA	-0.890655754	1.18E-04
416073	'C12H3orf14'	mRNA	-1.676367039	9.32E-04
416078	'ATXN7'	mRNA	0.802104126	0.007979985
416080	'ADAMTS9'	mRNA	-0.815791125	0.020022967
416083	'MAGI1'	mRNA	0.775501138	0.031309573
416085	'KBTBD8'	mRNA	0.75185767	1.38E-04
416086	'MCT2L'	mRNA	2.085025758	0.004062244
416095	'RYBP'	mRNA	0.788222963	0.013964625
416096	'SHQ1'	mRNA	0.682185089	0.04897589
416097	'GXYLT2'	mRNA	0.811003422	0.042763787
416098	'PPP4R2'	mRNA	0.671511683	0.005904409
416106	'CRBN'	mRNA	0.927487041	0.003165519
416109	'ARL8B'	mRNA	0.415442925	0.012654599
416110	'EDEM1'	mRNA	1.133732224	5.87E-04
416113	'LMCD1'	mRNA	0.941841298	0.001977402
416114	'RAD18'	mRNA	-0.958648138	0.014793308
416125	'TMCC1'	mRNA	0.657803686	0.017922836
416135	'TMCO6'	mRNA	-0.628883812	0.048858458
416142	'PFDN1'	mRNA	-0.783870608	0.006473547
416147	'LOC416147'	mRNA	0.853402655	0.009041442
416155	'CCNJL'	mRNA	0.714818193	0.015722445
416158	'PTTG1'	mRNA	-1.400977394	5.55E-05
416159	'ATP10B'	mRNA	1.059824574	0.007391205
416163	'HMMR'	mRNA	-1.120897506	0.002489321
416165	'MAT2B'	mRNA	0.752640929	2.64E-04
416170	'PANK3'	mRNA	0.608189181	0.047169495
416172	'SPDL1'	mRNA	-0.857083666	8.20E-05
416181	'FBXW11'	mRNA	0.438336851	0.020903526
416200	'PCYOX1L'	mRNA	-0.948763352	0.001411562
416201	'ABLIM3'	mRNA	-1.10409387	0.005410622
416202	'UBTD2'	mRNA	0.734115653	6.87E-04
416206	'CREBRF'	mRNA	1.358294317	2.18E-04
416220	'KIF20A'	mRNA	-1.11018477	7.42E-04
416221	'SFXN1'	mRNA	0.904836725	0.004307804
416226	'CLTB'	mRNA	0.40767724	0.015600468
416231	'SIMC1'	mRNA	-0.653165254	0.001049312
416232	'THOC3'	mRNA	-0.485788267	0.040352004
416235	'SPIK5'	mRNA	2.477793004	0.006464169
416239	'RNF145'	mRNA	-0.693897225	0.002502044
416240	'CLINT1'	mRNA	0.672411332	0.014256112
416247	'ITK'	mRNA	1.354605143	0.027069465
416256	'FAXDC2'	mRNA	1.904124811	0.009934107
416258	'LARP1'	mRNA	0.778407803	3.09E-04
416260	'GALNT10'	mRNA	0.715110793	0.001787988
416263	'LOC416263'	mRNA	1.270511968	0.04113867
416277	'SLC6A7'	mRNA	2.881123619	7.01E-06
416282	'TBC1D9B'	mRNA	0.426216987	0.030200419
416283	'MRNIP'	mRNA	-2.119874318	3.20E-07
416286	'MAML1'	mRNA	0.525387612	0.036968935
416288	'CANX'	mRNA	0.665234054	0.013013554
416291	'ADAMTS2'	mRNA	-0.776885363	0.038747414
416297	'FAM13B'	mRNA	0.749862868	0.009645325
416303	'KLHL3'	mRNA	0.894076294	0.009110618
416306	'FBXL21'	mRNA	1.129399163	4.83E-04
416313	'SEC24A'	mRNA	0.735865121	0.005575032
416314	'SAR1B'	mRNA	0.76762801	0.039691187
416320	'VDAC1'	mRNA	0.716599454	0.034326962
416329	'RAD50'	mRNA	-0.452353528	0.012822363
416333	'SEPT8'	mRNA	-0.517740032	0.02354167
416337	'AFF4'	mRNA	1.135929959	4.59E-05
416339	'HSPA4'	mRNA	0.540884315	0.004555017
416362	'PDLIM7'	mRNA	-1.170607895	8.96E-05
416363	'CPEB4'	mRNA	0.927097335	4.48E-05
416369	'LHFPL2'	mRNA	1.016033514	0.002241505
416374	'PHYKPL'	mRNA	-0.653525686	0.03366423
416379	'EPG5'	mRNA	0.449235866	0.04289987
416380	'HAUS1'	mRNA	-1.654465432	1.81E-06
416383	'PIAS2'	mRNA	0.536064222	0.025157321
416386	'ABCA3'	mRNA	0.764819868	0.013210695
416392	'EEF2KMT'	mRNA	-0.482067184	0.040874716
416393	'ALG1'	mRNA	-0.457009132	0.026138359
416398	'UBN1'	mRNA	0.62933059	0.013118746
416399	'NME3'	mRNA	0.438498177	0.035502007
416401	'SPSB3'	mRNA	0.469896685	0.033139851
416407	'WDR90'	mRNA	-1.210578597	1.90E-06
416414	'RRN3'	mRNA	0.477970794	0.025213121
416421	'MKL2'	mRNA	0.557315889	0.006695676
416425	'PLA2G10'	mRNA	1.291586194	9.99E-08
416426	'ZC3H7A'	mRNA	0.551342505	0.005853239
416428	'TXNDC11'	mRNA	0.50999649	0.037348959
416445	'FAM20C'	mRNA	-1.308399155	2.28E-07
416446	'PRKAR1B'	mRNA	-0.858435936	0.00106376
416455	'C14H7orf50'	mRNA	-1.623606132	2.47E-04
416460	'MICALL2'	mRNA	0.505656103	0.037039018
416461	'INTS1'	mRNA	0.538114738	0.009613748
416465	'ELFN1'	mRNA	-1.894357268	0.010319019
416468	'SNX8'	mRNA	0.703249476	0.033559387
416476	'CARD11'	mRNA	0.958162977	0.004403978
416477	'CYP3A4'	mRNA	1.608206812	2.00E-04
416494	'CPSF4'	mRNA	-0.779898019	0.001018865
416501	'USP51'	mRNA	0.575374621	1.88E-04
416503	'FLCN'	mRNA	0.717885021	0.002807191
416505	'NT5M'	mRNA	-0.830259135	0.003139739
416507	'RASD1'	mRNA	1.89635476	0.007383702
416511	'ATPAF2'	mRNA	-0.530891531	0.045433178
416519	'SMCR8'	mRNA	0.931979346	9.12E-04
416520	'SHMT1'	mRNA	-1.913259686	1.16E-06
416524	'EPN2'	mRNA	1.172619597	1.50E-05
416526	'CACNA1H'	mRNA	-0.735693524	0.042971358
416530	'LOC416530'	mRNA	-1.023179364	0.002367408
416531	'CHTF18'	mRNA	-0.697572305	0.010276722
416536	'HAGHL'	mRNA	0.574402029	0.025813724
416549	'ZNF598'	mRNA	0.641037557	0.037868906
416569	'RBBP6'	mRNA	0.66374327	0.001218288
416572	'PALB2'	mRNA	-0.699811875	0.039237873
416575	'PLK1'	mRNA	-1.061710363	0.009753432
416580	'USP31'	mRNA	0.776656848	9.94E-06
416585	'IL4R'	mRNA	0.613252712	0.036428239
416588	'PDPK1'	mRNA	1.110412616	1.19E-04
416589	'KCTD5'	mRNA	0.67008132	7.55E-04
416593	'UNKL'	mRNA	0.439693035	0.032492907
416595	'KIAA0430'	mRNA	0.602733273	2.38E-04
416597	'NDE1'	mRNA	-1.023510158	0.011220081
416610	'TMC7'	mRNA	1.23983017	0.003820654
416611	'TMC5'	mRNA	0.838925218	0.045782964
416612	'GDE1'	mRNA	-0.54859632	0.027699903
416621	'CDR2'	mRNA	0.88654972	0.008351667
416632	'CLEC16A'	mRNA	0.438659147	0.038288867
416633	'CIITA'	mRNA	1.154113769	0.028629969
416642	'ABAT'	mRNA	1.442574646	1.91E-04
416656	'CLCN7'	mRNA	0.490516935	0.023878523
416659	'NAA60'	mRNA	0.5223709	0.028137549
416661	'UBALD1'	mRNA	0.914933791	9.28E-04
416664	'ZKSCAN7L'	mRNA	-0.774135977	0.037892468
416666	'TRAP1'	mRNA	-0.689701723	0.0121374
416667	'CREBBP'	mRNA	0.560130945	0.021530147
416670	'CORO7'	mRNA	-0.464737255	0.017195458
416684	'CEP41'	mRNA	-0.844831059	0.017231577
416693	'NET1'	mRNA	0.719386536	0.009394257
416695	'LOC416695'	mRNA	-1.633588663	5.41E-04
416717	'SYNDIG1'	mRNA	-1.01342892	0.021001101
416719	'MGME1'	mRNA	-0.612481543	0.026222602
416720	'OVOL2'	mRNA	0.840609523	0.02014457
416749	'CCNF'	mRNA	-0.801382344	0.0233986
416755	'LOC416755'	mRNA	-0.982876871	1.45E-05
416758	'IFT140'	mRNA	-0.799699262	0.005206359
416759	'TMEM204'	mRNA	-0.856519764	0.027842969
416762	'CRAMP1'	mRNA	1.072110258	1.75E-06
416766	'SNAP29'	mRNA	0.441860877	0.025637484
416767	'PI4KA'	mRNA	0.317241497	0.043073244
416770	'SDF2L1'	mRNA	0.553129994	0.013407454
416774	'YPEL1'	mRNA	0.874651417	0.024653504
416776	'CDC45'	mRNA	-1.498686618	1.65E-05
416782	'TXNRD2'	mRNA	-0.830476996	0.006892694
416784	'TANGO2'	mRNA	-0.581212532	0.002297411
416792	'CHFR'	mRNA	0.539035645	0.036199319
416796	'GALNT9'	mRNA	1.702365997	0.001684027
416798	'NOC4L'	mRNA	-0.542473205	0.004436255
416799	'PUS1'	mRNA	-0.632210341	0.038686047
416801	'MMP17'	mRNA	-1.881946218	5.93E-08
416811	'AACS'	mRNA	-1.167839041	0.003199101
416826	'CDK2AP1'	mRNA	-1.272304083	0.001612539
416832	'OGFOD2'	mRNA	-0.759456354	0.001266046
416834	'ABCB9'	mRNA	0.89232532	0.009811991
416842	'ANAPC5'	mRNA	-0.684683351	0.017301489
416857	'MLXIP'	mRNA	0.78365182	0.006442036
416865	'KNTC1'	mRNA	-1.783258926	5.90E-08
416872	'PPP1CC'	mRNA	0.458730457	0.017944721
416889	'FICD'	mRNA	0.699046119	0.022315426
416891	'ISCU'	mRNA	-0.364871506	0.047386312
416892	'TMEM119'	mRNA	-0.850286824	0.006002706
416918	'XBP1'	mRNA	0.509359585	0.017373806
416920	'KREMEN1'	mRNA	-0.875210619	0.014759853
416924	'LOC416924'	mRNA	-0.60416199	0.007498693
416926	'DGCR2'	mRNA	0.360099219	0.04857095
416943	'GGT5'	mRNA	-1.927732499	0.001027396
416947	'SNRPD3'	mRNA	-0.509463333	0.024950432
416955	'YWHAH'	mRNA	-0.547178931	0.017177548
416959	'LOC416959'	mRNA	-1.649423734	5.52E-07
416965	'RNF185'	mRNA	0.659408243	0.019936448
416973	'POP5'	mRNA	-0.834441154	0.011025865
416975	'COQ5'	mRNA	-0.336738615	0.046059863
416984	'CIT'	mRNA	-1.420252227	1.95E-04
416991	'VSIG10'	mRNA	0.970532249	0.013784442
416997	'POLE'	mRNA	-1.536932339	2.94E-06
416999	'AIFM3'	mRNA	1.117263864	0.02557029
417005	'DUSP18'	mRNA	-2.402506328	0.035722545
417011	'TBC1D10A'	mRNA	0.466165291	0.034137543
417015	'MTMR3'	mRNA	0.470808846	0.035843523
417022	'EWSR1'	mRNA	-0.592080209	0.0038522
417027	'MED13L'	mRNA	0.850092178	8.10E-07
417049	'BRD2'	mRNA	0.402309516	0.019726974
417090	'ZBTB34'	mRNA	0.821138635	3.68E-05
417091	'ZBTB43'	mRNA	0.984922964	4.48E-04
417095	'GAPVD1'	mRNA	0.712275077	0.001612539
417109	'RC3H2'	mRNA	0.510082586	0.0016857
417110	'MRRF'	mRNA	-0.435918185	0.020913537
417113	'LOC417113'	mRNA	-2.226789884	6.45E-07
417118	'STOM'	mRNA	0.927698526	4.25E-04
417124	'CUTA'	mRNA	1.170772845	0.035230394
417127	'CAMSAP1'	mRNA	0.766898653	2.13E-04
417131	'CEP350L'	mRNA	1.345666561	0.024886098
417133	'SNAPC4'	mRNA	0.534670641	0.020432597
417136	'SEC16A'	mRNA	0.536335665	0.024606631
417139	'FAM69B'	mRNA	-0.78170659	0.029197874
417143	'RXRA'	mRNA	0.96472274	0.003636313
417147	'ADAMTSL2'	mRNA	-0.906835421	0.016042495
417166	'TSC1'	mRNA	0.621107994	0.001569111
417169	'TTF1'	mRNA	0.556960129	0.027620974
417173	'RAPGEF1'	mRNA	0.485574567	0.02753015
417175	'POMT1'	mRNA	-0.681470928	5.81E-06
417177	'PRRC2B'	mRNA	0.582178849	2.00E-04
417184	'FUBP3'	mRNA	0.507484302	0.028379201
417193	'PTGES'	mRNA	-1.47297532	6.57E-06
417195	'CRAT'	mRNA	1.01932088	0.009645325
417203	'SPOUT1'	mRNA	-0.564378291	0.02080799
417204	'ENDOG'	mRNA	-0.766640396	2.59E-05
417205	'ZER1'	mRNA	0.658322857	0.003271834
417209	'PKN3'	mRNA	-1.385674596	5.48E-04
417211	'WDR34'	mRNA	-1.351406107	7.50E-05
417213	'ODF2'	mRNA	-0.644366682	8.77E-05
417216	'CIZ1'	mRNA	-0.777170993	6.33E-06
417217	'DNM1'	mRNA	0.843466668	0.008799902
417227	'FPGS'	mRNA	-1.152635787	0.00120777
417231	'COL27A1'	mRNA	-1.123979774	0.006207579
417258	'ANAPC2'	mRNA	-0.714650118	0.00972922
417263	'STPG3'	mRNA	-1.618782265	0.022510859
417268	'SLC31A1'	mRNA	0.874462709	0.019638228
417272	'BSPRY'	mRNA	0.878810521	0.029825038
417275	'POLE3'	mRNA	-0.79201475	6.77E-04
417284	'RABL6'	mRNA	0.37054403	0.030520002
417294	'TMEM141'	mRNA	-0.442773576	0.048767573
417298	'FCN2'	mRNA	-1.363130209	0.019726974
417324	'FAM18B1'	mRNA	0.591073785	0.013876679
417334	'TBCD'	mRNA	-0.433297833	0.038457945
417335	'FN3K'	mRNA	1.487209976	2.67E-06
417338	'RAB40B'	mRNA	1.160702945	0.013290378
417341	'NARF'	mRNA	0.710983015	0.017225274
417343	'HEXDC'	mRNA	-0.551165377	0.039687919
417348	'TNRC6C'	mRNA	0.679443135	0.001807908
417358	'RHBDF2'	mRNA	-0.444573705	0.046048108
417360	'PRPSAP1'	mRNA	0.88027817	1.96E-04
417366	'ACOX1'	mRNA	0.919830701	0.035840984
417368	'WBP2'	mRNA	0.984714367	0.019695686
417374	'ITGB4'	mRNA	0.875943586	0.015765391
417378	'CSNK1D'	mRNA	0.332234703	0.030048784
417387	'MBTD1'	mRNA	0.887907708	2.53E-04
417391	'TOM1L1'	mRNA	0.736354091	0.048327212
417393	'STXBP4'	mRNA	-0.91818989	0.002460033
417395	'HLF'	mRNA	1.113011407	0.006135504
417398	'TMEM100'	mRNA	-1.644391363	0.006444035
417399	'PCTP'	mRNA	-1.596260059	0.01246282
417401	'TRIM25'	mRNA	1.557329842	0.001297128
417410	'RHOT1'	mRNA	0.354779417	0.037897727
417413	'ZNF207'	mRNA	0.409897566	0.014568281
417415	'TEX2'	mRNA	0.659863874	0.022510859
417419	'CEP95'	mRNA	-1.125838967	0.017540785
417420	'KPNA2'	mRNA	-1.016158972	0.012583768
417427	'HELZ'	mRNA	0.562731281	0.005267577
417430	'PRKCA'	mRNA	0.914255982	0.001787459
417434	'GNA13'	mRNA	0.780788841	0.006654669
417437	'WIPI1'	mRNA	0.532073341	0.005002796
417439	'FAM20A'	mRNA	-0.970024453	0.025033271
417454	'CCDC137'	mRNA	-0.849522178	0.013655205
417456	'NPLOC4'	mRNA	0.609232001	0.001445385
417458	'ANGPTRL2'	mRNA	-1.544015864	1.82E-04
417459	'ANGPTRL1'	mRNA	-1.331446582	4.78E-04
417472	'MTMR4'	mRNA	0.917662814	0.016468358
417477	'SBDS'	mRNA	0.464599346	0.01424345
417488	'CLIP2'	mRNA	-0.721860561	0.013952938
417503	'IFT22'	mRNA	-0.749769655	0.007331324
417513	'RASA4'	mRNA	-1.022112552	0.008097883
417520	'POR'	mRNA	1.476201119	7.51E-06
417523	'MMP28'	mRNA	-1.008347152	0.02729128
417528	'RAD51D'	mRNA	-1.147628668	7.62E-07
417529	'RFFL'	mRNA	0.858482004	0.0016857
417534	'CCL26'	mRNA	-1.617007548	0.020903526
417549	'TMEM248'	mRNA	0.555212842	0.023562308
417563	'RPA1'	mRNA	-0.627327284	0.012822363
417565	'POLDIP2'	mRNA	0.520076332	0.002988727
417567	'SEBOX'	mRNA	1.179933592	0.017795328
417568	'SARM1'	mRNA	-1.289102014	0.004347
417576	'NEK8'	mRNA	-0.526528779	0.045433178
417579	'FLOT2'	mRNA	-0.494297783	2.44E-04
417580	'PHF12'	mRNA	0.456448519	0.027958168
417583	'TAOK1'	mRNA	0.406611583	0.01010496
417584	'GIT1'	mRNA	0.605286592	0.007861415
417591	'GOSR1'	mRNA	0.625100799	0.008424569
417595	'SPECC1'	mRNA	-0.728910516	0.011355251
417597	'TTC19'	mRNA	-0.404272652	0.032530345
417612	'AKAP10'	mRNA	0.549481581	0.015531813
417613	'NLE1'	mRNA	-0.936281184	0.006328484
417615	'ALDH3A2'	mRNA	0.883152152	0.006906111
417617	'SLC47A1'	mRNA	1.040553085	0.004691901
417619	'NXN'	mRNA	-0.953422499	0.001827353
417631	'GDPD1'	mRNA	1.900003567	6.84E-04
417639	'MED13'	mRNA	0.782954784	0.003804365
417642	'BRIP1'	mRNA	-1.905690431	2.28E-07
417643	'BCAS3'	mRNA	0.570954447	0.028368135
417646	'USP32'	mRNA	1.287020733	3.84E-04
417656	'TADA2A'	mRNA	-0.905640817	0.002501849
417657	'DUSP14'	mRNA	-0.97782511	3.43E-04
417663	'DYNLL2'	mRNA	-0.703497292	0.006284626
417665	'CUEDC1'	mRNA	-0.866910872	0.00137762
417672	'TNFAIP1'	mRNA	0.450038336	0.030720881
417685	'FAM64A'	mRNA	-1.697744618	0.00763867
417692	'KIF21A'	mRNA	0.851971954	0.010217429
417694	'ABCD2'	mRNA	0.709982194	0.009662932
417700	'SLC26A3'	mRNA	1.700566447	0.004320645
417705	'HBP1'	mRNA	0.556759265	0.039541837
417706	'PIK3CG'	mRNA	0.644848514	0.009609139
417731	'BRD1'	mRNA	0.841431651	3.35E-04
417741	'LOC417741'	mRNA	-5.44220388	9.44E-05
417750	'WASL'	mRNA	0.41314496	0.017751621
417756	'CADPS2'	mRNA	0.72935365	0.018105172
417762	'ING3'	mRNA	0.602113861	0.002041918
417766	'CTTNBP2'	mRNA	-0.766184254	0.014460516
417776	'BMT2'	mRNA	0.936808575	0.002663214
417779	'DOCK4'	mRNA	1.31535187	1.42E-05
417783	'DNAJB9'	mRNA	0.727537822	0.025811257
417785	'PNPLA8'	mRNA	1.206999327	2.53E-04
417790	'YAF2'	mRNA	0.496164955	0.037146024
417796	'IRAK4'	mRNA	0.849373931	0.007458161
417807	'SLC38A2'	mRNA	0.827918457	0.001644922
417818	'MON2'	mRNA	0.767236545	1.83E-06
417821	'SRGAP1'	mRNA	-0.915496089	0.012908946
417824	'XPOT'	mRNA	0.503877732	0.002794431
417825	'TBK1'	mRNA	0.703461524	0.003968152
417829	'GNS'	mRNA	0.736213178	0.003741449
417833	'MSRB3'	mRNA	-1.162456321	2.23E-04
417843	'CPM'	mRNA	-0.494008496	0.002462221
417844	'CPSF6'	mRNA	0.369404778	0.006520245
417845	'FRS2'	mRNA	0.483836242	0.024550171
417855	'ZFC3H1'	mRNA	0.724950858	1.34E-05
417857	'TBC1D15'	mRNA	0.588422213	0.026930888
417866	'OSBPL8'	mRNA	0.597933042	0.015796228
417868	'E2F7'	mRNA	-1.262027716	2.92E-04
417875	'ACSS3'	mRNA	-0.693244327	0.02808581
417887	'CEP290'	mRNA	-1.323702949	2.21E-04
417891	'LUM'	mRNA	-1.693261358	5.93E-08
417892	'DCN'	mRNA	-1.218706569	0.001454471
417896	'EEA1'	mRNA	0.625391355	0.002902732
417899	'MRPL42'	mRNA	-0.472047975	0.022818982
417905	'TMCC3'	mRNA	1.140874394	0.004180105
417907	'NDUFA12'	mRNA	-0.451079545	0.019099466
417913	'USP44'	mRNA	0.633059952	0.015786937
417916	'SNRPF'	mRNA	-1.175419616	0.003636313
417918	'LTA4H'	mRNA	0.9185968	6.66E-05
417920	'CDK17'	mRNA	0.7567496	0.002262314
417922	'NEDD1'	mRNA	-0.63117402	0.009118045
417923	'TMPO'	mRNA	-0.530340413	0.006146985
417925	'IKBIP'	mRNA	-0.962703696	4.72E-04
417930	'SCYL2'	mRNA	0.647359984	0.001844582
417931	'GAS2L3'	mRNA	-0.702086676	5.01E-04
417934	'ARL1'	mRNA	-0.421419905	0.009290674
417940	'TMEM140'	mRNA	0.657368678	0.047694259
417948	'HIST1H110'	mRNA	-0.56527905	0.023918041
417968	'GUCY2C'	mRNA	0.962889589	0.02340637
417969	'TTC26'	mRNA	-1.168225598	0.001107029
417970	'UBN2'	mRNA	0.585989249	0.008764461
417972	'GBE'	mRNA	3.142875558	0.032492907
417975	'RRP7A'	mRNA	-0.523994118	0.041931294
417981	'CYP2D6'	mRNA	1.459434773	0.020878948
417982	'CENPM'	mRNA	-1.365337075	0.004136622
417984	'CCDC134'	mRNA	-0.948771002	3.02E-04
417987	'NFE2L1'	mRNA	0.431076944	0.049424324
417989	'PMM1'	mRNA	0.678062738	0.003035135
417990	'POLR3H'	mRNA	-0.479136196	0.041871543
417999	'L3MBTL2'	mRNA	-0.469341961	0.022913834
418003	'ST13'	mRNA	0.586190973	0.017424023
418004	'SLC25A17'	mRNA	0.818557335	3.78E-04
418010	'TNRC6B'	mRNA	0.428703154	0.016999777
418019	'DNAL4'	mRNA	-0.585618475	0.044340714
418026	'KDELR3'	mRNA	-1.23761484	9.84E-04
418029	'BAIAP2L2'	mRNA	0.701164826	0.022663136
418032	'MICALL1'	mRNA	-0.630815715	0.033112217
418040	'CDC42EP1'	mRNA	-0.766527879	9.27E-04
418058	'MCM5'	mRNA	-1.966327995	2.01E-05
418059	'HMGXB4'	mRNA	-0.643486376	0.009865957
418060	'ISX'	mRNA	0.941771421	0.037868906
418062	'LARGE1'	mRNA	0.854594603	0.003019642
418067	'MTERF2'	mRNA	-1.263670943	0.003910365
418069	'RIC8B'	mRNA	0.946720329	0.006775702
418071	'POLR3B'	mRNA	-0.585413646	0.003159882
418073	'CKAP4'	mRNA	-1.167868142	2.01E-04
418075	'APPL2'	mRNA	0.932966155	0.003530733
418078	'ALDH1L2'	mRNA	-1.1360535	0.020215592
418083	'HCFC2'	mRNA	0.532202688	0.013395476
418092	'PARPBP'	mRNA	-1.4531168	0.01425889
418093	'NUP37'	mRNA	-1.047255759	9.46E-05
418098	'CHPT1'	mRNA	-0.639759392	1.93E-04
418100	'PARP12'	mRNA	0.871703872	0.049449705
418109	'CGTL'	mRNA	1.616939572	1.18E-04
418110	'KDM7A'	mRNA	1.109468544	0.00169943
418112	'SLC37A3'	mRNA	0.509649644	0.04300758
418119	'MRPS33'	mRNA	-0.575506635	0.029192977
418121	'AGK'	mRNA	-0.749782855	0.001018865
418122	'SSBP1'	mRNA	-0.523828017	0.024677408
418139	'DENND5B'	mRNA	1.459409574	0.004239759
418143	'TMTC1'	mRNA	-1.293117117	0.010776204
418144	'DDX11'	mRNA	-0.774425349	0.009697982
418148	'KDM5A'	mRNA	0.403307568	0.014939189
418149	'CCDC77'	mRNA	-1.563462945	1.02E-05
418152	'RAD52'	mRNA	-1.731007869	1.74E-05
418158	'IL17RA'	mRNA	0.660929389	0.001577544
418160	'CECR1'	mRNA	-0.536072541	0.049450055
418164	'MICAL3'	mRNA	0.414642896	0.049544609
418165	'PEX26'	mRNA	0.466120286	0.028058914
418172	'BPGM'	mRNA	-0.567043263	0.011009009
418173	'RERG'	mRNA	-1.349017631	0.001820592
418178	'MGST1'	mRNA	0.689821488	0.006056699
418183	'PLEKHA5'	mRNA	0.447947224	0.039101711
418185	'PDE3A'	mRNA	1.023658806	3.14E-04
418196	'ETNK1'	mRNA	1.681555694	3.20E-04
418200	'ABCC9'	mRNA	-0.888450423	0.042638872
418207	'KRAS'	mRNA	0.682243996	0.013290378
418210	'RASSF8'	mRNA	-0.869543874	0.029020942
418211	'SSPN'	mRNA	-1.099139343	1.99E-04
418212	'ITPR2'	mRNA	0.619060963	0.005497322
418213	'INTS13'	mRNA	0.565537388	0.001968383
418214	'FGFR1OP2'	mRNA	0.620287069	0.017490538
418222	'LOC418222'	mRNA	1.722914084	4.08E-07
418224	'ARFGAP3'	mRNA	0.51096371	0.026434918
418229	'MPPED1'	mRNA	-0.868305177	0.020834053
418233	'PNPLA3'	mRNA	-1.892643073	4.51E-07
418237	'PRR5'	mRNA	0.680737503	0.04792887
418240	'NUP50'	mRNA	0.710909139	0.008560045
418242	'UPK3A'	mRNA	-2.847005663	0.008295269
418251	'A2M'	mRNA	1.928836559	0.018245224
418265	'MAN1A2'	mRNA	0.471560008	0.040149805
418274	'MRPL51'	mRNA	-0.552514914	0.009388396
418275	'NCAPD2'	mRNA	-0.953376061	0.001099889
418279	'LPAR5'	mRNA	1.075980973	0.04792887
418288	'GPR162'	mRNA	-1.489917737	1.22E-05
418289	'P3H3'	mRNA	-1.343125785	0.002581145
418291	'LRRC23'	mRNA	-1.580160579	0.022723571
418294	'C1S'	mRNA	-1.164366834	0.008351667
418295	'C1R'	mRNA	-0.831423629	0.040966528
418296	'RBP5'	mRNA	-1.367444759	0.004122361
418297	'CLSTN3'	mRNA	-0.826521802	0.033602911
418308	'EPHB6'	mRNA	-1.333540997	6.24E-04
418324	'CTC1'	mRNA	-0.708525243	0.025196455
418325	'TNFRSF1A'	mRNA	0.695148798	0.003204479
418326	'POLQ'	mRNA	-1.155917739	0.001644922
418335	'GSK3B'	mRNA	0.447041962	0.039492122
418336	'SLC22A15'	mRNA	1.061031836	9.51E-04
418338	'CHD1L'	mRNA	-1.395261409	3.95E-08
418359	'CFAP44'	mRNA	-1.191099928	0.014568281
418361	'BOC'	mRNA	-0.712285553	0.034028845
418368	'SLC35A5'	mRNA	0.628786141	0.003462467
418376	'TTF2'	mRNA	-1.158756977	2.59E-06
418383	'TBC1D23'	mRNA	0.593743435	0.001752425
418390	'ADGRG7'	mRNA	1.40907887	4.81E-04
418391	'TFG'	mRNA	0.385805009	0.043215939
418393	'IMPG2'	mRNA	1.402715478	3.48E-04
418402	'CEP97'	mRNA	0.537397136	0.038758651
418406	'CBLB'	mRNA	0.712507944	0.001307763
418409	'IFT57'	mRNA	-0.923655887	0.011071218
418410	'KIAA1524'	mRNA	-1.134122669	0.006892694
418413	'HJURP'	mRNA	-1.202164262	2.32E-05
418421	'LOC418421'	mRNA	1.13674896	0.010415206
418424	'CD200L'	mRNA	-1.198357262	1.29E-05
418426	'BTLA'	mRNA	1.989911704	0.03366423
418428	'ZNF654'	mRNA	0.565955028	0.00676873
418430	'PROS1'	mRNA	-1.046708584	0.001513036
418433	'ARL6'	mRNA	-0.890383078	0.015856253
418436	'MINA'	mRNA	-0.79396443	0.001178242
418450	'CD101'	mRNA	1.278455398	0.001291439
418451	'IGSF3'	mRNA	-0.581273241	0.026396507
418452	'ADPRH'	mRNA	-0.424880688	0.049314432
418455	'POGLUT1'	mRNA	-0.733636684	0.047878307
418460	'PDZK1'	mRNA	1.359514375	0.003930497
418461	'CHMP2B'	mRNA	1.021218843	0.009738282
418462	'VGLL3'	mRNA	-1.300063778	9.37E-04
418467	'RBM11'	mRNA	-0.936314724	0.014813066
418481	'N6AMT1'	mRNA	-1.074969076	0.006860546
418482	'LTN1'	mRNA	0.537726682	0.001983196
418487	'MAP3K7CL'	mRNA	1.158086278	0.034225153
418488	'BACH1'	mRNA	1.177189831	1.50E-05
418494	'MIS18A'	mRNA	-1.208605354	3.96E-04
418504	'DONSON'	mRNA	-0.989209477	0.002663214
418510	'RCAN1'	mRNA	0.405015336	0.022501408
418513	'MORC3'	mRNA	0.607067292	5.16E-04
418514	'CHAF1B'	mRNA	-0.870184016	0.002253249
418516	'HLCS'	mRNA	0.415895987	0.037496326
418518	'TTC3'	mRNA	0.585949805	0.028576856
418520	'PSMG1'	mRNA	-0.631673818	0.025071888
418529	'RIPK4'	mRNA	1.079202301	0.031479944
418533	'ABCG1'	mRNA	1.212442449	0.017725872
418542	'PKNOX1'	mRNA	0.421377622	0.022627382
418556	'KDM6A'	mRNA	0.578093306	0.020499684
418558	'FUNDC1'	mRNA	-0.587576684	0.005959015
418565	'CASK'	mRNA	0.627704641	0.009108092
418567	'DDX3X'	mRNA	0.391123429	0.010928225
418569	'USP9X'	mRNA	0.520809119	0.015139999
418579	'SRPX'	mRNA	-1.075032774	0.033963853
418588	'TAB3'	mRNA	0.5214731	4.53E-04
418589	'GK'	mRNA	1.457773939	0.01885445
418593	'POLA1'	mRNA	-1.096618637	2.72E-09
418596	'ZFX'	mRNA	0.464285037	0.007396157
418598	'KLHL15'	mRNA	0.468866758	0.024224261
418601	'PRDX4'	mRNA	-0.78082199	0.0233986
418609	'MAP3K15'	mRNA	1.09666586	0.018234024
418614	'RAI2'	mRNA	0.475533983	0.048280768
418619	'SYAP1'	mRNA	0.497721162	0.029795619
418622	'TMEM27'	mRNA	2.037617864	0.009620025
418623	'ACE2'	mRNA	2.573151903	0.015342779
418628	'FANCB'	mRNA	-1.291576165	0.007943006
418635	'RAB9A'	mRNA	0.826595321	0.002255264
418651	'SHROOM2'	mRNA	1.025209868	0.002349571
418657	'MXRA5'	mRNA	-0.960931944	0.0126163
418660	'GYG2'	mRNA	-2.001213806	0.005478819
418663	'ZBED1'	mRNA	0.437243797	0.049541018
418664	'AKAP17A'	mRNA	0.508608833	0.025345846
418675	'RP2'	mRNA	0.850245468	0.003816711
418677	'CYFIP1'	mRNA	0.457308424	0.038550961
418681	'NIPA1'	mRNA	0.879152481	0.016655728
418682	'HERC2'	mRNA	0.521769323	0.004391928
418686	'UBE3A'	mRNA	0.526805998	0.007049449
418709	'PDCL3'	mRNA	-0.340510418	0.044511871
418714	'MAP4K4'	mRNA	0.861206257	9.16E-04
418716	'IL1RL2'	mRNA	-1.055828075	0.005452867
418726	'FHL2'	mRNA	-1.932768956	3.14E-09
418731	'SH3RF3'	mRNA	-1.16402486	0.00263152
418744	'CUL4A'	mRNA	0.748729014	0.017540785
418749	'ATP11A'	mRNA	0.56999372	0.01369378
418752	'COL4A2'	mRNA	-1.031451011	0.002485746
418753	'RAB20'	mRNA	0.836580399	0.001009664
418760	'ANKRD10'	mRNA	0.401560604	0.018898579
418766	'KDELC1'	mRNA	-1.129186746	6.18E-04
418767	'TEX30'	mRNA	-1.191082191	0.008204779
418780	'STK24'	mRNA	0.388428995	0.02069642
418785	'UGGT2'	mRNA	-1.087685609	0.010727399
418790	'CLDN10'	mRNA	1.062764862	0.010012579
418792	'GPR180'	mRNA	1.092266893	2.41E-04
418795	'GPC5'	mRNA	1.157977899	0.015880418
418803	'NDFIP2'	mRNA	0.713637374	0.03801473
418805	'RNF219'	mRNA	-1.200404417	5.39E-07
418808	'MYCBP2'	mRNA	0.843496989	5.23E-06
418815	'LMO7'	mRNA	0.931593938	0.039691187
418818	'KLF5'	mRNA	1.249207486	9.08E-04
418822	'MZT1'	mRNA	-1.375243367	0.002433781
418824	'DIAPH3'	mRNA	-1.557698121	1.46E-04
418826	'OLFM4'	mRNA	-0.963697601	3.88E-06
418827	'SUGT1'	mRNA	0.453661522	0.038878636
418828	'ELF1'	mRNA	0.935652628	0.021097673
418832	'NAA16'	mRNA	0.613381086	0.00285979
418842	'GPALPP1'	mRNA	-0.507681548	0.011833583
418845	'SLC25A30'	mRNA	-0.850023259	0.004230388
418846	'COG3'	mRNA	0.413522717	0.01904501
418850	'ZC3H13'	mRNA	0.306108454	0.031805469
418854	'RUBCNL'	mRNA	1.442162865	5.20E-05
418856	'ESD'	mRNA	0.554591738	0.023459365
418863	'FNDC3A'	mRNA	0.663373759	0.038707195
418865	'CAB39L'	mRNA	0.674519392	0.048456834
418874	'RNASEH2B'	mRNA	-0.865866584	4.07E-04
418879	'ATP7B'	mRNA	1.019899355	0.02679624
418882	'CKAP2'	mRNA	-1.389042014	1.76E-06
418886	'SLC25A15'	mRNA	-1.512957289	3.51E-05
418889	'LHFP'	mRNA	-0.944876597	0.007622682
418892	'C4A'	mRNA	-1.361921288	0.023711246
418894	'UFM1'	mRNA	-0.458968252	0.02870619
418902	'SPG20'	mRNA	0.752122676	0.003215054
418903	'DCLK1'	mRNA	-1.177133722	0.027620974
418907	'RFC3'	mRNA	-1.923540613	9.20E-08
418912	'N4BP2L2'	mRNA	0.673371765	0.028899689
418917	'HSPH1'	mRNA	0.951254064	4.36E-04
418922	'SLC7A1'	mRNA	-1.206798869	9.46E-05
418926	'PAN3'	mRNA	0.782331453	0.002914075
418935	'RNF6'	mRNA	0.357808832	0.03366423
418936	'ATP8A2'	mRNA	-1.397762507	1.07E-06
418939	'AMER2'	mRNA	1.752359527	5.72E-07
418940	'SPATA13'	mRNA	1.325494882	7.76E-05
418942	'MIPEP'	mRNA	-0.533594349	0.001612539
418945	'SGCG'	mRNA	-0.935316343	0.005577116
418948	'SKA3'	mRNA	-1.54724059	4.60E-04
418952	'IFT88'	mRNA	-0.953129018	0.022158948
418955	'PSPC1'	mRNA	-0.568651246	0.016539547
418960	'CENPJ'	mRNA	-1.452950725	5.02E-05
418966	'KDELC2'	mRNA	-1.158711489	9.37E-04
418968	'ACAT1'	mRNA	-1.125618064	2.89E-05
418972	'ALKBH8'	mRNA	-1.046852549	0.032274848
418992	'MTMR2'	mRNA	-0.425014764	0.039115765
418998	'HEPHL1'	mRNA	-0.912862057	0.045087169
419001	'C1H11ORF54'	mRNA	0.620592199	0.043987267
419012	'NOX4'	mRNA	-1.012091512	0.012027006
419020	'RAB30'	mRNA	-0.731775174	0.048143939
419021	'PCF11'	mRNA	0.577116215	0.005537276
419032	'NOBOX'	mRNA	1.813254889	0.003504052
419037	'BEND7'	mRNA	0.897215471	0.00461888
419042	'RAD51AP1'	mRNA	-1.148582906	2.53E-04
419054	'CHRDL2'	mRNA	-1.075656267	0.005269122
419057	'P4HA3'	mRNA	-1.192889693	0.017362408
419064	'PLEKHB1'	mRNA	-0.900551699	0.00763373
419073	'DCHS1'	mRNA	-0.746404227	0.025716876
419081	'RRM1'	mRNA	-1.556418156	1.05E-06
419084	'GDPD4'	mRNA	1.528384486	0.014184582
419088	'TSKU'	mRNA	1.026960153	0.034307117
419091	'UVRAG'	mRNA	0.405283894	0.035843523
419096	'BCL2L14'	mRNA	0.702480965	0.034180876
419100	'UPF2'	mRNA	0.434084575	0.048327212
419107	'TAF3'	mRNA	0.448914388	0.005558967
419115	'L3MBTL1'	mRNA	0.618093062	0.021383716
419117	'EPB41L1'	mRNA	-0.730780843	0.012652049
419122	'NCOA6'	mRNA	0.813324032	1.14E-05
419126	'RBL1'	mRNA	-0.971672395	0.002094004
419128	'RALGAPB'	mRNA	0.616482483	0.001992278
419134	'CPNE1'	mRNA	0.636445803	4.10E-04
419138	'CEP250'	mRNA	-0.586102029	0.027559267
419142	'MAP1LC3A'	mRNA	0.668210991	0.001250755
419145	'ITCH'	mRNA	0.853118215	0.001487489
419156	'TOX2'	mRNA	0.826594219	0.015302061
419166	'SGK2'	mRNA	1.32035291	0.024781446
419168	'ARHGAP40'	mRNA	-1.498688191	0.01904501
419170	'PPP1R16B'	mRNA	0.783571075	0.032492907
419173	'MAFB'	mRNA	1.555832916	6.11E-04
419184	'SDC4'	mRNA	0.859312079	0.014235987
419194	'ADA'	mRNA	0.78882772	0.01647883
419208	'NCOA3'	mRNA	0.556320442	2.44E-04
419209	'SULF2'	mRNA	-0.861200621	0.004659014
419211	'ARFGEF2'	mRNA	0.697001836	0.002295523
419223	'TAF4'	mRNA	0.446633172	0.046928961
419226	'MTG2'	mRNA	-0.96837127	3.27E-05
419241	'ARFGAP1'	mRNA	0.606214924	3.46E-05
419243	'COL20A1'	mRNA	-1.78701891	0.003519993
419245	'PPDPF'	mRNA	-1.247286982	0.019844157
419248	'PCMTD2'	mRNA	0.970806875	0.001085173
419254	'PRPF6'	mRNA	0.64065669	2.65E-04
419256	'DNAJC5'	mRNA	1.012168345	0.017202626
419262	'RTEL1'	mRNA	-1.09920868	2.18E-04
419264	'GMEB2'	mRNA	0.41630163	0.033963853
419286	'COMMD7'	mRNA	-0.906487597	8.25E-05
419293	'LBP'	mRNA	-1.055764678	5.83E-06
419295	'RPRD1B'	mRNA	0.390795352	0.02984262
419302	'SNX21'	mRNA	-0.662183659	0.00221427
419309	'ZNF831'	mRNA	1.329216648	0.048285325
419311	'CTSZ'	mRNA	0.886637395	3.59E-04
419313	'GNAS'	mRNA	0.789108051	0.001228482
419314	'NPEPL1'	mRNA	0.509953808	0.013812019
419315	'STX16'	mRNA	0.450605435	0.035040648
419316	'APCDD1L'	mRNA	-1.542234962	4.66E-06
419317	'VAPB'	mRNA	0.793484399	6.17E-04
419318	'RAB22A'	mRNA	1.164085645	8.05E-05
419337	'PFDN4'	mRNA	0.480762364	0.029150514
419350	'ADNP'	mRNA	0.308666989	0.021862387
419352	'PARD6B'	mRNA	1.202023104	0.041871543
419360	'ARHGEF10L'	mRNA	-0.615737832	0.04289987
419364	'ERRFI1'	mRNA	0.681785419	0.046386251
419366	'PER3'	mRNA	2.439178042	1.70E-16
419369	'CAMTA1'	mRNA	0.617578814	0.039640794
419374	'RNF207'	mRNA	-1.011333108	0.046450986
419377	'NPHP4'	mRNA	-0.829298463	6.14E-04
419383	'WRAP73'	mRNA	-0.615766356	0.044722056
419396	'PEX10'	mRNA	-0.470698454	0.049591684
419399	'PRKCZ'	mRNA	0.879106085	0.005419756
419402	'GNB1'	mRNA	0.34276536	0.049591684
419403	'NADK'	mRNA	0.39246719	0.025588894
419404	'LOC419404'	mRNA	-0.464827554	0.003239872
419407	'MMP23B'	mRNA	-1.365850012	3.26E-06
419408	'MIB2'	mRNA	0.765840005	8.84E-04
419413	'VWA1'	mRNA	-1.13006139	0.008701927
419420	'ACAP3'	mRNA	-1.028212422	0.001644922
419421	'UBE2J2'	mRNA	0.570666506	0.004914882
419422	'FAM132A'	mRNA	-1.025959923	7.58E-04
419435	'RERE'	mRNA	0.634208966	0.001907026
419438	'SLC2A5'	mRNA	2.281857602	2.47E-05
419439	'GPR157'	mRNA	0.823856169	0.001663401
419447	'RBP7'	mRNA	-2.60992205	8.00E-04
419460	'SPEN'	mRNA	0.550019436	0.042971358
419467	'ALDH4A1'	mRNA	-0.443060645	0.002861882
419476	'TMCO4'	mRNA	-1.515433909	3.11E-06
419481	'VPS13D'	mRNA	0.516585982	0.049658788
419485	'PLOD1'	mRNA	-0.385714201	0.023133395
419498	'GUCA2A'	mRNA	1.130829337	0.022744203
419508	'CCDC30'	mRNA	-0.590255969	0.011763286
419513	'NFU1'	mRNA	-0.565126775	0.004516447
419520	'SLC23A2'	mRNA	1.718051461	1.74E-06
419522	'BNIP3L'	mRNA	0.7984802	0.008216732
419527	'DOCK5'	mRNA	1.03557599	0.012771886
419529	'ADAM28'	mRNA	0.859750579	1.83E-04
419533	'LOXL2'	mRNA	-1.656057287	6.72E-05
419539	'LRRTM4'	mRNA	-1.108500955	0.003165519
419549	'ZNF593'	mRNA	0.489923965	0.041822535
419554	'PUM1'	mRNA	0.658728163	4.94E-04
419556	'SNRNP40'	mRNA	-0.560321159	0.02340637
419557	'FABP3'	mRNA	-0.888605653	0.021097673
419566	'RPA2'	mRNA	-0.7465593	0.014237214
419571	'KDM1A'	mRNA	0.408588098	0.007921145
419573	'RLF'	mRNA	0.537055874	0.016087013
419581	'WDTC1'	mRNA	0.687222158	0.010622358
419584	'LOC419584'	mRNA	-1.264786765	2.41E-05
419587	'SELENON'	mRNA	-0.709475392	0.002593069
419601	'MECR'	mRNA	-0.7327956	0.017888562
419625	'TRAPPC3'	mRNA	-0.486573855	0.001722389
419629	'AGO4'	mRNA	0.964129871	2.85E-05
419634	'KIAA0319L'	mRNA	0.826142702	0.034771281
419640	'CSMD2'	mRNA	-1.436572608	0.005296528
419643	'KCNQ4'	mRNA	-0.940989745	0.0445217
419654	'TMEM234'	mRNA	-0.791910271	0.04363449
419664	'SYNC'	mRNA	-1.136395513	1.64E-04
419675	'NT5C1A'	mRNA	-1.904322532	0.001250755
419697	'NIPAL3'	mRNA	0.709490125	0.005045619
419702	'VPS11'	mRNA	0.485451918	0.018680909
419705	'CCDC15'	mRNA	-0.712942045	0.006436896
419724	'ARHGAP32'	mRNA	0.629963565	0.047111156
419727	'APLP2'	mRNA	0.585207351	0.009609139
419729	'PRDM10'	mRNA	1.100384374	1.50E-06
419733	'ADAMTS15'	mRNA	-1.687606318	0.006106942
419737	'NCAPD3'	mRNA	-1.614931607	1.16E-06
419739	'ACAD8'	mRNA	-0.461625192	0.018859244
419747	'CLMP'	mRNA	-0.896383927	0.016181843
419752	'ARHGEF12'	mRNA	1.190674333	0.001153063
419774	'SCN4B'	mRNA	-0.974338296	0.002782277
419789	'SLC37A4'	mRNA	0.715531466	0.033101842
419790	'PHLDB1'	mRNA	-0.753746356	0.03073188
419814	'KCTD20'	mRNA	0.528186508	0.04363449
419815	'SRSF3'	mRNA	-0.9043638	8.49E-05
419817	'C26H6orf89'	mRNA	0.759888326	0.030758084
419821	'PLEKHA6'	mRNA	-0.597370534	0.002646691
419827	'TMCC2'	mRNA	-0.817080027	0.00144214
419832	'ELK4'	mRNA	0.515425333	0.005825885
419841	'FAM72A'	mRNA	-1.098428697	0.014780779
419848	'PIGR'	mRNA	-0.891135272	0.003189025
419853	'CR1L'	mRNA	1.189392632	0.035273502
419860	'G0S2'	mRNA	-2.370485654	0.006622764
419863	'IRF6'	mRNA	0.75676486	0.019646371
419865	'WDR77'	mRNA	-0.965682741	0.008351667
419870	'CTTNBP2NL'	mRNA	0.645632141	0.022723571
419875	'SLC16A1'	mRNA	-0.387324521	0.046444115
419880	'HIPK1'	mRNA	0.727437768	6.57E-06
419882	'OLFML3'	mRNA	-1.506801389	2.01E-04
419887	'SIKE1'	mRNA	-0.575545193	0.028576856
419888	'BARL'	mRNA	-2.159459707	1.02E-07
419889	'TSPAN2'	mRNA	-0.819874457	0.002065203
419896	'SCUBE3'	mRNA	-1.524538203	0.012660024
419902	'C26H6orf106'	mRNA	0.947630172	2.79E-04
419907	'LEMD2'	mRNA	0.419130547	0.020023184
419921	'MDFI'	mRNA	-1.444503899	0.011112519
419922	'TFEB'	mRNA	0.511929705	0.010625977
419924	'TOMM6'	mRNA	-0.596674295	0.016075336
419933	'PRELP'	mRNA	-1.127715111	0.001057222
419948	'METTL2A'	mRNA	-0.762804101	0.001088784
419949	'TLK2'	mRNA	0.494939727	0.030350706
419950	'MRC2'	mRNA	-1.279711458	9.39E-04
419953	'ACE'	mRNA	3.015132647	0.004516447
419961	'KANSL1'	mRNA	0.525457125	0.035829608
419966	'NMT1'	mRNA	-0.619022475	0.018891592
419968	'KIF18B'	mRNA	-1.084896838	0.007528218
419969	'GFAP'	mRNA	-1.544363788	0.03483864
419982	'DHX8'	mRNA	0.334774393	0.038204029
419987	'ZNF652'	mRNA	0.604200215	0.007806356
419990	'SNF8'	mRNA	-0.660749551	0.013319068
419991	'UBE2Z'	mRNA	0.552206927	0.043590664
419999	'PIP4K2B'	mRNA	-0.50904162	0.002817622
420002	'LASP1'	mRNA	0.643672374	0.004758662
420004	'MED1'	mRNA	0.354699093	0.03336744
420015	'AOC3'	mRNA	-0.987579235	0.001304056
420025	'TUBG1'	mRNA	-0.588504213	0.028991535
420026	'MLX'	mRNA	0.30056836	0.033191473
420027	'STAT3'	mRNA	0.451904992	0.043073244
420032	'NKIRAS2'	mRNA	0.588153144	0.021640658
420044	'KRT23'	mRNA	-2.146326262	4.13E-05
420050	'CERS4'	mRNA	-1.553985056	5.89E-14
420051	'CTXN1'	mRNA	-1.228026156	0.003512805
420055	'LSM7'	mRNA	-0.771935609	0.008043156
420056	'SPPL2B'	mRNA	0.536594757	0.031479944
420061	'BTN1A1'	mRNA	-0.889743244	0.008424569
420065	'NDUFA7'	mRNA	-0.497647847	0.00387319
420073	'CACTIN'	mRNA	0.493984734	0.009753432
420079	'AP3D1'	mRNA	0.60600528	0.006749654
420090	'ACSBG2'	mRNA	-0.44981672	0.017436435
420092	'RFX2'	mRNA	-0.782754957	0.009811991
420098	'PTBP1'	mRNA	0.713949718	0.002897527
420101	'TMEM259'	mRNA	0.728830354	0.001318655
420103	'POLR2E'	mRNA	-0.611257933	0.005615027
420104	'SBNO2'	mRNA	0.67573235	0.043954077
420115	'HOMER3'	mRNA	-0.889623715	0.020890318
420119	'UPF1'	mRNA	0.701060963	0.002941098
420120	'COMP'	mRNA	-0.882810895	0.015856253
420127	'PGPEP1'	mRNA	0.796610047	0.021886432
420132	'ARHGEF18'	mRNA	0.750519898	0.001009664
420138	'CPAMD8'	mRNA	-1.062643981	0.001311487
420139	'F2RL3'	mRNA	-1.382696448	0.00845248
420143	'SLC35E1'	mRNA	0.631804926	0.017922836
420144	'CHERP'	mRNA	0.605060672	0.010727832
420145	'C28H19ORF44'	mRNA	0.72531601	0.041037793
420147	'EPS15L1'	mRNA	0.560809267	0.018929397
420154	'UHRF1'	mRNA	-1.162499006	9.79E-04
420167	'SGK3'	mRNA	0.852000578	0.021501311
420170	'ARFGEF1'	mRNA	0.603187413	0.005519556
420176	'NCOA2'	mRNA	0.625831169	0.012278056
420188	'TMEM70'	mRNA	-0.438169297	0.019986429
420199	'IMPA1'	mRNA	0.787169859	0.001248379
420201	'CHMP4C'	mRNA	1.135645328	0.014386483
420205	'LRRCC1'	mRNA	-1.025266077	0.006223813
420212	'WWP1'	mRNA	0.808523753	2.67E-04
420214	'CPNE3'	mRNA	0.632609616	0.042971358
420218	'DECR1'	mRNA	0.682626653	0.027699511
420221	'TMEM55A'	mRNA	-0.667262392	0.003910856
420224	'TMEM67'	mRNA	-1.408172413	0.00176347
420227	'KIAA1429'	mRNA	0.632957198	1.56E-04
420231	'CCNE2'	mRNA	-1.595569037	0.001114692
420232	'TP53INP1'	mRNA	1.230162134	0.00105139
420242	'VPS13B'	mRNA	0.637741932	0.04472814
420249	'SPAG1'	mRNA	1.756630843	5.66E-07
420251	'RNF19A'	mRNA	0.573848913	0.031601954
420252	'UBR5'	mRNA	0.407406101	0.025207704
420267	'LRP12'	mRNA	1.046422624	4.36E-04
420272	'EIF3E'	mRNA	0.585124578	0.04851187
420281	'COLEC10'	mRNA	-1.271108532	0.002948107
420290	'HADH'	mRNA	0.613715608	0.030379
420293	'PYCRL'	mRNA	-0.714043681	0.010055531
420308	'SLC45A4'	mRNA	1.434767102	0.001318655
420309	'DENND3'	mRNA	0.982774733	0.002212342
420321	'NDRG1'	mRNA	1.680627737	6.22E-06
420323	'PHF20L1'	mRNA	0.69987973	4.74E-04
420335	'SQLE'	mRNA	-1.907047997	5.34E-04
420338	'RNF139'	mRNA	0.813147681	5.01E-04
420340	'FER1L6'	mRNA	1.067830009	0.047213625
420343	'FBXO32'	mRNA	1.529519792	3.16E-06
420347	'ZHX1'	mRNA	0.434944109	0.036726054
420354	'MTBP'	mRNA	-1.621343218	2.85E-04
420358	'DSCC1'	mRNA	-1.654185138	2.43E-06
420366	'RARRES2'	mRNA	-1.13078624	0.003666223
420375	'CDC25A'	mRNA	-1.03606369	0.00125948
420379	'ELP6'	mRNA	-0.768826603	0.007593679
420383	'FAM188B'	mRNA	-0.833599814	0.01488356
420391	'HHATL'	mRNA	0.945431909	0.01655581
420397	'GJC2'	mRNA	-1.21936577	4.40E-04
420398	'ARF1'	mRNA	0.431642637	0.025335011
420399	'SNAP47'	mRNA	0.435716763	0.016183772
420404	'SETD2'	mRNA	0.480334122	0.003811908
420415	'VILL'	mRNA	-1.370123785	9.75E-04
420416	'PLCD1'	mRNA	0.799218687	0.048579193
420425	'CSRNP1'	mRNA	1.272023165	1.58E-06
420426	'GORASP1'	mRNA	0.72074334	0.001122348
420432	'XYLB'	mRNA	0.8526271	0.017004203
420433	'NUB1'	mRNA	0.532746076	0.048416906
420435	'PRKAG2'	mRNA	0.434415905	0.01063221
420437	'KMT2C'	mRNA	0.968526398	3.96E-04
420442	'INSIG1'	mRNA	-0.968100632	0.01311621
420444	'RBM33'	mRNA	0.907925641	1.15E-06
420447	'UBE3C'	mRNA	0.406300632	0.045576288
420452	'WDR60'	mRNA	-0.841042769	0.026383773
420457	'LARP4B'	mRNA	0.650973948	0.001583858
420459	'IDI1'	mRNA	-2.128747281	2.81E-18
420463	'KLF6'	mRNA	1.222354648	7.76E-05
420467	'CUL2'	mRNA	0.478834232	0.020375769
420468	'PARD3'	mRNA	0.453617094	0.039932934
420473	'ARHGAP12'	mRNA	0.732471897	0.043954077
420487	'MASTL'	mRNA	-1.351483884	9.24E-05
420488	'ACBD5'	mRNA	0.802162604	0.012218204
420491	'xcc-b100_1894L'	mRNA	-0.720229651	0.00215644
420499	'PRTFDC1'	mRNA	-0.69684624	0.036910055
420500	'ARHGAP21'	mRNA	0.40320163	0.039542782
420501	'KIAA1217'	mRNA	0.859731607	0.005558967
420509	'MLLT10'	mRNA	0.730976383	0.001247716
420512	'MALRD1'	mRNA	1.738226391	4.45E-04
420518	'HACD1'	mRNA	-0.854642298	0.013852344
420519	'VIM'	mRNA	-0.717026053	0.039588738
420523	'CUBN'	mRNA	4.49517121	8.40E-04
420524	'RSU1'	mRNA	-0.813609801	0.001436917
420525	'PTER'	mRNA	0.832553171	0.03522928
420529	'NMT2'	mRNA	0.574319551	0.002521918
420533	'CROT'	mRNA	1.276449529	0.001487489
420534	'ABCB1LA'	mRNA	2.889389128	5.49E-13
420540	'STEAP1'	mRNA	2.078697093	0.004062292
420544	'GTPBP10'	mRNA	-3.117069503	6.08E-06
420548	'CYP51A1'	mRNA	-1.87562761	8.24E-06
420550	'ANKIB1'	mRNA	0.508889336	0.006407305
420554	'PEX1'	mRNA	0.712456198	0.02340637
420567	'SGCE'	mRNA	-1.088055427	0.001450723
420570	'PDK4'	mRNA	2.877632976	2.96E-07
420572	'SDHAF3'	mRNA	-0.734582232	0.008776597
420577	'MIOS'	mRNA	0.464179075	0.030949927
420578	'RPA3'	mRNA	-1.243874754	1.17E-05
420598	'SNX13'	mRNA	0.763732592	4.70E-04
420608	'CDCA7L'	mRNA	-0.854751955	0.014451976
420633	'JAZF1'	mRNA	-0.978041954	0.005434746
420634	'WIPF3'	mRNA	1.825963405	4.42E-06
420645	'PLCL2'	mRNA	1.033027929	7.48E-05
420650	'SGO1'	mRNA	-1.27401635	0.003786356
420657	'LRRC3B'	mRNA	-1.396268368	0.009725228
420658	'SLC4A7'	mRNA	0.711129952	0.025033271
420660	'AZI2'	mRNA	0.559779153	0.014484453
420675	'SNRK'	mRNA	0.462289347	0.035315912
420678	'ZNRF2'	mRNA	1.225503108	1.02E-04
420682	'SH3BP5'	mRNA	-0.741246306	0.042735268
420683	'CAPN7'	mRNA	0.70006093	0.011475949
420686	'MRPL3'	mRNA	-0.624685183	8.75E-04
420688	'DNAJC13'	mRNA	0.716375986	5.76E-04
420689	'ACAD11'	mRNA	1.123850208	0.012822363
420694	'TOPBP1'	mRNA	-0.513102666	0.047600185
420700	'SACM1L'	mRNA	0.55885949	0.029314954
420708	'KIF15'	mRNA	-1.392582472	1.50E-04
420709	'KIAA1143'	mRNA	-0.702051809	0.011846455
420724	'CLASP2'	mRNA	0.309991255	0.047039011
420725	'PDCD6IP'	mRNA	0.643209245	0.017922836
420729	'MLH1'	mRNA	-0.999008777	7.10E-05
420738	'ANLN'	mRNA	-1.849180691	1.19E-11
420739	'KIAA0895'	mRNA	-0.825370504	0.048109549
420742	'HERPUD2'	mRNA	0.438775687	0.042719911
420743	'DPY19L1'	mRNA	-0.578638478	0.015324827
420744	'BMPER'	mRNA	-1.070065285	0.005686772
420750	'AVL9'	mRNA	0.677225521	0.023676228
420759	'LRRFIP2'	mRNA	0.469356334	0.016865547
420765	'RALA'	mRNA	-0.440766498	0.044161373
420766	'CDK13'	mRNA	0.499656225	0.037775667
420769	'GLI3'	mRNA	-0.750399018	0.022708932
420774	'HECW1'	mRNA	-1.954766363	1.04E-04
420784	'EZH2'	mRNA	-0.771999891	0.002503601
420792	'TNS3'	mRNA	0.563095019	7.69E-04
420796	'NFX1'	mRNA	0.523627216	0.045997322
420798	'TRIP13'	mRNA	-2.195488439	8.45E-04
420801	'SLC9A3'	mRNA	1.929503836	1.52E-04
420804	'RECK'	mRNA	-0.523524373	0.016769598
420811	'TXNL4A'	mRNA	-0.457745856	0.020802229
420813	'CTDP1'	mRNA	0.762418368	4.36E-04
420835	'NOL7'	mRNA	-0.714515635	3.94E-04
420839	'JARID2'	mRNA	0.808128799	6.59E-04
420841	'MYLIP'	mRNA	0.920121826	3.04E-04
420842	'GMPR'	mRNA	0.961645232	0.004790176
420843	'ATXN1'	mRNA	1.000501824	6.44E-05
420848	'NUP153'	mRNA	0.431030591	0.042163776
420849	'C2H6orf52'	mRNA	0.572056755	0.02340637
420853	'TBC1D7'	mRNA	-0.792172236	0.002917405
420856	'HIVEP1'	mRNA	1.268776859	1.51E-04
420857	'TMEM170B'	mRNA	-1.430657462	0.006368501
420867	'TXNDC5'	mRNA	-0.704427947	0.040433879
420868	'BMP6'	mRNA	-1.026309135	0.007207122
420869	'DSP'	mRNA	0.993452759	0.00893598
420879	'PRPF4B'	mRNA	0.455118797	0.003789244
420880	'PXDC1'	mRNA	0.697516942	0.046754345
420881	'SLC22A23'	mRNA	0.949324915	0.017373806
420883	'TUBB2B'	mRNA	-1.196478401	7.42E-04
420887	'DUSP22'	mRNA	0.945408148	0.027194863
420902	'KDSR'	mRNA	0.491992817	0.038686047
420904	'PHLPP1'	mRNA	0.754764129	0.013852344
420909	'RNF152'	mRNA	1.662682475	8.00E-04
420910	'C2H5ORF22'	mRNA	-0.497036618	0.025783957
420931	'SEMA5A'	mRNA	1.871477496	3.22E-06
420943	'ABCA13'	mRNA	2.281682211	6.14E-17
420946	'FIGNL1'	mRNA	-1.464717583	6.73E-07
420953	'RPRD1A'	mRNA	0.421457906	0.031357219
420955	'GALNT1'	mRNA	0.894527325	0.0020511
420957	'TMEM245'	mRNA	0.599889184	0.007765801
420962	'EPB41L4B'	mRNA	0.832642244	0.020173554
420963	'PTPN3'	mRNA	0.835479908	0.004649097
420970	'CCDC127'	mRNA	0.846728887	0.00377472
420971	'SLC6A19'	mRNA	1.911609993	0.002941098
420980	'ELP2'	mRNA	-0.589557529	0.048363359
420983	'FAM206A'	mRNA	-0.873044627	0.007970432
420992	'LOC420992'	mRNA	-0.685032818	0.01201303
420993	'TEX10'	mRNA	-0.37057368	0.037993776
420998	'ALG2'	mRNA	0.853366674	0.011413103
420999	'GLIPR2'	mRNA	-0.801749134	0.0233986
421004	'GMNN'	mRNA	-1.582448817	2.06E-04
421007	'TDP2'	mRNA	0.565615422	0.041934229
421008	'ZNF236'	mRNA	1.162029496	3.46E-04
421011	'ZNF407'	mRNA	0.672510044	0.006775702
421013	'CNDP2'	mRNA	1.294392214	2.79E-04
421023	'RTTN'	mRNA	-0.990492766	0.009841741
421025	'DOK6'	mRNA	1.486131147	0.00169645
421028	'DSEL'	mRNA	2.327299367	1.79E-06
421036	'AFG3L2'	mRNA	0.4422537	0.034546739
421037	'TUBB6'	mRNA	-1.453818685	1.38E-06
421043	'CEP192'	mRNA	-1.350135761	1.48E-04
421055	'EPB41L3'	mRNA	1.352321503	0.001557993
421059	'LPIN2'	mRNA	0.936641694	0.00391993
421060	'TYMS'	mRNA	-1.477708688	3.15E-06
421061	'COLEC12'	mRNA	-1.100029087	0.020953229
421067	'ESCO1'	mRNA	0.795620002	5.37E-04
421068	'ABHD3'	mRNA	-1.033125678	0.003636313
421073	'TMEM241'	mRNA	-0.559565164	0.027194863
421075	'C2H18ORF8'	mRNA	0.708740008	0.005024612
421077	'TTC39C'	mRNA	1.136019978	2.67E-04
421095	'TRAPPC8'	mRNA	0.545784704	0.009934107
421096	'RNF138'	mRNA	0.818544778	0.001919608
421097	'MEP1B'	mRNA	2.499214246	1.33E-04
421114	'PCMTD1'	mRNA	1.448521809	3.21E-05
421116	'RB1CC1'	mRNA	0.850218608	8.03E-05
421124	'TMEM68'	mRNA	-1.428447834	4.40E-04
421127	'LYN'	mRNA	0.719707097	0.027023782
421130	'SDR16C5'	mRNA	0.945082998	0.034771281
421140	'CHD7'	mRNA	0.750288359	0.01127879
421149	'UBE2T'	mRNA	-1.846579215	1.11E-05
421152	'CEPT1'	mRNA	1.007207275	0.013319068
421156	'TMEM183A'	mRNA	0.645765771	0.006368501
421160	'LAD1'	mRNA	0.81430753	0.026300673
421169	'TUBA3E'	mRNA	-1.271887852	1.29E-05
421174	'PTPRVP'	mRNA	-1.595339058	2.28E-07
421176	'GPR37L1'	mRNA	-0.974603046	0.039881853
421183	'MAPK14'	mRNA	0.49402006	0.003329377
421195	'LOC421195'	mRNA	1.419598255	0.007391205
421199	'BCL11A'	mRNA	0.704104447	0.020349301
421202	'FANCL'	mRNA	-1.639996971	3.03E-06
421205	'CCDC85A'	mRNA	-1.475816802	2.79E-05
421209	'CFAP36'	mRNA	-1.086092103	1.94E-04
421212	'PRORSD1P'	mRNA	-1.142944089	2.36E-05
421216	'SPTBN1'	mRNA	0.566746325	0.005164658
421218	'PSME4'	mRNA	0.701283516	5.74E-05
421224	'TPCN3'	mRNA	-0.935872781	0.006754444
421226	'BUB1'	mRNA	-1.199824741	1.36E-04
421236	'XRN2'	mRNA	0.368589692	0.034828699
421240	'RALGAPA2'	mRNA	0.855649439	2.08E-04
421246	'RIN2'	mRNA	0.720517828	0.025747704
421254	'PACS1'	mRNA	-0.501304174	0.036187001
421257	'PTK7'	mRNA	-0.986590502	2.44E-04
421258	'CUL9'	mRNA	-0.400044545	0.025637484
421263	'PROKR2'	mRNA	-1.026567132	0.018724721
421267	'C1D'	mRNA	-0.821812021	0.001033851
421277	'AFTPH'	mRNA	0.885310492	0.002855678
421279	'PELI1'	mRNA	0.814859776	0.010790917
421284	'TMEM17'	mRNA	-1.511975418	0.014568281
421286	'B3GNT2'	mRNA	0.961544099	0.001139986
421289	'FBXO11'	mRNA	0.390200998	0.021984527
421291	'MSH6'	mRNA	-1.113280915	3.08E-05
421303	'LCLAT1'	mRNA	0.557259904	0.044177589
421321	'EPHX1'	mRNA	0.930512167	0.037353463
[truncated: 1,554 more rows]
