# Supplementary material for: Dietary supplementation with Bacillus subtilis KC1 alleviates the negative effects of Mycoplasma gallisepticum on growth performance and amino acid metabolism of broiler chickens
Source: Front Vet Sci. 2024 Oct 23;11:1477575. doi: 10.3389/fvets.2024.1477575 (PMC11538993; doi:10.3389/fvets.2024.1477575)
Supplement: SUPPLEMENTARY DATA SHEET 9: — Details of differential genes in the ileum between the MG group and MG_KCgroup. [file Data_Sheet_9.XLS]

Gene ID	Gene Symbol	Type	log2 (MG_KC / MG)	Qvalue (MG_KC / MG)
100134845	'CKS1B'	mRNA	0.994322125	0.038517565
100499421	'CHDSD'	mRNA	-0.638280266	0.020515305
100529062	'CDK2'	mRNA	0.93094684	9.82E-04
100857115	'GPX1'	mRNA	0.620924983	7.85E-04
100857134	'GADL1'	mRNA	1.999375128	0.033761556
100857280	'ADH1L'	mRNA	-2.834702415	0.01065901
100857414	'GABPB2'	mRNA	0.696275816	0.014356863
100857417	'PLVAP'	mRNA	0.760383774	0.038002335
100857433	'PLIN4'	mRNA	-0.67958357	0.043198965
100857454	'GPX2'	mRNA	1.368035905	0.028217037
100857521	'SLC6A14'	mRNA	4.572968475	0.0031815
100857593	'CFD'	mRNA	1.223669288	7.39E-04
100857622	'LOC100857622'	mRNA	1.220696073	0.033331478
100857796	'HEXIM1'	mRNA	-0.473809578	0.037786244
100857892	'LOC100857892'	mRNA	1.137203432	0.013608771
100858007	'RP11-400G3.5'	mRNA	-2.364648933	0.001092761
100858159	'AOC1'	mRNA	-0.712092557	0.045645945
100858410	'PLPPR3'	mRNA	1.405424936	0.034833241
100858527	'AXDND1'	mRNA	-0.812691079	2.98E-04
100858798	'NMRK2'	mRNA	0.969960475	0.017370608
100858851	'ZNF367'	mRNA	0.581213194	0.039552372
100859014	'NR2F6'	mRNA	-0.439281518	0.049131258
100859089	'NINL'	mRNA	0.880901629	0.038002335
100859124	'GZMM'	mRNA	1.192813585	0.008733281
100859277	'CYP4F11'	mRNA	-0.668568818	0.023042097
100859557	'NCAPG2'	mRNA	0.780903026	0.037009745
100859600	'C3orf33'	mRNA	-0.591958488	0.034222874
100859603	'TRPM6'	mRNA	-1.466206047	0.010699751
100859636	'LOC100859636'	mRNA	-1.626295383	0.002591071
100859759	'POLA2'	mRNA	0.82379831	0.004792662
100859853	'GADD45B'	mRNA	0.710340626	0.040973349
100859906	'TMEM269'	mRNA	-1.02192508	2.91E-07
100859913	'FAM110C'	mRNA	-0.828344697	1.76E-04
101410532	'SELENOM'	mRNA	0.597144943	0.04873655
101747310	'LOC101747310'	mRNA	1.752531974	0.043785284
101747507	'MANBAL14'	mRNA	0.807480641	0.0051359
101747587	'UBB'	mRNA	-0.800030473	0.033925912
101747660	'LOC101747660'	mRNA	2.174165708	2.87E-04
101747696	'CRIP1'	mRNA	-1.228370661	5.34E-04
101747844	'LOC101747844'	mRNA	-1.908425813	4.80E-04
101747965	'TMEM139'	mRNA	-1.112761687	1.65E-04
101748640	'ITGAD'	mRNA	0.735677293	0.010276544
101749060	'IRS2'	mRNA	-1.647243122	0.01553168
101749387	'SMIM24'	mRNA	-0.708449595	0.005333739
101749627	'P2RY14'	mRNA	1.835920509	0.01886368
101750052	'LOC101750052'	mRNA	-1.939447755	0.001992748
101750188	'LOC101750188'	mRNA	-5.388229344	0.017708616
101750363	'PRF1'	mRNA	1.149130186	0.048954209
101750407	'PLEKHS1'	mRNA	-1.07217822	0.01285536
101751014	'MLXIPL'	mRNA	-0.68371103	0.004503776
101751055	'DAO'	mRNA	-1.696031201	0.012390803
101751218	'MXD3'	mRNA	0.702738853	0.028184796
101751326	'TMIGD1'	mRNA	-0.666580118	0.044991699
101751828	'ZFP36L1'	mRNA	-0.704990299	4.70E-04
101751836	'RNF186'	mRNA	-1.371797315	0.010773867
107049013	'FGD4'	mRNA	-0.560774988	0.031314526
107049058	'CYP2AC2'	mRNA	-2.09188193	0.004367742
107049123	'ECM1'	mRNA	0.896107894	0.002257374
107050871	'LOC107050871'	mRNA	-0.803384204	0.0051359
107052002	'CABYR'	mRNA	-0.963078142	0.048286065
107052494	'LOC107052494'	mRNA	1.742750415	0.036896361
107053676	'TLL2'	mRNA	-1.070199862	0.024172907
107053700	'LOC107053700'	mRNA	-2.914347224	0.01553168
107054267	'DPEP2'	mRNA	1.399487931	0.017708616
107054716	'LOC107054716'	mRNA	1.231687419	0.049207962
107055300	'RAPGEFL1'	mRNA	-0.821307114	8.87E-05
107055301	'NR1D1'	mRNA	1.266364458	5.34E-04
107055352	'MIDN'	mRNA	0.830885314	0.025710507
107056305	'LOC107056305'	mRNA	-0.76253941	0.011790475
107056877	'LOC107056877'	mRNA	-0.55699364	0.029205336
107057170	'LOC107057170'	mRNA	1.072651724	0.034449042
112529954	'LOC112529954'	mRNA	-5.047925932	0.02246921
112531454	'LOC112531454'	mRNA	3.74105681	6.00E-04
112531455	'LOC112531455'	mRNA	3.148993922	0.0490646
112531695	'LOC112531695'	mRNA	1.515849016	0.037577316
373917	'LGALS3'	mRNA	-0.821390217	0.035491792
374006	'SAT1'	mRNA	-1.104028088	1.92E-04
374015	'FABP1'	mRNA	-1.624436262	5.56E-04
374071	'KHDRBS1'	mRNA	0.440765402	0.02996739
374072	'SLC25A6'	mRNA	-0.67853745	0.004503776
374078	'BIRC5'	mRNA	0.929194099	0.024848671
374080	'TLE4Z1'	mRNA	-0.55067479	0.007983146
374093	'CRY1'	mRNA	-0.897943414	4.65E-05
374095	'ENTPD8'	mRNA	2.351529777	7.03E-04
374106	'CDKN1B'	mRNA	-0.584015859	0.048978122
374110	'PTGDS'	mRNA	1.767632171	2.90E-05
374116	'PER2'	mRNA	-1.063010583	0.003503924
374120	'PPARA'	mRNA	-0.7820221	0.041672271
374131	'NR3C2'	mRNA	-1.0327096	0.001878662
374189	'ME1'	mRNA	-1.305498659	0.013095359
374192	'DUSP1'	mRNA	-1.251490798	3.45E-05
374244	'ATP2B1'	mRNA	-0.709755865	0.035025523
378798	'ARSH'	mRNA	1.791103214	0.016516309
386579	'RPS6KA1L'	mRNA	-0.686577495	0.019706186
395080	'NT5C3A'	mRNA	-0.498317062	0.023641501
395081	'TPX2'	mRNA	0.976044729	0.018292858
395097	'IGF2'	mRNA	1.120277607	0.005631074
395131	'SLC34A2'	mRNA	-1.329040846	0.005052298
395133	'SGK1'	mRNA	-1.517171352	3.83E-05
395135	'NUF2'	mRNA	0.960317605	0.001263798
395180	'CXCL12'	mRNA	1.102574197	8.18E-05
395209	'RARRES1'	mRNA	1.143924813	3.72E-06
395285	'NR0B1'	mRNA	-1.183387	0.047483167
395300	'SULT1C3'	mRNA	-1.259062575	6.03E-09
395315	'GART'	mRNA	0.797724367	0.00500141
395320	'CDX4'	mRNA	-1.527855627	0.049112811
395336	'TYRO3'	mRNA	-1.014663009	0.011790475
395357	'CENPF'	mRNA	0.848294157	0.009308182
395366	'GBP'	mRNA	2.530659273	0.001878038
395380	'CD164'	mRNA	-0.469584061	0.001477857
395389	'ALDH1A3'	mRNA	1.250328582	1.13E-04
395394	'FGF19'	mRNA	-2.330438365	0.002009684
395404	'FETUB'	mRNA	-1.21756245	0.008352127
395418	'ZP1'	mRNA	-1.366807607	0.006839412
395456	'PCSK5'	mRNA	-0.731016265	0.005766006
395472	'TCIRG1'	mRNA	0.516115247	0.048954209
395488	'MARCO'	mRNA	1.666899512	0.001225714
395560	'NRP1'	mRNA	0.725351546	0.001414359
395561	'WNT4'	mRNA	1.187498936	0.017708616
395565	'VCAN'	mRNA	1.614491524	0.002650972
395570	'TOP2A'	mRNA	0.899374272	0.01388055
395583	'SPRY1'	mRNA	-0.896072252	1.71E-04
395680	'SMAD1'	mRNA	-0.63654995	0.011186682
395707	'ATP2A3'	mRNA	-0.457618673	0.014753256
395712	'ABCB1'	mRNA	-1.366872473	3.50E-05
395715	'SERPINB10B'	mRNA	5.410802858	0.00500363
395736	'NEDD9'	mRNA	-1.52854541	2.03E-11
395773	'ANGPT1L'	mRNA	1.759469473	0.001425267
395795	'FOXD2'	mRNA	-1.197515804	0.02784845
395803	'SFPQ'	mRNA	0.341009007	0.025710507
395811	'SLC11A1'	mRNA	1.160315111	0.02114139
395896	'EFNB1'	mRNA	0.356108415	0.031240669
395940	'DIO1'	mRNA	-0.783392589	0.031800053
395979	'ADH6'	mRNA	-2.103669507	0.008089719
396057	'STMN1'	mRNA	0.772062039	0.026901869
396075	'S100A11'	mRNA	0.977283495	0.02588708
396114	'P2RY6'	mRNA	1.351798355	0.026108538
396156	'SMC2'	mRNA	0.801878622	0.026902996
396179	'EPHB3'	mRNA	1.381673522	1.13E-04
396194	'RNASE6'	mRNA	1.839600769	0.002269802
396204	'NOV'	mRNA	1.793321797	0.026243783
396212	'MT4L'	mRNA	-1.160648332	0.031128413
396238	'YES1'	mRNA	-0.510494972	0.008352127
396252	'CDK1'	mRNA	0.656733139	0.028285082
396260	'AVD'	mRNA	3.995162572	0.035397633
396270	'INCENP'	mRNA	0.894548894	0.014087223
396292	'COL6A2'	mRNA	0.879108832	0.017099736
396300	'KBP'	mRNA	-0.779071458	8.18E-05
396309	'ANK3'	mRNA	-0.611675291	0.001399977
396339	'TGIF1'	mRNA	-1.038325258	0.021208082
396458	'PCK1'	mRNA	-2.153336483	3.16E-08
396471	'LECT2'	mRNA	2.649791333	8.95E-06
396482	'HMGB2'	mRNA	0.894866579	0.042189124
396506	'S100A10'	mRNA	-0.581998707	0.030028002
396512	'FOS'	mRNA	-1.672565692	0.018981721
404774	'SNTB1'	mRNA	-0.783988652	0.015497002
407088	'MASP1'	mRNA	1.74813573	2.98E-04
408027	'IGFBP1'	mRNA	-2.278957713	1.67E-15
414144	'FUS'	mRNA	0.676642434	0.008014439
414746	'CYP2C23a'	mRNA	-2.370260722	3.11E-05
414798	'CYB5A'	mRNA	-0.750742839	0.005211736
414832	'CYP3A5'	mRNA	-1.002504784	0.001231303
414833	'CYP2C45'	mRNA	-2.409473429	0.002929612
414841	'CYP2C23b'	mRNA	-1.521410234	7.61E-04
414896	'GSTA3'	mRNA	-1.505641065	7.08E-06
415317	'ADPGK'	mRNA	0.495973129	0.031049933
415327	'PATL2'	mRNA	1.312817582	0.002890484
415354	'NRG4'	mRNA	-1.120363002	0.037577316
415372	'RPS27L'	mRNA	-0.672359413	0.001477857
415400	'CCNB2'	mRNA	0.793165025	0.003975632
415491	'FANCI'	mRNA	0.983036116	0.029228362
415552	'ZWILCH'	mRNA	1.020655677	1.41E-04
415567	'KIF23'	mRNA	0.741885736	0.034364496
415570	'ADAMTS7'	mRNA	0.884250237	0.015240308
415611	'MAN2A1'	mRNA	-0.468939963	0.009226915
415654	'CENPT'	mRNA	0.616290394	0.048978122
415706	'OSGIN1'	mRNA	-1.327256781	2.80E-04
415748	'MYLK3'	mRNA	-0.904084544	0.010825237
415768	'SLC7A9'	mRNA	-0.83646085	0.022403311
415776	'PEPD'	mRNA	-1.065906701	0.004835937
415785	'PDCD2L'	mRNA	-0.473175752	0.012564943
415842	'DPEP1'	mRNA	-0.983065419	0.034833241
415851	'CPNE7'	mRNA	-1.212610354	0.015879344
415854	'FANCA'	mRNA	1.195246149	0.003650634
415881	'PHLPP2'	mRNA	-0.606453996	0.025710507
415895	'NT5DC2'	mRNA	0.597332647	0.047032346
415917	'MAPKAPK3'	mRNA	-0.572294235	0.005144166
416038	'TMEM43'	mRNA	0.593207811	0.011790475
416080	'ADAMTS9'	mRNA	0.782369545	0.031233177
416154	'FABP6'	mRNA	-1.389457686	0.025811048
416158	'PTTG1'	mRNA	0.955805762	0.007064589
416200	'PCYOX1L'	mRNA	0.624587137	0.04873655
416204	'STK10'	mRNA	-0.681230685	0.013581
416208	'STC2'	mRNA	-1.985375507	0.049065642
416283	'MRNIP'	mRNA	1.235205976	0.003095857
416293	'CNOT6'	mRNA	-0.464285689	0.009774772
416353	'GFRA3'	mRNA	0.841634225	0.034364496
416369	'LHFPL2'	mRNA	-0.771564182	1.09E-04
416407	'WDR90'	mRNA	0.701884507	0.031553606
416530	'LOC416530'	mRNA	1.246600509	0.014775958
416618	'SDR42E2'	mRNA	-1.982518057	0.049131258
416642	'ABAT'	mRNA	-1.174339141	0.001524675
416693	'NET1'	mRNA	-0.620953175	7.72E-05
416749	'CCNF'	mRNA	0.960246399	0.023060008
416755	'LOC416755'	mRNA	0.982770453	0.040973349
416796	'GALNT9'	mRNA	-1.153736809	0.005807615
416830	'PITPNM2'	mRNA	-0.513399773	0.007633612
416865	'KNTC1'	mRNA	1.062476083	0.004228551
416933	'CHCHD10'	mRNA	-0.737126504	0.005811618
416943	'GGT5'	mRNA	1.698272392	0.003745247
416984	'CIT'	mRNA	1.014358912	0.029038847
416990	'PEBP1'	mRNA	-0.703370946	0.002249225
416991	'VSIG10'	mRNA	-0.822617722	0.003745247
417039	'IL4I1'	mRNA	3.536991482	0.024328751
417185	'ASS1'	mRNA	1.900005879	7.03E-04
417193	'PTGES'	mRNA	0.965510137	0.037321057
417209	'PKN3'	mRNA	1.054005802	0.005211736
417245	'PAPPA'	mRNA	1.125539194	0.00106191
417281	'ENTPD8L'	mRNA	0.911336864	0.041395271
417298	'FCN2'	mRNA	1.392778181	0.047855546
417327	'PMP22'	mRNA	-1.27989284	0.001569196
417335	'FN3K'	mRNA	-0.801748244	0.005381698
417338	'RAB40B'	mRNA	-0.739018204	0.017881987
417358	'RHBDF2'	mRNA	0.731834496	0.010773867
417458	'ANGPTRL2'	mRNA	1.923477254	1.97E-04
417459	'ANGPTRL1'	mRNA	2.194697161	4.51E-05
417467	'MPO'	mRNA	2.927287662	0.033925912
417534	'CCL26'	mRNA	2.686085916	5.94E-04
417545	'ASL2'	mRNA	2.03519489	1.20E-04
417623	'RFLNB'	mRNA	0.944913161	0.009774772
417647	'CA4'	mRNA	1.692539523	0.003975632
417700	'SLC26A3'	mRNA	-1.299100943	0.003343715
417750	'WASL'	mRNA	-0.452261366	0.025566694
417779	'DOCK4'	mRNA	-0.892059864	0.021965574
417883	'NTS'	mRNA	-1.121862994	0.004461616
417895	'PLEKHG7'	mRNA	2.550385618	0.015879344
417905	'TMCC3'	mRNA	-1.6172023	9.26E-11
417969	'TTC26'	mRNA	1.237633467	0.005631074
417981	'CYP2D6'	mRNA	-1.223010332	0.012033762
418004	'SLC25A17'	mRNA	-0.411515319	0.027690479
418060	'ISX'	mRNA	-0.895481198	0.002257374
418098	'CHPT1'	mRNA	0.495511509	0.033507472
418121	'AGK'	mRNA	0.658545863	0.018578443
418170	'AKR1B10L3'	mRNA	-0.816690927	0.021365447
418196	'ETNK1'	mRNA	-0.839542622	0.04873655
418222	'LOC418222'	mRNA	-1.20746932	0.002665382
418294	'C1S'	mRNA	1.717348403	1.75E-04
418295	'C1R'	mRNA	1.300492505	0.003913736
418326	'POLQ'	mRNA	0.897456427	0.016502659
418333	'GPR156'	mRNA	-1.28716953	0.034309434
418338	'CHD1L'	mRNA	0.848120794	0.023551411
418450	'CD101'	mRNA	-1.223578998	0.0051359
418488	'BACH1'	mRNA	-0.652012848	0.003448407
418529	'RIPK4'	mRNA	-1.021113825	0.006839412
418593	'POLA1'	mRNA	0.765052011	0.008030189
418599	'APOO'	mRNA	-0.448904725	0.039463016
418609	'MAP3K15'	mRNA	-0.669162733	0.035491792
418645	'KIAA1324L'	mRNA	-1.376573966	0.014146968
418651	'SHROOM2'	mRNA	-0.827477523	0.048954209
418700	'LYGL'	mRNA	3.877353602	0.034449042
418719	'SLC9A2'	mRNA	-0.731310512	7.03E-05
418753	'RAB20'	mRNA	-0.742934843	0.010699751
418790	'CLDN10'	mRNA	-1.02554631	0.001979999
418808	'MYCBP2'	mRNA	-0.456298944	0.010699751
418818	'KLF5'	mRNA	-0.690971958	0.008580018
418822	'MZT1'	mRNA	0.819025842	0.021208082
418826	'OLFM4'	mRNA	1.59874655	6.67E-07
418865	'CAB39L'	mRNA	-1.097020734	7.29E-04
418882	'CKAP2'	mRNA	0.867615533	0.005631074
418907	'RFC3'	mRNA	1.015389799	0.016092487
418922	'SLC7A1'	mRNA	1.082982782	0.026243783
418936	'ATP8A2'	mRNA	0.855212856	0.043301213
418939	'AMER2'	mRNA	-1.047450924	0.031690583
418940	'SPATA13'	mRNA	-0.919550484	0.002744851
418953	'CRYL1'	mRNA	-0.774937624	0.00500363
418968	'ACAT1'	mRNA	0.649656612	0.001802364
419017	'PRSS23'	mRNA	1.011215116	2.98E-04
419031	'VWF'	mRNA	0.783029548	0.020216038
419054	'CHRDL2'	mRNA	2.724700221	0.017708616
419057	'P4HA3'	mRNA	1.12297598	0.026782559
419081	'RRM1'	mRNA	0.963002013	0.002921873
419088	'TSKU'	mRNA	-1.320900395	0.007605769
419101	'PROSER2'	mRNA	-0.848151132	0.001399977
419293	'LBP'	mRNA	1.292298601	2.91E-07
419317	'VAPB'	mRNA	-0.514387248	0.039463016
419439	'GPR157'	mRNA	-0.89103436	0.01792352
419498	'GUCA2A'	mRNA	-0.974503704	7.91E-07
419601	'MECR'	mRNA	0.919439819	0.018292858
419704	'SLC37A2'	mRNA	1.335372142	0.015879344
419712	'FOXRED1'	mRNA	-0.528307793	0.036465766
419733	'ADAMTS15'	mRNA	1.528687947	0.016502659
419737	'NCAPD3'	mRNA	0.956259536	0.013608771
419789	'SLC37A4'	mRNA	-0.530632281	0.025179651
419812	'C26H6ORF222'	mRNA	-1.30701367	0.012561984
419848	'PIGR'	mRNA	1.308435265	9.38E-06
419860	'G0S2'	mRNA	2.23417774	0.010220272
419863	'IRF6'	mRNA	-0.665091969	0.002862367
419875	'SLC16A1'	mRNA	0.975648678	4.85E-04
419896	'SCUBE3'	mRNA	2.131015233	2.61E-09
420050	'CERS4'	mRNA	1.760733486	8.65E-06
420061	'BTN1A1'	mRNA	1.228989749	0.002862367
420062	'MARCH2'	mRNA	0.639193799	0.024848671
420144	'CHERP'	mRNA	-0.513143445	0.022472116
420199	'IMPA1'	mRNA	-0.570773175	0.028184796
420201	'CHMP4C'	mRNA	-0.558548403	0.030067796
420249	'SPAG1'	mRNA	-1.140233962	0.002874022
420332	'MYC'	mRNA	-0.424532455	0.032217193
420335	'SQLE'	mRNA	1.857978438	0.033331478
420357	'DEPDC6'	mRNA	-0.821138484	0.030028002
420413	'GIMAP5'	mRNA	0.875319896	0.003269679
420415	'VILL'	mRNA	1.796559618	0.012100168
420426	'GORASP1'	mRNA	-0.571348144	0.011823232
420434	'RHEB'	mRNA	-0.538215903	7.61E-04
420437	'KMT2C'	mRNA	-0.529057839	7.31E-04
420444	'RBM33'	mRNA	-0.425753755	0.024139201
420459	'IDI1'	mRNA	1.899742897	0.005631074
420463	'KLF6'	mRNA	-1.323873801	2.46E-07
420512	'MALRD1'	mRNA	-0.984055894	0.017708616
420533	'CROT'	mRNA	-0.711845893	0.011946804
420534	'ABCB1LA'	mRNA	-2.403435881	1.88E-07
420544	'GTPBP10'	mRNA	2.426698443	0.009409101
420548	'CYP51A1'	mRNA	1.512766364	0.036315475
420570	'PDK4'	mRNA	-3.458195995	2.61E-09
420586	'TMEM106B'	mRNA	-0.428871949	0.034364496
420634	'WIPF3'	mRNA	-0.800133604	0.002698486
420645	'PLCL2'	mRNA	-0.448664792	0.021652434
420678	'ZNRF2'	mRNA	-0.518173237	0.001377212
420738	'ANLN'	mRNA	0.970980957	0.009774772
420750	'AVL9'	mRNA	-0.645745739	0.022403936
420784	'EZH2'	mRNA	0.558995596	0.047855546
420860	'TMEM14CL'	mRNA	0.505940224	0.002744851
420943	'ABCA13'	mRNA	-2.43832383	4.47E-12
420955	'GALNT1'	mRNA	-0.450289275	0.027083538
421004	'GMNN'	mRNA	0.92775848	0.018671981
421008	'ZNF236'	mRNA	-0.805522112	0.010773867
421060	'TYMS'	mRNA	0.847879882	0.002650972
421077	'TTC39C'	mRNA	-0.686299904	0.010699751
421152	'CEPT1'	mRNA	-0.66988028	0.010103447
421156	'TMEM183A'	mRNA	-0.568240539	0.002233746
421169	'TUBA3E'	mRNA	0.657049424	0.020776927
421202	'FANCL'	mRNA	1.129730605	8.09E-05
421226	'BUB1'	mRNA	0.857598765	0.023551411
421279	'PELI1'	mRNA	-0.804729743	0.004503776
421301	'LBH'	mRNA	-1.116472256	0.001231303
421365	'FLVCR1'	mRNA	-1.141994055	2.46E-07
421373	'DTL'	mRNA	0.977897697	0.015879344
421401	'ABCG5'	mRNA	-1.180434549	1.97E-04
421402	'ABCG8'	mRNA	-1.365680459	7.03E-04
421424	'KCNK5'	mRNA	-0.722005921	2.17E-04
421457	'ZNF318'	mRNA	-0.484905475	0.013095359
421489	'SMYD3'	mRNA	-1.023629647	0.034364496
421577	'PARK2'	mRNA	-0.780442837	0.047534285
421584	'LOC421584'	mRNA	-1.846467595	0.029771022
421646	'CNKSR3'	mRNA	-0.711378964	0.009009661
421672	'HIVEP2'	mRNA	-0.494388741	0.006031951
421673	'ADGRG6'	mRNA	-1.080628533	0.0114576
421691	'MTFR2'	mRNA	0.878056599	0.024580093
421706	'ARHGAP18'	mRNA	-0.532453077	0.009753884
421716	'CENPW'	mRNA	0.988590504	0.014713578
421739	'ZUFSP'	mRNA	-0.68780877	0.011327347
421740	'SOT3A1L'	mRNA	-1.627976319	5.52E-07
421766	'SESN1'	mRNA	-0.404785087	0.022581371
421845	'FAM46A'	mRNA	-0.551915973	0.009308182
421849	'TTK'	mRNA	0.78530275	0.02996739
421936	'RRM2'	mRNA	1.21548951	0.004776465
422003	'PBK'	mRNA	0.926633279	0.001351999
422014	'CENPO'	mRNA	1.224342038	0.020255638
422038	'FDFT1'	mRNA	2.108866583	0.001114762
422136	'OCRL'	mRNA	-0.57075295	0.023594074
422168	'HEPH'	mRNA	-0.445006655	0.046809002
422197	'MPP1'	mRNA	-0.855801156	0.001889843
422292	'CLDN2'	mRNA	1.254348092	0.012278889
422305	'ES1ML2'	mRNA	3.9194552	0.023641501
422417	'FNIP2'	mRNA	-1.071691916	0.023551411
422423	'MSMO1'	mRNA	1.579013483	0.037577316
422445	'MAML3'	mRNA	-0.735129678	0.003500999
422447	'CLGN'	mRNA	0.796260759	0.035863352
422497	'PLK4'	mRNA	0.861888677	0.048775458
422528	'CYP2U1'	mRNA	-1.14947625	0.00128455
422534	'TBCK'	mRNA	0.936277779	0.007605769
422548	'CENPU'	mRNA	0.905886375	0.047855546
422549	'PRIMPOL'	mRNA	0.837350886	0.005607881
422556	'DCTD'	mRNA	0.874170162	8.33E-04
422567	'HPGD'	mRNA	-1.040795217	0.013608771
422648	'DCK'	mRNA	0.605184291	0.039757199
422660	'UGT2A1'	mRNA	-1.317084132	1.32E-05
422675	'MAD2L1'	mRNA	0.922126772	0.014356863
422678	'FABP2'	mRNA	-2.135079493	7.03E-04
422705	'ADH5'	mRNA	-0.543216591	0.041418659
422792	'UGDH'	mRNA	-0.753373287	0.006254779
422807	'PI4K2B'	mRNA	-0.516059727	0.032239139
422840	'HS3ST1'	mRNA	-0.785458963	7.63E-06
422881	'MFSD10'	mRNA	0.83590783	0.001376649
422978	'E2F8'	mRNA	0.578592687	0.035533896
423007	'KNL1'	mRNA	0.957360835	0.0087158
423045	'WEE1'	mRNA	-0.456791685	0.039102056
423079	'gene-HPS5'	mRNA	5.590378981	0.029896148
423088	'PHLDA2'	mRNA	1.188601684	7.65E-06
423205	'PPP1R14D'	mRNA	-0.931537072	0.043785284
423229	'PLA2G4EL1'	mRNA	-1.090871335	6.59E-04
423420	'CHGA'	mRNA	-0.690633972	0.024580093
423525	'PPM1A'	mRNA	-0.572674409	0.049566236
423555	'DLGAP5'	mRNA	0.889704098	0.034833241
423599	'LRFN5'	mRNA	-2.333255184	2.75E-04
423612	'GLUD1'	mRNA	-0.538257803	0.03553161
423613	'FAM35A'	mRNA	-0.738598292	0.011790475
423635	'SRRL'	mRNA	-0.977252229	0.023839359
423668	'RSFR'	mRNA	1.784436135	0.014356863
423678	'PAPSS2'	mRNA	-0.759780638	0.011815966
423688	'DNA2'	mRNA	1.088604777	0.023679406
423706	'OIT3'	mRNA	-0.605100392	0.013827908
423735	'ADK'	mRNA	-1.471251766	1.14E-06
423774	'ANXA8'	mRNA	-3.729033611	0.047855546
423809	'KIF11'	mRNA	0.767794981	0.04377454
423828	'ABCC2'	mRNA	-1.546146316	0.004367742
423846	'ARHGAP19'	mRNA	0.969481792	0.033507472
423865	'ARL3'	mRNA	0.666030341	0.01362092
423882	'CFAP58'	mRNA	-1.195393298	0.005251542
423896	'ACSL5'	mRNA	-0.608270349	0.028630429
423899	'NRAP'	mRNA	-3.408151622	4.21E-04
423977	'NEMP2'	mRNA	0.799877451	0.005766006
424014	'MT'	mRNA	-0.856037635	0.031800053
424028	'UGT1A1'	mRNA	-1.080132221	0.008733281
424039	'PCNT'	mRNA	0.809835811	1.39E-04
424049	'STK17B'	mRNA	-0.602588251	0.026777737
424056	'SF3B1'	mRNA	-0.374253377	0.032239139
424082	'TRAK2'	mRNA	-1.567787088	0.001477857
424152	'CYBRD1'	mRNA	-1.062119236	0.01121078
424172	'SPC25'	mRNA	0.877066305	0.023551411
424182	'COBLL1'	mRNA	-0.861628338	0.045088131
424263	'GPD1L2'	mRNA	-0.828819462	0.003877573
424275	'STEAP3'	mRNA	1.176403071	0.010547898
424367	'HSD17B7'	mRNA	1.185785181	0.019735879
424379	'REG4'	mRNA	-3.3001718	1.52E-08
424380	'HMGCS2'	mRNA	-2.686198304	0.001231303
424424	'SOAT1'	mRNA	-1.008761958	7.64E-04
424467	'VCAM1'	mRNA	2.111307483	0.009175821
424531	'MCOLN2'	mRNA	-0.682308096	0.015497002
424549	'GIPC2'	mRNA	-0.58836494	0.032149641
424583	'KIF2C'	mRNA	0.993384133	0.026243783
424661	'DHCR24'	mRNA	2.25614138	0.002775011
424673	'JUN'	mRNA	-0.698404577	0.015254772
424710	'DEPDC1'	mRNA	0.911052164	0.038118831
424723	'RABGGTB'	mRNA	-0.414485787	0.036114934
424725	'MSH4'	mRNA	-0.59999959	0.009607034
424770	'GPC1'	mRNA	0.834702667	0.00661063
424805	'SERPINE2'	mRNA	0.95652053	2.98E-04
424845	'PASK'	mRNA	1.090806326	0.040973349
424866	'C9H21orf2'	mRNA	0.583834773	0.026902996
424890	'DLG1'	mRNA	-0.526369818	0.009190984
424908	'IL1RAP'	mRNA	0.891806937	0.0490646
424929	'ARMC9'	mRNA	1.007142663	1.75E-04
424930	'B3GNT7'	mRNA	1.186939316	0.021014591
424983	'ECT2'	mRNA	0.889924882	0.008284069
425026	'TIPARP'	mRNA	-0.704261758	0.00128455
425213	'GRP'	mRNA	1.984772294	0.001892106
425375	'STK3'	mRNA	-0.762085835	0.016502659
425467	'KLB'	mRNA	-1.069509049	7.20E-06
425536	'ESPL1'	mRNA	0.914919012	0.026533695
425711	'C2H8ORF22'	mRNA	-2.39561321	0.046161959
425789	'CIRBP'	mRNA	0.940917296	0.003998027
425843	'ADAM12'	mRNA	2.086658477	0.016502659
426116	'BORCS5'	mRNA	-0.624245391	0.02435529
426120	'PARD3B'	mRNA	-0.69277125	0.005829726
426231	'NPEPPS'	mRNA	-0.472593112	0.010220272
426276	'NCAPH2'	mRNA	0.980388672	0.034833241
426385	'LOC426385'	mRNA	1.293220456	0.006736155
426411	'LOXL1'	mRNA	0.749808201	0.011790475
426496	'CREBL2'	mRNA	-0.861537516	0.015646472
426534	'AK3'	mRNA	-0.605819725	0.025852839
426704	'KNSTRN'	mRNA	0.959317947	0.00673288
426747	'PLA2G2E'	mRNA	0.974541499	0.002269802
426819	'DMBT1'	mRNA	1.779102001	0.017708616
426820	'LOC426820'	mRNA	1.485812413	0.001376649
426862	'IVNS1ABP'	mRNA	-1.037992504	3.24E-04
426879	'CERS5'	mRNA	-0.641479762	0.025994916
426884	'RACGAP1'	mRNA	0.981576869	0.006079414
426892	'AQP7'	mRNA	-2.047192423	0.011790475
426929	'ENPP1'	mRNA	-0.886983393	0.006154608
426930	'STX7'	mRNA	-0.386463744	0.047461859
427107	'ARRDC3'	mRNA	-0.869119789	1.30E-04
427211	'IQGAP2'	mRNA	-0.516926139	0.001802364
427225	'PDCD1LG2'	mRNA	1.951759157	0.019735879
427236	'DENND4C'	mRNA	-0.498817866	0.033331478
427294	'IDUA'	mRNA	0.735750555	0.022940777
427422	'GOLPH3'	mRNA	-0.35699317	0.022472116
427435	'SPEF2'	mRNA	-1.217585441	0.007915921
427468	'FANCC'	mRNA	0.878746359	0.02996739
427493	'KLF13'	mRNA	-1.106076225	0.001811104
427502	'TRPM7'	mRNA	-0.585232535	0.02996739
427550	'PDP2'	mRNA	-0.368945967	0.01856483
427588	'KLF15'	mRNA	-2.289518155	1.57E-04
427673	'SCNN1B'	mRNA	-1.827139693	0.019868911
427836	'FAM57A'	mRNA	1.09837516	0.035753535
427978	'MRPS6'	mRNA	-0.943246306	0.017291047
427984	'KCNJ15'	mRNA	-0.807698352	0.017075403
428014	'GCC2'	mRNA	-0.512991034	0.006708308
428105	'KCNE3'	mRNA	0.914126351	0.007570946
428167	'AURKA'	mRNA	0.989597493	0.009009661
428197	'C1QB'	mRNA	1.828948264	0.001569196
428250	'LOC428250'	mRNA	-1.063023796	0.012364438
428364	'HNF4G'	mRNA	-0.620554585	0.030601789
428386	'TRIB1'	mRNA	-0.919397406	0.048018395
428391	'MELK'	mRNA	0.82619009	0.022940777
428406	'CRYGN'	mRNA	-1.186912097	0.00984176
428448	'COL6A6'	mRNA	1.477531403	0.003102595
428552	'FLRT3'	mRNA	-0.946945506	0.001885692
428585	'IRF2BP2'	mRNA	-0.744725826	0.003059485
428587	'PCNX2'	mRNA	1.421247476	2.41E-04
428593	'PLGL'	mRNA	5.236476822	0.032476973
428602	'RCN1L'	mRNA	0.702956547	0.001885692
428660	'GVINP1'	mRNA	1.488838579	0.027690479
428714	'LOC428714'	mRNA	4.409334362	0.045645945
428736	'CDKL2'	mRNA	-0.655176533	0.034222874
428752	'AREG'	mRNA	-2.622925212	2.80E-04
428771	'ENPEP'	mRNA	-1.53375782	0.005898421
428783	'NIPAL1'	mRNA	-0.724585451	0.004792662
428789	'NWD2'	mRNA	-1.403062728	0.03090312
428790	'ARAP2'	mRNA	-0.484482509	0.026901869
428868	'RHOV'	mRNA	1.287703708	0.043785284
429036	'STK16'	mRNA	0.588510451	0.031049933
429054	'LOC429054'	mRNA	-1.150536734	0.026901869
429062	'PRDX6'	mRNA	-1.047769954	0.010699751
429083	'DPYD'	mRNA	-0.818933894	7.03E-04
429158	'NCEH1'	mRNA	0.614469795	0.031591749
429304	'RUFY4'	mRNA	1.023334969	0.040973349
429374	'FES'	mRNA	0.530871441	0.031128413
429737	'TCN2'	mRNA	-0.911241131	0.04755636
429809	'ASAP3'	mRNA	-0.592528711	0.001097665
429811	'KLF3'	mRNA	-0.485366937	0.047855546
429828	'CYP21A1'	mRNA	1.134583086	0.048978122
429912	'ANO8'	mRNA	1.037729658	0.011866845
430534	'FOXM1'	mRNA	0.78217433	0.026782559
431336	'DUSP16'	mRNA	-1.01682003	0.001263798
431338	'SLC5A12'	mRNA	-2.059474735	0.002890484
431587	'SELENOP1'	mRNA	-1.226347998	4.07E-04
431627	'ACOT12'	mRNA	-1.639310155	0.001371289
431637	'KIAA1958'	mRNA	-1.07838038	0.001619476
431661	'ARHGEF39'	mRNA	1.198516438	0.009308182
548626	'PTX3'	mRNA	3.153823565	0.01489713
693248	'MAF'	mRNA	-0.652372451	0.007605769
693261	'SP5'	mRNA	1.122651199	0.022113246
768091	'TSC22D3'	mRNA	-0.925998959	4.88E-06
768422	'MLN'	mRNA	-1.719860486	0.041672271
768501	'CZH5ORF30'	mRNA	-0.645275054	0.034364496
768654	'LURAP1L'	mRNA	-0.962803165	0.038099946
768675	'HMGN4'	mRNA	0.633520332	0.031049933
769066	'TP53INP2'	mRNA	-0.483498034	0.049329023
769163	'FILIP1L'	mRNA	-1.505468085	1.41E-05
769338	'DUT'	mRNA	0.831159679	0.014356863
769677	'FEN1'	mRNA	0.952536669	0.016502659
769871	'TADA1'	mRNA	-0.781734836	0.009009661
769879	'BAAT'	mRNA	-0.717243813	0.037223586
769899	'LOC769899'	mRNA	4.512682473	0.025166121
769909	'TNFRSF11A'	mRNA	-0.515472341	0.010699751
770004	'CA9'	mRNA	-0.632287898	0.00308632
770067	'CYYR1'	mRNA	1.832284499	0.025166121
770198	'SLC13A1'	mRNA	-1.061037279	2.98E-04
770238	'KLF9'	mRNA	-0.925275941	0.026902996
770247	'MAB21L3'	mRNA	-0.940073066	0.02163797
770258	'DTYMK'	mRNA	0.763344242	0.020146585
770761	'MSLNL'	mRNA	6.844527178	0.007605769
770869	'MGARP'	mRNA	-0.969891544	0.040293541
770922	'gene-DGUOK'	mRNA	0.987213776	0.039463016
770961	'UBE2G1'	mRNA	-0.405262642	0.04377454
771069	'LOC771069'	mRNA	-0.799276699	0.010220272
771173	'TLR1B'	mRNA	1.161012436	0.036546339
771417	'CENPS'	mRNA	1.17903022	0.001625977
771523	'OSR2'	mRNA	-0.90122123	0.001850404
771702	'SPAG5'	mRNA	0.989880246	0.012033762
771737	'GLOD5'	mRNA	1.155422202	0.032375014
771974	'CYP4A22'	mRNA	-1.688833805	0.001343814
771994	'LOC771994'	mRNA	-2.719157794	0.002053057
772213	'PHF19'	mRNA	0.844561933	0.038517565
772284	'NDC1'	mRNA	0.588036121	0.042006088
772356	'CADM3'	mRNA	0.951761931	1.99E-04
772378	'TACSTD2'	mRNA	-1.761527551	0.047855546
776594	'LOC776594'	mRNA	0.697589785	0.048811606
776920	'SIGLEC1'	mRNA	2.080264153	3.84E-05
